# Supplementary material for: Exosomes from normal and diabetic human corneolimbal keratocytes differentially regulate migration, proliferation and marker expression of limbal epithelial cells
Source: Sci Rep. 2018 Oct 11;8:15173. doi: 10.1038/s41598-018-33169-5 (PMC6182003; doi:10.1038/s41598-018-33169-5)
Supplement: Supplementary file 3 — Supplementary Dataset S1 [file 41598_2018_33169_MOESM3_ESM.xlsx]

## Sheet: Sheet1
Exosomes from normal and diabetic human corneolimbal keratocytes differentially regulate migration, proliferation and marker expression of limbal epithelial cells
Aleksandra Leszczynska1,2, Mangesh Kulkarni1,2, Alexander V. Ljubimov1,2,3, Mehrnoosh Saghizadeh*1,2,3
1Biomedical Sciences, 2Regenerative Medicine Institute Eye Program, 3David Geffen School of Medicine, University of California Los Angeles, Los Angeles, California, USA.
List of small RNAs including piRNA, snoRNA and Y_RNA identified in all samples
Type	Name	Chr	Start	Stop	Strand	6	9	8	10	4	3	5
snRNA	U6.822-201	1	157784	157887	-	0	0	0	0	0	0	0
piRNA	uc001aaq.2	1	321084	321115	+	0	0	0	0	0	0	0
piRNA	uc001aar.2	1	321146	321207	+	0	0	0	0	0	0	0
piRNA	uc001abi.2	1	668418	668479	-	0	0	0	0	0	0	0
piRNA	uc001abj.3	1	668510	668541	-	0	0	0	0	0	0	0
piRNA	uc010nxw.2	1	671824	671885	-	0	0	0	0	0	0	0
piRNA	uc001abl.3	1	671916	671947	-	0	0	0	0	0	0	0
snRNA	U6.857-201	1	693613	693716	-	0	0	0	0	0	0	0
snRNA	U6.1238-201	1	6600914	6601024	+	0	0	0	0	0	0	0
snoRNA	snoU13.427-201	1	6812779	6812881	+	0	0	0	0	0	0	0
snRNA	U1.70-201	1	7279420	7279584	+	0	0	0	0	0	3	0
tRNA	tRNA137-Pseudo???	1	7990339	7990408	-	66	116	6	47	6	11	70
Y_RNA	Y_RNA.152-201	1	8042941	8043043	-	0	0	0	0	0	0	0
snRNA	U1.28-201	1	8266494	8266657	-	0	0	0	0	0	0	0
snRNA	U6.971-201	1	8352217	8352323	-	0	0	0	0	0	0	0
Y_RNA	Y_RNA.764-201	1	8388127	8388239	+	12	72	2	8	1	1	6
snoRNA	SNORA77.1-201	1	8571854	8571978	-	0	0	0	0	0	0	0
Y_RNA	Y_RNA.667-201	1	8856633	8856731	-	0	0	0	0	0	0	0
snRNA	U6.286-201	1	8943486	8943592	-	0	0	0	0	0	0	0
snoRNA	SCARNA16.3-201	1	9142755	9142938	+	0	0	0	0	0	0	0
snRNA	U6.288-201	1	10223326	10223432	+	0	0	0	0	0	0	0
snRNA	RNU6-37-201	1	10359024	10359130	+	0	0	0	0	0	0	0
Y_RNA	Y_RNA.553-201	1	11059919	11060002	-	25	17	5	11	0	0	5
snRNA	U6.1252-201	1	11212407	11212509	+	0	0	0	0	0	0	0
snoRNA	snoU13.128-201	1	11229564	11229670	-	0	0	0	0	0	0	0
snRNA	U6.648-201	1	11286311	11286417	+	0	0	0	0	0	0	0
snRNA	RNU5E-1-201	1	11968209	11968328	+	1	5	1	1	0	3	0
snRNA	RNU5E-4P-201	1	11969865	11969984	-	0	0	0	0	0	0	0
Y_RNA	Y_RNA.409-201	1	12084069	12084181	-	0	0	0	0	0	0	0
snRNA	U6.225-201	1	12137938	12138041	-	0	0	0	0	0	0	0
snoRNA	SNORA70.28-201	1	12281205	12281328	-	0	0	0	0	0	0	0
snoRNA	SNORA59A-201	1	12567300	12567451	+	0	0	0	0	0	0	0
snRNA	U6atac.11-201	1	12630000	12630100	-	0	0	0	0	0	0	0
snoRNA	snoU13.239-201	1	12799693	12799796	+	0	0	0	0	0	0	0
snRNA	U6.643-201	1	12982374	12982480	+	0	0	0	0	0	0	0
snRNA	U6.670-201	1	13384735	13384841	-	0	0	0	0	0	0	0
snoRNA	SCARNA11.3-201	1	14022565	14022694	-	0	0	0	0	0	0	0
snRNA	U6.1016-201	1	14450728	14450830	-	0	0	0	0	0	0	0
snoRNA	SCARNA21.2-201	1	15868660	15868799	+	0	0	0	0	0	0	0
snRNA	U7.84-201	1	15934573	15934640	-	0	0	0	0	0	0	0
snoRNA	snoU13.262-201	1	16237392	16237492	+	0	0	0	0	0	0	0
piRNA	uc001axm.1	1	16317619	16317647	-	0	0	0	0	0	0	0
snRNA	RNU1-1-201	1	16840617	16840780	-	14	494	132	14	255	2598	55
tRNA	tRNA136-AsnGTT	1	16847080	16847153	-	0	22	0	1	0	0	0
tRNA	tRNA135-AsnGTT	1	16858893	16858966	-	0	0	0	0	0	0	0
snRNA	U1.103-201	1	16860576	16860719	-	0	0	0	0	0	0	0
tRNA	tRNA134-GluTTC	1	16861774	16861845	-	3338	1214	922	5818	766	648	5070
tRNA	tRNA133-GlyCCC	1	16872434	16872504	-	8308	3998	629	11424	388	601	4903
tRNA	tRNA132-PseudoCAC	1	16874160	16874232	-	0	0	0	0	0	0	0
snRNA	RNU1-3-201	1	16993280	16993443	-	14	479	139	14	245	2614	50
tRNA	tRNA131-GlyCCC	1	17004766	17004836	-	82	40	4	97	2	7	45
tRNA	tRNA130-ValCAC	1	17006501	17006573	-	0	0	0	0	0	0	0
tRNA	tRNA1-PseudoCAC	1	17052061	17052133	+	0	0	0	0	0	0	0
tRNA	tRNA2-GlyCCC	1	17053780	17053850	+	8	3	0	7	0	0	5
snRNA	RNU1-4-201	1	17067011	17067174	+	18	677	178	17	323	3267	72
tRNA	tRNA129-PseudoCTG	1	17180900	17180971	-	0	0	0	0	0	0	0
tRNA	tRNA3-PseudoCAC	1	17186693	17186765	+	0	0	0	0	0	0	0
tRNA	tRNA4-GlyCCC	1	17188416	17188486	+	9280	4439	651	13027	421	615	5365
tRNA	tRNA5-GluTTC	1	17199078	17199149	+	3636	1416	1028	6367	858	752	5621
snRNA	U1.9-201	1	17200203	17200346	+	0	0	0	0	0	0	0
tRNA	tRNA6-AsnGTT	1	17201958	17202031	+	0	0	0	0	0	0	0
tRNA	tRNA7-AsnGTT	1	17216172	17216245	+	0	28	0	0	0	0	0
snRNA	RNU1-2-201	1	17222475	17222638	+	15	694	183	17	316	3265	67
Y_RNA	Y_RNA.757-201	1	17484692	17484779	+	0	0	0	0	0	0	0
snoRNA	snoU13.352-201	1	17776259	17776359	+	0	0	0	0	0	0	0
snRNA	U6.134-201	1	19631570	19631676	-	0	0	0	0	0	0	0
snRNA	U4.36-201	1	19837087	19837227	+	0	0	0	0	0	0	0
snoRNA	snoU13.356-201	1	19858664	19858768	-	0	0	0	0	0	0	0
snRNA	U7.68-201	1	21167734	21167795	+	0	0	0	0	0	0	0
snRNA	U6.307-201	1	22314309	22314412	+	0	0	0	0	0	0	0
snRNA	U6.241-201	1	22337478	22337581	+	0	0	0	0	0	0	0
snRNA	U6.491-201	1	23489197	23489303	+	0	0	0	0	0	0	0
snRNA	U6.1118-201	1	23490446	23490546	+	0	0	0	0	0	0	0
Y_RNA	Y_RNA.273-201	1	23696747	23696839	+	1994	726	543	2614	70	151	1849
snoRNA	snoU13.122-201	1	24208745	24208842	+	0	0	0	0	0	0	0
piRNA	uc021oit.1	1	24320926	24320957	-	0	0	0	0	0	0	0
piRNA	uc021oiu.1	1	24578723	24578758	-	0	0	0	0	0	0	0
piRNA	uc021oiv.1	1	24579768	24579803	-	0	0	0	0	0	0	0
Y_RNA	Y_RNA.723-201	1	24951902	24952004	-	0	0	0	0	0	0	0
snoRNA	snoU13.338-201	1	24993474	24993578	-	0	0	0	0	0	0	0
snRNA	U6.885-201	1	25104364	25104470	-	0	0	0	0	0	0	0
snRNA	U6.1100-201	1	25667462	25667525	+	0	0	0	0	0	0	0
snoRNA	snoU13.292-201	1	25672765	25672868	-	0	0	0	0	0	0	0
Y_RNA	Y_RNA.575-201	1	26203987	26204096	+	0	0	0	0	0	0	0
snRNA	U6.585-201	1	26290688	26290791	+	0	0	0	0	0	0	0
snoRNA	SCARNA17.3-201	1	26332497	26332621	+	0	0	0	0	0	0	0
snoRNA	SCARNA18.5-201	1	26332707	26332790	+	0	0	0	0	0	0	0
Y_RNA	Y_RNA.800-201	1	26920431	26920532	-	1	0	0	0	0	0	0
snoRNA	snoU13.13-201	1	26968777	26968880	-	0	0	0	0	0	0	0
Y_RNA	Y_RNA.751-201	1	27581955	27582058	-	0	0	0	0	0	0	0
snRNA	RNU6-48-201	1	27651710	27651816	+	0	0	0	0	0	0	0
snRNA	U6.435-201	1	28002114	28002220	-	0	0	0	0	0	0	0
snRNA	U6.539-201	1	28020242	28020346	+	0	0	0	0	0	0	0
snRNA	U6.851-201	1	28151049	28151154	+	0	0	0	0	0	0	0
snoRNA	SCARNA1-201	1	28160912	28161077	+	0	0	0	0	0	0	0
snRNA	U6.1236-201	1	28469248	28469352	-	0	0	0	0	0	0	0
snRNA	RNU7-29P-201	1	28470667	28470728	-	0	0	0	0	0	0	0
Y_RNA	Y_RNA.463-201	1	28749066	28749166	-	0	0	0	0	0	0	0
snRNA	U6atac.9-201	1	28807874	28807992	+	0	0	0	0	0	0	0
snoRNA	SNORA73A-201	1	28833878	28834083	+	0	1	0	0	0	11	0
snoRNA	SNORA73B-201	1	28835071	28835274	+	2	8	3	1	22	103	1
snoRNA	snoU13.263-201	1	28843988	28844087	+	0	0	0	0	0	0	0
snoRNA	SNORD99-201	1	28905261	28905334	-	2	2	2	2	12	47	0
snoRNA	SNORA61-201	1	28906276	28906405	-	17	27	3	0	4	101	2
snoRNA	SNORA44-201	1	28906893	28907024	-	10	9	3	0	2	18	0
snoRNA	SNORA16A-201	1	28907432	28907566	-	0	0	0	0	0	2	0
snRNA	RNU11-201	1	28975112	28975245	+	4	70	36	4	5	274	9
snoRNA	SCARNA24.2-201	1	29016177	29016306	+	0	0	0	0	0	0	0
Y_RNA	Y_RNA.75-201	1	29208238	29208347	-	9	9	1	3	0	0	4
Y_RNA	Y_RNA.444-201	1	29312222	29312322	+	0	0	0	0	0	0	0
snoRNA	SNORD103A-201	1	31408535	31408620	-	0	1	0	0	0	0	0
snoRNA	SNORD103B-201	1	31421964	31422049	-	0	1	0	0	0	0	0
snoRNA	SNORD85-201	1	31441011	31441083	-	3	17	0	0	4	3	0
snRNA	RNU6-4-201	1	31970419	31970525	-	0	0	0	0	0	0	0
Y_RNA	Y_RNA.776-201	1	32752053	32752162	-	0	0	0	0	0	0	0
Y_RNA	Y_RNA.177-201	1	33105552	33105653	+	0	0	0	0	0	0	0
snoRNA	SNORD112.39-201	1	35409357	35409425	+	0	0	0	0	0	0	0
Y_RNA	Y_RNA.332-201	1	35661570	35661663	+	0	0	0	0	0	0	0
snoRNA	SNORA62.2-201	1	35775875	35776026	+	0	0	0	0	0	0	0
snRNA	U4.68-201	1	36868322	36868460	-	0	0	0	0	0	0	0
snoRNA	SNORA63.8-201	1	36884051	36884179	-	0	0	0	0	0	0	1
snRNA	U6.611-201	1	37669211	37669317	+	0	0	0	0	0	0	0
Y_RNA	Y_RNA.159-201	1	38203627	38203726	-	0	0	0	0	0	0	0
snoRNA	snoU13.285-201	1	38215874	38215974	+	0	0	0	0	0	0	0
snoRNA	SNORA63.12-201	1	38349909	38349989	+	0	0	0	0	0	0	0
snRNA	U6.788-201	1	38350695	38350789	+	0	0	0	0	0	0	0
snRNA	U6.760-201	1	38457134	38457241	+	0	0	0	0	0	0	0
snRNA	U6.182-201	1	38862331	38862437	+	0	0	0	0	0	0	0
snRNA	U6.82-201	1	39392542	39392649	+	0	0	0	0	0	0	0
Y_RNA	Y_RNA.615-201	1	39416497	39416597	-	0	0	0	0	0	0	0
snRNA	U6.392-201	1	39586612	39586715	-	0	0	0	0	0	0	0
tRNA	tRNA8-PseudoCTT	1	39970195	39970267	+	0	0	163	0	58	33	0
snoRNA	SNORA55-201	1	40033046	40033180	-	0	0	0	0	0	3	0
snRNA	U7.83-201	1	40189238	40189299	-	0	0	0	0	0	0	0
Y_RNA	Y_RNA.378-201	1	40347238	40347350	-	0	0	0	0	0	0	0
Y_RNA	Y_RNA.586-201	1	40410562	40410670	-	1	2	0	1	0	0	0
snRNA	U6.669-201	1	40643515	40643621	+	0	0	0	0	0	0	0
snRNA	U6.115-201	1	43034704	43034810	+	0	0	0	0	0	0	0
snRNA	U6.590-201	1	43457109	43457215	+	0	0	0	0	0	0	0
snRNA	U6.1176-201	1	43489220	43489308	-	0	0	0	0	0	0	0
snRNA	U6.1027-201	1	44182138	44182227	+	0	0	0	0	0	0	0
Y_RNA	Y_RNA.130-201	1	44619057	44619152	-	210	105	50	266	5	19	189
snRNA	U6.22-201	1	44856394	44856495	+	0	0	0	0	0	0	0
snRNA	RNU5F-1-201	1	45187458	45187574	-	0	0	0	0	0	0	0
snRNA	RNU5D-1-201	1	45196727	45196842	-	0	0	0	0	0	0	0
snoRNA	SNORD55-201	1	45241536	45241615	+	7	7	1	0	8	20	0
snoRNA	SNORD46-201	1	45242162	45242265	+	9	2	0	0	2	3	0
snoRNA	SNORD38A-201	1	45243515	45243584	+	14	11	2	0	25	80	0
snoRNA	SNORD38B-201	1	45244062	45244128	+	5	10	0	0	5	12	0
snRNA	RNU5E-6P-201	1	45285555	45285669	-	0	0	1	0	0	0	0
snoRNA	snoU13.318-201	1	45824324	45824420	-	0	0	0	0	0	0	0
snRNA	U6.403-201	1	48809881	48809987	+	0	0	0	0	0	0	0
snRNA	U4.72-201	1	48913608	48913714	+	0	0	0	0	0	0	0
snoRNA	snoU13.418-201	1	49617064	49617175	+	0	0	0	0	0	0	0
Y_RNA	Y_RNA.365-201	1	50965430	50965529	-	0	0	0	0	0	0	0
snRNA	U6.574-201	1	51048076	51048183	+	0	0	0	0	0	0	0
snRNA	U6.1183-201	1	51215968	51216025	+	0	0	0	0	0	0	0
Y_RNA	Y_RNA.140-201	1	51572894	51573003	+	0	0	0	0	0	0	0
snoRNA	snoU13.163-201	1	51696925	51697028	-	0	0	0	0	0	0	0
snRNA	U6.372-201	1	51847980	51848086	+	0	0	0	0	0	0	0
snRNA	U6.983-201	1	52004297	52004401	-	0	0	0	0	0	0	0
snoRNA	SNORA26.9-201	1	52190447	52190568	-	0	0	0	0	0	0	0
Y_RNA	Y_RNA.627-201	1	52331305	52331381	+	2	1	0	0	0	0	0
snoRNA	snoU13.376-201	1	52877114	52877194	+	0	0	0	0	0	0	0
snRNA	U2.53-201	1	53219994	53220134	+	2	0	0	0	0	0	0
snRNA	U6.386-201	1	53270780	53270884	-	0	0	0	0	0	0	0
snRNA	U7.49-201	1	54154422	54154485	-	0	0	0	0	0	0	0
snoRNA	SNORA58.1-201	1	54236691	54236826	-	0	0	0	0	0	0	0
snoRNA	SNORD112.36-201	1	54991059	54991126	+	0	0	0	0	0	0	0
tRNA	tRNA128-LysCTT	1	55423542	55423614	-	30	5	7	14	12	3	8
snRNA	U6.1020-201	1	55864187	55864293	+	0	0	0	0	0	0	0
Y_RNA	Y_RNA.737-201	1	55950544	55950645	-	0	0	0	0	0	0	0
Y_RNA	Y_RNA.646-201	1	59187951	59188044	+	0	0	0	0	0	0	0
snRNA	U6.161-201	1	62282091	62282194	+	0	0	0	0	0	0	0
snRNA	U6.723-201	1	62318171	62318274	+	0	0	0	0	0	0	0
Y_RNA	Y_RNA.131-201	1	62677229	62677338	+	0	0	0	0	0	0	0
snRNA	U6.227-201	1	62763821	62763928	-	0	0	0	0	0	0	0
Y_RNA	Y_RNA.798-201	1	63803934	63804043	+	0	0	0	0	0	0	0
snRNA	U7.60-201	1	64002382	64002441	-	0	0	0	0	0	0	0
snRNA	U6.572-201	1	64494566	64494672	-	0	0	0	0	0	0	0
Y_RNA	Y_RNA.169-201	1	64532312	64532413	-	0	0	0	0	0	0	0
snRNA	RNU7-62P-201	1	64850081	64850142	-	0	0	0	0	0	0	0
snRNA	U6.699-201	1	65488651	65488757	-	0	0	0	0	0	0	0
snRNA	U2.21-201	1	65881499	65881689	+	0	0	1	0	0	1	0
snoRNA	snoU13.312-201	1	66037232	66037335	+	0	0	0	0	0	0	0
snRNA	U4.71-201	1	66560144	66560229	-	0	0	0	0	0	0	0
snoRNA	SNORA31.13-201	1	67568328	67568462	-	0	0	0	0	0	0	0
snRNA	U6.1249-201	1	67661823	67661926	+	0	0	0	0	0	0	0
snRNA	U4atac.9-201	1	67733284	67733409	-	0	0	0	0	0	0	0
snRNA	U6.867-201	1	67882897	67883001	+	0	0	0	0	0	0	0
snRNA	U6.667-201	1	68006810	68006916	+	0	0	0	0	0	0	0
snRNA	RNU7-80P-201	1	68238276	68238336	-	0	0	0	0	0	0	0
snRNA	U6.724-201	1	73183346	73183452	-	0	0	0	0	0	0	0
snRNA	U4atac.6-201	1	74349396	74349505	+	0	0	0	0	0	0	0
snRNA	U6.509-201	1	75648730	75648832	+	0	0	0	0	0	0	0
snRNA	U6.1054-201	1	76003700	76003804	-	0	0	0	0	0	0	0
snoRNA	SNORD45C-201	1	76252757	76252835	+	3	3	1	0	0	2	0
snoRNA	SNORD45A-201	1	76253574	76253657	+	4	4	0	0	0	2	0
snoRNA	SNORD45B-201	1	76255162	76255233	+	1	2	0	0	0	0	0
snRNA	U6.79-201	1	77218820	77218925	+	0	0	0	0	0	0	0
snRNA	U7.64-201	1	77886010	77886071	+	0	0	0	0	0	0	0
snRNA	U6.965-201	1	78554672	78554767	-	0	0	0	0	0	0	0
snoRNA	SNORA2.1-201	1	84743004	84743140	+	0	0	0	0	0	0	0
Y_RNA	Y_RNA.693-201	1	85729979	85730085	+	0	0	0	0	0	0	0
Y_RNA	Y_RNA.36-201	1	85900858	85900967	-	0	1	1	0	0	0	0
snoRNA	SNORD81.1-201	1	86057963	86058039	+	0	0	0	0	0	0	0
snRNA	U6.584-201	1	89282462	89282568	+	0	0	0	0	0	0	0
Y_RNA	Y_RNA.398-201	1	89485929	89486048	-	0	0	0	0	0	0	0
snoRNA	snoU13.432-201	1	90233771	90233877	-	0	0	0	0	0	0	0
snRNA	U6.743-201	1	90719014	90719117	-	0	0	0	0	0	0	0
snoRNA	U3.2-201	1	91123307	91123520	+	0	0	0	0	1	19	0
Y_RNA	Y_RNA.476-201	1	91727182	91727281	+	0	0	0	0	0	0	0
snRNA	U4.26-201	1	93166376	93166491	-	0	0	0	0	0	0	0
snoRNA	SNORD21-201	1	93302846	93302940	+	22	25	2	0	32	51	0
snoRNA	SNORA66.1-201	1	93303575	93303627	+	0	0	0	0	0	0	0
snoRNA	SNORA66-201	1	93306276	93306408	+	1	14	1	0	4	9	1
snoRNA	SNORA51.9-201	1	93311616	93311739	+	0	0	0	0	0	0	0
snRNA	U6.1008-201	1	93435161	93435267	-	0	0	0	0	0	0	0
snRNA	U6.1161-201	1	93475814	93475908	+	0	0	0	0	0	0	0
Y_RNA	Y_RNA.736-201	1	93492967	93493063	-	0	0	0	0	0	0	0
Y_RNA	Y_RNA.592-201	1	93851268	93851374	+	0	0	0	0	0	0	0
tRNA	tRNA127-CysGCA	1	93981834	93981906	-	0	1	1	0	0	0	1
tRNA	tRNA9-ArgTCT	1	94313129	94313213	+	8	10	1	3	2	3	1
snoRNA	snoU13.51-201	1	94616974	94617077	+	0	0	0	0	0	0	0
Y_RNA	Y_RNA.439-201	1	95591067	95591165	-	0	0	0	0	0	0	0
snRNA	U1.24-201	1	96691457	96691616	+	0	3	2	0	0	5	0
snRNA	U4.31-201	1	100250296	100250441	-	0	0	0	0	0	0	0
Y_RNA	Y_RNA.381-201	1	100257218	100257309	+	0	0	0	0	0	0	0
snRNA	U6.697-201	1	100444495	100444601	+	0	0	0	0	0	0	0
snRNA	U6.342-201	1	100466193	100466295	-	0	0	0	0	0	0	0
snoRNA	SCARNA16.4-201	1	101598709	101598895	+	0	0	0	0	0	0	0
snoRNA	snoU13.3-201	1	101694220	101694321	-	0	0	0	0	0	0	0
snRNA	U6.1104-201	1	102194198	102194293	-	0	0	0	0	0	0	0
snRNA	U6.1148-201	1	102325407	102325513	+	0	0	0	0	0	0	0
tRNA	tRNA126-Pseudo???	1	108496275	108496345	-	0	0	0	0	0	0	0
snoRNA	SCARNA2-201	1	109642815	109643234	+	7	5	1	0	5	52	0
snRNA	U7.2-201	1	109750416	109750470	-	0	0	0	0	0	0	0
snRNA	RNU6V-201	1	110134156	110134262	-	0	0	0	0	0	0	0
snoRNA	SNORA25.4-201	1	110815106	110815229	+	0	0	0	0	0	0	0
Y_RNA	Y_RNA.67-201	1	111307030	111307128	-	0	0	0	0	0	0	0
Y_RNA	Y_RNA.91-201	1	111989420	111989530	+	5	32	1	4	0	0	2
snRNA	U6.128-201	1	112032939	112033045	-	0	0	0	0	0	0	0
snRNA	U6.212-201	1	112193053	112193159	-	0	0	0	0	0	0	0
snoRNA	snoU13.400-201	1	112738124	112738228	+	0	0	0	0	0	0	0
snoRNA	snoU13.232-201	1	112913626	112913729	+	0	0	0	0	0	0	0
snRNA	RNU7-70P-201	1	113177341	113177406	-	0	0	0	0	0	0	0
snoRNA	snoU13.330-201	1	113195210	113195310	+	0	0	0	0	0	0	0
Y_RNA	Y_RNA.240-201	1	115033346	115033454	+	1	1	0	0	0	0	0
Y_RNA	Y_RNA.337-201	1	115270341	115270445	+	6	18	0	1	0	0	1
snoRNA	SNORA42.4-201	1	116164493	116164626	-	0	0	0	0	0	0	0
snoRNA	U3.41-201	1	116821228	116821442	+	0	0	0	0	0	2	0
snRNA	U6.730-201	1	116956388	116956491	-	0	0	0	0	0	0	0
Y_RNA	Y_RNA.172-201	1	116995158	116995249	+	0	0	0	0	0	0	0
snoRNA	SNORA40.5-201	1	118231243	118231364	-	0	0	0	0	0	0	0
snoRNA	snoU13.191-201	1	119801664	119801764	+	0	0	0	0	0	0	0
snRNA	U1.1-201	1	119874020	119874148	-	0	0	0	0	0	0	0
snRNA	U6.556-201	1	120669562	120669662	+	0	0	0	0	0	0	0
piRNA	uc001eiy.2	1	142660106	142660135	+	0	0	0	0	0	0	0
piRNA	uc001eiz.2	1	142672191	142672219	-	0	0	0	0	0	0	0
piRNA	uc021ota.1	1	142688239	142688268	+	0	0	0	0	0	0	0
piRNA	uc021otb.1	1	142689206	142689235	-	0	0	0	0	0	0	0
piRNA	uc021otc.1	1	142689524	142689553	+	0	0	0	0	0	0	0
piRNA	uc001eje.3	1	142851395	142851424	-	0	0	0	0	0	0	0
piRNA	uc001ejg.1	1	143168648	143168675	-	0	0	0	0	0	0	0
piRNA	uc001ejh.1	1	143184708	143184737	+	0	0	0	0	0	0	0
piRNA	uc001ejj.3	1	143185981	143186010	+	0	0	0	0	0	0	0
piRNA	uc021otd.1	1	143286956	143286985	-	0	0	0	0	0	0	0
piRNA	uc001ejk.3	1	143289063	143289092	-	0	0	0	0	0	0	0
piRNA	uc001ejl.1	1	143402284	143402313	-	0	0	0	0	0	0	0
piRNA	uc002zkn.1	1	143403554	143403583	-	0	0	0	0	0	0	0
piRNA	uc021ote.1	1	143419287	143419314	+	0	0	0	0	0	0	0
piRNA	uc001ejo.2	1	143431368	143431397	-	0	0	0	0	0	0	0
snRNA	RNU1-10P-201	1	143647014	143647177	-	10	162	73	11	36	1438	30
tRNA	tRNA125-PseudoGTT	1	143663558	143663631	-	0	0	0	0	0	0	0
snRNA	U1.105-201	1	143670468	143670602	-	0	0	0	0	0	0	0
snRNA	RNU1-13P-201	1	143673129	143673290	-	0	288	32	0	206	982	17
snRNA	U1.61-201	1	143687359	143687519	+	0	0	0	0	0	0	0
tRNA	tRNA10-AsnGTT	1	143690028	143690101	+	0	0	0	0	0	0	0
piRNA	uc031pnw.1	1	143702304	143702331	+	0	0	0	0	0	0	0
tRNA	tRNA124-AsnGTT	1	143879832	143879905	-	0	0	0	0	0	0	0
tRNA	tRNA11-AsnGTT	1	144301611	144301684	+	0	0	0	0	0	0	0
tRNA	tRNA123-AsnGTT	1	144308614	144308687	-	0	0	0	0	0	0	0
snRNA	U1.71-201	1	144311213	144311376	-	0	0	0	0	0	0	0
tRNA	tRNA12-AsnGTT	1	144481840	144481913	+	0	0	0	0	0	0	0
tRNA	tRNA122-AsnGTT	1	144488843	144488916	-	0	0	0	0	0	0	0
snRNA	U1.65-201	1	144491442	144491605	-	0	0	0	0	0	0	0
snRNA	U1.42-201	1	144534038	144534199	+	0	0	0	0	0	1	0
tRNA	tRNA121-GlnCTG	1	144839436	144839507	-	0	0	0	0	0	0	0
snRNA	U2.32-201	1	144944672	144944750	+	2	1	0	0	0	0	0
snRNA	U6.295-201	1	145149740	145149840	-	0	0	0	0	0	0	0
tRNA	tRNA120-GlnCTG	1	145379320	145379391	-	0	0	0	0	0	0	0
snRNA	U1.39-201	1	145382757	145382920	+	0	7	1	0	5	35	0
tRNA	tRNA13-AsnGTT	1	145385729	145385804	+	0	0	0	0	0	0	0
tRNA	tRNA119-LysCTT	1	145395522	145395594	-	535	218	560	324	197	184	200
tRNA	tRNA118-HisGTG	1	145396881	145396952	-	1252	1081	562	1299	234	567	2843
tRNA	tRNA117-GlyTCC	1	145397864	145397935	-	3	1	6	1	1	4	0
tRNA	tRNA116-GluCTC	1	145399233	145399304	-	24074	11350	4779	17002	2446	5685	26926
tRNA	tRNA14-PseudoCCT	1	145941579	145941649	+	0	0	0	0	0	0	0
snRNA	U1.31-201	1	145944938	145945104	-	0	0	0	0	0	0	0
tRNA	tRNA15-GlnCTG	1	145963304	145963375	+	11	4	15	10	10	19	10
snRNA	RNU1-9-201	1	145969270	145969433	-	14	205	123	13	59	1800	35
tRNA	tRNA115-AsnGTT	1	145979034	145979107	-	0	0	0	0	0	0	0
piRNA	uc021ovc.1	1	146057691	146057717	-	0	0	0	0	0	0	0
tRNA	tRNA114-GlnCTG	1	146476760	146476831	-	0	0	0	0	0	0	0
tRNA	tRNA16-HisGTG	1	146544773	146544844	+	1475	1242	695	1544	273	622	3226
tRNA	tRNA17-PseudoTTC	1	146550178	146550249	+	0	0	0	0	0	0	0
snRNA	U1.33-201	1	146551295	146551419	+	0	0	0	0	0	0	0
Y_RNA	Y_RNA.550-201	1	146891926	146892027	-	0	0	0	0	0	0	0
tRNA	tRNA18-PseudoCCT	1	147483291	147483361	+	0	0	0	0	0	0	0
snRNA	U1.63-201	1	147486649	147486815	-	0	0	0	0	0	0	0
tRNA	tRNA19-GlnCTG	1	147505038	147505109	+	9	4	15	10	9	28	10
snRNA	RNU1-6-201	1	147511004	147511167	-	12	209	111	14	57	1756	34
tRNA	tRNA113-AsnGTT	1	147520767	147520840	-	0	0	0	0	0	0	0
tRNA	tRNA20-AsnATT	1	147719029	147719102	+	0	0	0	0	0	0	0
snRNA	U1.16-201	1	147735751	147735907	+	0	4	1	0	0	6	0
tRNA	tRNA112-GlnCTG	1	147737382	147737453	-	9	3	10	9	15	13	9
tRNA	tRNA21-HisGTG	1	147753471	147753542	+	1473	1230	728	1544	283	671	3254
tRNA	tRNA111-HisGTG	1	147774845	147774916	-	1253	1085	574	1294	203	581	2862
tRNA	tRNA110-PseudoTTC	1	147781030	147781101	-	8	7	3	24	2	2	17
tRNA	tRNA22-GlnCTG	1	147800937	147801008	+	3	1	4	2	8	8	1
Y_RNA	Y_RNA.795-201	1	147802396	147802519	+	0	0	0	0	0	0	0
snRNA	U1.56-201	1	147806736	147806886	-	0	0	0	0	0	0	0
tRNA	tRNA23-PseudoCTG	1	147825689	147825760	+	0	0	0	0	0	0	0
snRNA	U1.81-201	1	147834502	147834665	-	11	152	79	12	36	1438	29
tRNA	tRNA109-PseudoGTT	1	147851060	147851133	-	0	0	0	0	0	0	0
snRNA	U1.116-201	1	147857985	147858119	-	0	0	0	0	0	0	0
snRNA	RNU1-12P-201	1	147860642	147860803	-	1	291	23	1	211	984	25
snRNA	U1.35-201	1	147874868	147875028	+	0	0	0	0	0	0	0
tRNA	tRNA24-AsnGTT	1	147877537	147877610	+	0	0	0	0	0	0	0
snRNA	U1.88-201	1	147994146	147994313	+	2	14	13	4	6	75	7
tRNA	tRNA25-AsnGTT	1	148000805	148000878	+	0	0	0	0	0	0	0
snRNA	U1.83-201	1	148241465	148241628	+	1	21	3	0	2	83	1
tRNA	tRNA26-AsnGTT	1	148248115	148248188	+	4	42	2	5	0	0	2
piRNA	uc010pay.2	1	148556108	148556133	+	0	0	0	0	0	0	0
tRNA	tRNA108-AsnGTT	1	148598314	148598387	-	2	24	0	2	0	1	1
snRNA	U1.77-201	1	148604908	148605072	-	0	310	34	0	210	949	22
tRNA	tRNA107-AsnGTT	1	148760356	148760429	-	1	24	0	2	0	1	1
snRNA	U1.69-201	1	148766938	148767102	-	0	2	0	0	0	6	0
tRNA	tRNA27-PseudoCTG	1	149079364	149079435	+	0	0	0	0	0	0	0
snRNA	U1.50-201	1	149146714	149146879	-	0	0	0	0	0	0	0
tRNA	tRNA106-HisGTG	1	149155828	149155899	-	40	37	23	47	10	38	97
tRNA	tRNA105-PseudoTTC	1	149161628	149161699	-	0	0	0	0	0	0	0
tRNA	tRNA28-GlnCTG	1	149186125	149186196	+	9	4	7	9	18	19	8
snRNA	U1.82-201	1	149194106	149194269	-	3	302	35	2	216	1084	22
tRNA	tRNA104-PseudoGTT	1	149211948	149212021	-	0	0	13	0	14	10	0
snRNA	U1.115-201	1	149215166	149215300	-	0	0	0	0	0	0	0
snRNA	RNU1-5-201	1	149224058	149224221	-	15	469	156	14	238	2671	57
tRNA	tRNA103-AsnGTT	1	149230570	149230643	-	0	0	0	0	0	0	0
tRNA	tRNA102-PseudoTTC	1	149278785	149278857	-	40	16	6	50	5	7	47
tRNA	tRNA101-AsnGTT	1	149284503	149284576	-	0	3	2	0	4	4	0
snRNA	U1.104-201	1	149286177	149286322	-	0	0	0	0	0	0	0
tRNA	tRNA100-PseudoGAA	1	149287359	149287430	-	0	0	0	0	0	0	1
tRNA	tRNA99-ValCAC	1	149294666	149294736	-	295	139	17	419	13	22	182
tRNA	tRNA98-ValCAC	1	149298555	149298627	-	497	331	183	354	162	96	371
tRNA	tRNA97-AsnGTT	1	149326272	149326345	-	0	0	0	0	0	0	0
tRNA	tRNA29-GluCTC	1	149334272	149334340	+	0	0	0	0	0	0	0
tRNA	tRNA96-PseudoCCT	1	149343081	149343151	-	1	10	2	2	2	3	17
snRNA	U1.90-201	1	149514090	149514256	-	8	146	86	12	30	1397	30
snRNA	U1.57-201	1	149605917	149606079	+	0	0	0	0	0	0	0
tRNA	tRNA30-AsnGTT	1	149608609	149608682	+	0	0	0	0	0	0	0
tRNA	tRNA95-AsnGTT	1	149615617	149615690	-	0	0	0	0	0	0	0
tRNA	tRNA94-GluTTC	1	149664355	149664427	-	3343	1303	921	5819	781	693	5112
tRNA	tRNA93-AsnGTT	1	149670057	149670130	-	0	3	4	0	5	3	0
snRNA	U1.118-201	1	149671723	149671868	-	0	0	0	0	0	0	0
tRNA	tRNA92-PseudoGAA	1	149672905	149672976	-	0	0	0	0	0	0	1
tRNA	tRNA91-PseudoCCC	1	149680210	149680280	-	251	120	22	311	11	21	143
tRNA	tRNA90-ValCAC	1	149684088	149684161	-	493	331	194	359	165	108	365
tRNA	tRNA89-AsnGTT	1	149711798	149711871	-	0	0	0	0	0	0	1
tRNA	tRNA31-GluTTC	1	149719802	149719870	+	0	0	0	0	0	0	0
tRNA	tRNA88-PseudoCCT	1	149728271	149728341	-	0	7	1	1	0	1	5
tRNA	tRNA87-AlaAGC	1	150017382	150017452	-	0	0	0	0	0	0	0
snRNA	U2.3-201	1	150209315	150209504	+	0	0	0	0	0	9	0
snoRNA	snoU13.115-201	1	150234093	150234196	+	0	0	0	0	0	0	0
snoRNA	SNORA40.20-201	1	150573015	150573135	-	0	0	0	0	0	0	0
snRNA	U6.490-201	1	150674342	150674448	+	0	0	0	0	0	0	0
snRNA	U6.103-201	1	150785067	150785174	-	0	0	0	0	0	0	0
Y_RNA	Y_RNA.638-201	1	150854927	150855011	-	0	0	0	0	0	0	0
snRNA	U6.177-201	1	150995222	150995328	-	0	0	0	0	0	0	0
snoRNA	SNORA44.1-201	1	151500307	151500414	-	0	0	0	0	0	0	0
snRNA	U6.388-201	1	151601800	151601906	+	0	0	0	0	0	0	0
snRNA	U6.503-201	1	151720073	151720176	-	0	0	0	0	0	0	0
Y_RNA	Y_RNA.243-201	1	151814212	151814313	-	0	0	0	0	0	0	0
snoRNA	SNORA31.20-201	1	152984958	152985090	-	0	0	0	0	0	0	0
snRNA	U6.608-201	1	153304098	153304204	+	0	0	0	0	0	0	0
tRNA	tRNA32-MetCAT	1	153643726	153643797	+	14	39	7	8	4	7	13
Y_RNA	Y_RNA.50-201	1	153698728	153698829	-	0	0	0	0	0	0	0
snoRNA	snoU13.107-201	1	153726600	153726703	-	0	0	0	0	0	0	0
Y_RNA	Y_RNA.516-201	1	153758196	153758297	-	0	0	0	0	0	0	0
snoRNA	U3.72-201	1	153970517	153970627	-	0	0	0	0	0	0	0
snRNA	U6.110-201	1	154012392	154012498	-	0	0	0	0	0	0	0
snoRNA	SNORA58.2-201	1	154232203	154232338	+	1	7	0	0	2	19	0
snoRNA	SNORD59.2-201	1	154260936	154261003	+	0	0	0	0	0	0	0
snRNA	U6.704-201	1	154267979	154268077	+	0	0	0	0	0	0	0
snRNA	U6.810-201	1	154270126	154270224	+	0	0	0	0	0	0	0
snRNA	RNU7-57P-201	1	154311219	154311278	+	0	0	0	0	0	0	0
Y_RNA	Y_RNA.353-201	1	155092966	155093074	+	51	46	12	34	3	3	27
snRNA	U7.65-201	1	155115747	155115808	+	0	0	0	0	0	0	0
snRNA	U6.550-201	1	155328503	155328609	-	0	0	0	0	0	0	0
snoRNA	snoU13.255-201	1	155385349	155385453	-	0	0	0	0	0	0	0
snRNA	U6.555-201	1	155389188	155389291	+	0	0	0	0	0	0	0
snRNA	U4.37-201	1	155864072	155864177	+	0	0	0	0	0	0	0
snoRNA	SNORA42-201	1	155889700	155889836	-	0	2	0	0	0	0	0
snoRNA	SCARNA4-201	1	155895749	155895877	-	1	6	0	0	0	2	0
snoRNA	SNORA26.10-201	1	156161854	156161994	-	0	0	0	0	0	0	0
Y_RNA	Y_RNA.428-201	1	156453890	156454002	-	9	51	1	3	0	2	2
snoRNA	snoU13.269-201	1	156499122	156499221	+	0	0	0	0	0	0	0
tRNA	tRNA86-ArgTCT	1	159111401	159111474	-	0	0	0	0	0	2	0
snoRNA	SNORD64.1-201	1	159821696	159821762	-	0	0	0	0	0	0	0
Y_RNA	Y_RNA.360-201	1	160295894	160296006	-	9	12	0	1	1	0	2
snRNA	U4.35-201	1	160362558	160362699	-	0	0	0	0	0	0	0
snoRNA	ACA64.2-201	1	161110998	161111126	-	0	0	0	0	0	0	0
tRNA	tRNA85-ValCAC	1	161369490	161369562	-	490	333	195	353	162	117	369
snRNA	U6.486-201	1	161371079	161371185	+	0	0	0	0	0	0	0
tRNA	tRNA33-Pseudo???	1	161390661	161390733	+	1	3	3	5	5	3	4
tRNA	tRNA84-GluTTC	1	161391883	161391954	-	3342	1212	943	5857	761	691	5114
tRNA	tRNA83-AsnGTT	1	161397867	161397940	-	1	20	0	1	0	0	0
tRNA	tRNA82-GlyTCC	1	161409961	161410032	-	1	0	1	0	0	0	0
tRNA	tRNA81-AspGTC	1	161410615	161410686	-	164	48	24	120	5	8	101
tRNA	tRNA34-LeuCAG	1	161411323	161411405	+	3	4	0	2	0	1	3
tRNA	tRNA35-GlyGCC	1	161413094	161413164	+	4070	2201	447	4884	248	253	1517
tRNA	tRNA80-GluCTC	1	161417018	161417089	-	24048	11407	4705	17040	2457	5834	26957
tRNA	tRNA79-GlyTCC	1	161417375	161417446	-	3	2	4	2	0	1	1
tRNA	tRNA78-AspGTC	1	161418033	161418104	-	162	49	22	124	8	11	96
tRNA	tRNA36-LeuCAG	1	161418741	161418823	+	3	3	0	2	0	0	2
tRNA	tRNA37-GlyGCC	1	161420467	161420537	+	4051	2156	439	4909	241	254	1560
tRNA	tRNA77-GluCTC	1	161424398	161424469	-	24005	11327	4596	16995	2451	5716	26581
tRNA	tRNA76-GlyTCC	1	161424756	161424827	-	4	2	5	2	2	2	1
tRNA	tRNA75-AspGTC	1	161425414	161425485	-	162	42	19	122	10	9	97
tRNA	tRNA38-LeuCAG	1	161426122	161426204	+	4	3	0	2	0	0	1
tRNA	tRNA39-GlyGCC	1	161427898	161427968	+	4085	2161	419	4907	230	264	1532
tRNA	tRNA74-GluCTC	1	161431809	161431880	-	24008	11380	4757	17070	2414	5722	26925
tRNA	tRNA73-GlyTCC	1	161432166	161432237	-	3	2	5	1	0	3	1
tRNA	tRNA72-AspGTC	1	161432824	161432895	-	168	46	26	121	11	9	100
tRNA	tRNA40-LeuCAG	1	161433532	161433614	+	3	3	1	2	0	1	1
tRNA	tRNA41-GlyGCC	1	161435258	161435328	+	4044	2188	436	4881	265	259	1516
tRNA	tRNA71-GluCTC	1	161439189	161439260	-	23912	11318	4592	16864	2473	5691	26745
tRNA	tRNA70-GlyTCC	1	161439547	161439618	-	3	2	5	1	2	3	1
tRNA	tRNA69-AspGTC	1	161440205	161440276	-	159	48	18	125	9	9	105
tRNA	tRNA42-LeuCAG	1	161440913	161440995	+	3	3	0	2	0	0	2
tRNA	tRNA43-GlyGCC	1	161450356	161450426	+	89	82	15	103	15	20	113
tRNA	tRNA44-PseudoGTC	1	161492935	161493006	+	0	0	0	0	0	0	0
tRNA	tRNA68-GlyGCC	1	161493637	161493707	-	8617	4308	639	11277	360	551	4868
tRNA	tRNA67-LeuCAG	1	161500132	161500214	-	4	3	2	3	0	2	4
tRNA	tRNA45-GlyTCC	1	161500903	161500974	+	4	2	4	1	2	3	0
tRNA	tRNA46-AspGTC	1	161501915	161501986	+	0	0	0	0	0	0	0
tRNA	tRNA47-AsnGTT	1	161510031	161510104	+	1	4	0	1	0	0	0
tRNA	tRNA48-AspGTC	1	161574588	161574659	+	0	0	0	0	0	0	0
tRNA	tRNA66-LeuCAA	1	161581736	161581819	-	0	0	1	0	0	0	0
tRNA	tRNA49-GluTTC	1	161582508	161582579	+	0	0	21	0	5	5	0
tRNA	tRNA50-AsnGTT	1	161591465	161591538	+	0	0	0	0	0	1	0
Y_RNA	Y_RNA.55-201	1	161669296	161669397	+	0	0	0	0	0	0	0
snoRNA	SNORD112.40-201	1	163355655	163355726	+	0	0	0	0	0	0	0
snoRNA	U3.36-201	1	163892907	163893109	+	0	0	0	0	0	0	0
snRNA	RNU5F-6P-201	1	164320510	164320625	+	0	0	0	0	0	0	0
snRNA	U6.535-201	1	164608802	164608908	+	0	0	0	0	0	0	0
Y_RNA	Y_RNA.345-201	1	164823468	164823569	+	0	0	0	0	0	0	0
snRNA	U6.240-201	1	164949272	164949374	-	0	0	0	0	0	0	0
snoRNA	SNORD112.22-201	1	165041710	165041781	-	0	0	0	0	0	0	0
tRNA	tRNA51-PseudoCTT	1	165566150	165566222	+	0	0	0	0	0	0	0
Y_RNA	Y_RNA.504-201	1	165631822	165631924	-	0	0	0	0	0	0	0
snoRNA	snoU13.18-201	1	167010672	167010773	+	0	0	0	0	0	0	0
tRNA	tRNA52-ProCGG	1	167683962	167684033	+	94	64	28	92	25	66	132
tRNA	tRNA65-ProAGG	1	167684725	167684796	-	127	71	27	113	29	63	162
snRNA	U6.475-201	1	168232613	168232719	-	0	0	0	0	0	0	0
Y_RNA	Y_RNA.442-201	1	171223045	171223161	-	1	0	1	0	0	1	3
snRNA	U6.322-201	1	171387783	171387889	-	0	0	0	0	0	0	0
snoRNA	snoU13.278-201	1	171451046	171451148	+	0	0	0	0	0	0	0
snRNA	U6.224-201	1	171488955	171489052	-	0	0	0	0	0	0	0
snoRNA	SCARNA20.6-201	1	171737210	171737315	+	0	0	0	0	0	0	0
Y_RNA	Y_RNA.754-201	1	171783652	171783766	+	0	0	0	0	0	0	0
tRNA	tRNA64-GluTTC	1	172157539	172157607	-	0	1	0	0	0	0	0
snoRNA	SNORD112.20-201	1	172317283	172317357	+	0	0	0	0	0	0	0
snRNA	U6.399-201	1	172335680	172335786	+	0	0	0	0	0	0	0
snRNA	U6.959-201	1	172582568	172582674	-	0	0	0	0	0	0	0
snoRNA	snoU13.441-201	1	173250216	173250309	+	0	0	0	0	0	0	0
snoRNA	snoU13.68-201	1	173629236	173629339	-	0	0	0	0	0	0	0
Y_RNA	Y_RNA.769-201	1	173777627	173777760	+	3	12	0	3	0	0	1
snoRNA	SNORD81-201	1	173833284	173833360	-	27	43	6	1	27	15	1
snoRNA	SNORD47-201	1	173833507	173833583	-	3	15	5	0	29	27	0
snoRNA	SNORD80-201	1	173833965	173834046	-	1	0	0	0	1	0	0
snoRNA	SNORD79-201	1	173834486	173834570	-	0	0	0	0	0	0	0
snoRNA	SNORD78-201	1	173834760	173834824	-	16	2	0	0	1	5	0
snoRNA	SNORD77-201	1	173835438	173835509	-	0	0	0	0	0	0	0
snoRNA	SNORD76-201	1	173835772	173835853	-	1	0	0	0	1	0	0
snoRNA	SNORD74-201	1	173836809	173836888	-	25	112	9	2	80	86	4
piRNA	uc021pfb.1	1	173867685	173867712	+	0	0	0	0	0	0	0
snoRNA	snoU13.286-201	1	174169267	174169368	-	0	0	0	0	0	0	0
snRNA	U6.1111-201	1	174965661	174965766	+	0	0	0	0	0	0	0
Y_RNA	Y_RNA.429-201	1	174991615	174991716	-	3	0	0	1	0	0	1
snoRNA	SCARNA3-201	1	175937534	175937676	-	10	34	1	4	3	19	4
snRNA	U2.65-201	1	176212998	176213165	-	0	0	0	0	0	0	0
tRNA	tRNA53-Pseudo???	1	178678038	178678110	+	0	0	0	0	0	0	0
snoRNA	SNORA63.9-201	1	178722789	178722907	-	0	0	0	0	0	0	0
snoRNA	SNORA67.5-201	1	179165608	179165714	+	0	0	0	0	0	0	0
snoRNA	SNORA67.1-201	1	179170622	179170762	+	0	0	0	0	0	0	0
snRNA	RNU5F-2P-201	1	179545403	179545484	+	0	0	0	0	0	0	0
piRNA	uc021pfk.1	1	179556207	179556240	-	0	0	0	0	0	0	0
piRNA	uc001gmt.3	1	179556493	179556554	-	0	0	0	0	0	0	0
piRNA	uc010pnm.1	1	179556690	179556738	-	0	0	0	0	0	0	0
piRNA	uc001gmu.3	1	179556806	179556836	-	0	0	0	0	0	0	0
piRNA	uc001gmv.3	1	179556861	179556891	-	0	0	0	0	0	0	0
piRNA	uc001gmw.3	1	179557008	179557111	-	0	0	0	0	0	0	0
piRNA	uc001gmx.3	1	179557406	179557438	-	0	0	0	0	0	0	0
piRNA	uc021pfl.1	1	179557455	179557483	-	0	0	0	0	0	0	0
piRNA	uc001gmz.1	1	179557497	179557540	-	0	0	0	0	0	0	0
piRNA	uc001gna.3	1	179557563	179557602	-	0	0	0	0	0	0	0
piRNA	uc001gnb.3	1	179557657	179557734	-	0	0	0	0	0	0	0
piRNA	uc001gnc.1	1	179557815	179557850	-	0	0	0	0	0	0	0
piRNA	uc010pnn.1	1	179558163	179558192	-	0	0	0	0	0	0	0
piRNA	uc001gnd.3	1	179558665	179558701	-	0	0	0	0	0	0	0
piRNA	uc001gne.3	1	179558712	179558760	-	0	0	0	0	0	0	0
piRNA	uc010pno.2	1	179558973	179559006	-	0	0	0	0	0	0	0
tRNA	tRNA63-ValAAC	1	180184276	180184348	-	0	0	0	0	0	0	0
Y_RNA	Y_RNA.489-201	1	180488152	180488255	-	4	12	0	0	0	0	0
snRNA	U6.428-201	1	180727858	180727953	+	0	0	0	0	0	0	0
snRNA	U6.432-201	1	182296203	182296309	+	0	0	0	0	0	0	0
snRNA	RNU6-3-201	1	182951347	182951453	-	0	0	0	0	0	0	0
Y_RNA	Y_RNA.83-201	1	184140848	184140957	-	1	2	0	0	0	0	0
Y_RNA	Y_RNA.522-201	1	184284792	184284899	+	1	1	0	0	0	0	0
snoRNA	SNORD112.41-201	1	184647068	184647141	+	0	0	0	0	0	0	0
snRNA	RNU7-13P-201	1	184790562	184790623	-	0	0	0	0	0	0	0
Y_RNA	Y_RNA.275-201	1	185220445	185220543	+	0	0	0	0	0	0	0
Y_RNA	Y_RNA.425-201	1	185227043	185227147	-	1	1	0	0	0	0	0
Y_RNA	Y_RNA.784-201	1	185235667	185235759	+	0	0	0	0	0	0	0
snRNA	U7.82-201	1	185403376	185403437	+	0	0	0	0	0	0	0
Y_RNA	Y_RNA.528-201	1	185599560	185599660	-	0	0	0	0	0	0	0
Y_RNA	Y_RNA.301-201	1	185603205	185603314	-	0	0	0	0	0	0	0
snRNA	U6.312-201	1	186280957	186281060	-	0	0	0	0	0	0	0
snoRNA	snoU109.3-201	1	193026411	193026545	-	0	0	0	0	0	0	0
snoRNA	U3.67-201	1	193700988	193701074	-	0	0	0	0	0	0	0
snRNA	U6.929-201	1	194457233	194457335	-	0	0	0	0	0	0	0
Y_RNA	Y_RNA.534-201	1	197654770	197654870	-	0	0	0	0	0	0	0
snRNA	U6.100-201	1	199857287	199857389	+	0	0	0	0	0	0	0
snRNA	U6.363-201	1	199977633	199977735	-	0	0	0	0	0	0	0
snRNA	U6.351-201	1	199983817	199983923	-	0	0	0	0	0	0	0
snRNA	U6.1190-201	1	200023189	200023293	+	0	0	0	0	0	0	0
snRNA	U6.213-201	1	200902473	200902575	-	0	0	0	0	0	0	0
snRNA	U6.204-201	1	201702534	201702633	+	0	0	0	0	0	0	0
snoRNA	SNORA70.6-201	1	201947589	201947723	+	0	0	0	0	0	0	0
snoRNA	snoU13.142-201	1	202166756	202166859	-	0	0	0	0	0	0	0
snoRNA	snoU13.366-201	1	202200792	202200892	+	0	0	0	0	0	0	0
snRNA	U6.222-201	1	202379236	202379335	-	0	0	0	0	0	0	0
snoRNA	SNORA70.30-201	1	202496438	202496555	-	0	0	0	0	0	0	0
Y_RNA	Y_RNA.39-201	1	202884008	202884108	-	0	0	0	0	0	0	0
snRNA	U6.347-201	1	203288124	203288227	-	0	0	0	0	0	0	0
snoRNA	SNORA77-201	1	203698709	203698833	+	0	1	0	0	0	1	0
tRNA	tRNA54-LysTTT	1	204475655	204475727	+	738	338	112	394	117	74	296
tRNA	tRNA62-LysTTT	1	204476158	204476230	-	1015	467	157	541	133	92	374
snoRNA	SCARNA20.2-201	1	204697119	204697234	+	0	0	0	0	0	0	0
snoRNA	SNORD112.47-201	1	204873875	204873946	-	0	0	0	0	0	0	0
tRNA	tRNA55-LysTTT	1	205443271	205443343	+	0	0	0	0	1	1	1
snRNA	U2.66-201	1	205535844	205535927	+	0	0	0	0	0	0	0
snRNA	U6.431-201	1	205564169	205564275	+	0	0	0	0	0	0	0
snoRNA	SNORA72.3-201	1	205700349	205700480	-	0	0	0	0	0	0	0
snoRNA	SNORD60.2-201	1	206261008	206261093	-	0	0	0	0	0	0	0
snoRNA	SNORD112.43-201	1	206855308	206855380	+	0	0	0	0	0	0	0
Y_RNA	Y_RNA.23-201	1	206921325	206921437	-	1	1	0	0	0	0	0
tRNA	tRNA61-PseudoTGG	1	207178154	207178230	-	0	0	0	0	0	0	0
snoRNA	snoU13.56-201	1	207212039	207212145	-	0	0	0	0	0	0	0
snRNA	RNU5A-8P-201	1	210547498	210547611	-	0	0	0	0	0	0	0
Y_RNA	Y_RNA.628-201	1	211976359	211976446	+	0	0	0	0	0	0	0
snoRNA	SNORA26.1-201	1	212198903	212199024	+	0	0	0	0	0	0	0
snoRNA	SNORA16B-201	1	212526158	212526292	+	0	0	0	0	0	0	0
snRNA	U6.664-201	1	212865606	212865709	+	0	0	0	0	0	0	0
snoRNA	SNORD116.1-201	1	215803368	215803459	-	0	0	0	0	0	0	0
snRNA	U1.38-201	1	218303137	218303294	+	0	0	0	0	0	0	0
snoRNA	U3.40-201	1	218715033	218715241	-	0	0	0	0	0	0	0
snoRNA	U3.54-201	1	220136028	220136206	+	0	0	0	0	0	0	0
snoRNA	snoU13.249-201	1	220160853	220160956	-	0	0	0	0	0	0	0
snoRNA	snoU13.144-201	1	220310506	220310608	+	0	0	0	0	0	0	0
snoRNA	SNORA36B-201	1	220373888	220374018	-	0	0	0	0	0	0	0
snRNA	U6atac.22-201	1	220999118	220999235	+	0	0	0	0	0	0	0
snRNA	U6.88-201	1	222010676	222010779	-	0	0	0	0	0	0	0
tRNA	tRNA56-ThrTGT	1	222638347	222638419	+	1	3	0	1	2	1	3
piRNA	uc010puo.1	1	222646010	222646043	-	0	0	0	0	0	0	0
piRNA	uc001hna.1	1	222646723	222646767	-	0	0	0	0	0	0	0
piRNA	uc001hnb.3	1	222646840	222646870	-	0	0	0	0	0	0	0
piRNA	uc010pup.1	1	222647752	222647786	-	0	0	0	0	0	0	0
piRNA	uc021pji.1	1	222648392	222648423	-	0	0	0	0	0	0	0
piRNA	uc001hnd.3	1	222648537	222648596	-	0	0	0	0	0	0	0
piRNA	uc021pjj.1	1	222648681	222648717	-	0	0	0	0	0	0	0
piRNA	uc010puq.2	1	222649003	222649064	-	0	0	0	0	0	0	0
piRNA	uc021pjk.1	1	222649162	222649251	-	0	0	0	0	0	0	0
piRNA	uc001hnf.3	1	222650320	222650381	-	0	0	0	0	0	0	0
piRNA	uc001hng.2	1	222650412	222650443	-	0	0	0	0	0	0	0
snRNA	U6.804-201	1	222676974	222677077	-	0	0	0	0	0	0	0
snoRNA	snoU13.369-201	1	223085186	223085289	-	0	0	0	0	0	0	0
snRNA	U4.76-201	1	223547164	223547266	+	0	0	0	0	0	0	0
snRNA	U6.734-201	1	223877753	223877816	+	0	0	0	0	0	0	0
snRNA	U6.679-201	1	224163848	224163951	-	0	0	0	0	0	0	0
snoRNA	SNORA72.2-201	1	224367343	224367469	+	0	0	0	0	0	0	0
snRNA	U6.477-201	1	224493082	224493185	+	0	0	0	0	0	0	0
snoRNA	snoU13.275-201	1	224524493	224524591	+	0	0	0	0	0	0	0
snRNA	U6.871-201	1	225928977	225929084	+	0	0	0	0	0	0	0
snoRNA	snoU13.126-201	1	226491963	226492064	+	0	0	0	0	0	0	0
snoRNA	snoU13.394-201	1	226503762	226503865	-	0	0	0	0	0	0	0
piRNA	uc001hrj.3	1	228155294	228155325	+	0	0	0	0	0	0	0
piRNA	uc001hrk.3	1	228155356	228155417	+	0	0	0	0	0	0	0
piRNA	uc021pka.1	1	228156486	228156575	+	0	0	0	0	0	0	0
piRNA	uc021pkb.1	1	228156673	228156704	+	0	0	0	0	0	0	0
piRNA	uc010pvt.1	1	228157023	228157062	+	0	0	0	0	0	0	0
piRNA	uc010pvu.2	1	228157173	228157203	+	0	0	0	0	0	0	0
piRNA	uc001hrn.2	1	228160065	228160098	+	0	0	0	0	0	0	0
piRNA	uc021pkc.1	1	228160169	228160213	+	0	0	0	0	0	0	0
snoRNA	SNORA51.6-201	1	228788183	228788307	+	0	0	0	0	0	0	0
snRNA	U6.1099-201	1	229518875	229518935	+	0	0	0	0	0	0	0
snRNA	U4.7-201	1	229670811	229670936	-	0	0	0	0	0	0	0
snoRNA	snoU13.337-201	1	231031178	231031250	-	0	0	0	0	0	0	0
snRNA	RNU5A-5P-201	1	231806381	231806496	+	0	0	0	0	0	0	0
snRNA	U6.877-201	1	232835950	232836054	+	0	0	0	0	0	0	0
snRNA	U1.66-201	1	232967763	232967933	-	0	0	0	0	0	0	0
snRNA	U4.80-201	1	233584372	233584527	-	0	0	0	0	0	0	0
snoRNA	U8.13-201	1	234729021	234729148	+	0	0	0	0	0	0	0
snoRNA	SNORA14B-201	1	235291118	235291252	-	0	0	0	0	0	0	0
snRNA	RNU5E-2P-201	1	236026688	236026737	-	0	0	0	0	0	0	0
snRNA	U6.447-201	1	236078715	236078821	+	0	0	0	0	0	0	0
Y_RNA	Y_RNA.802-201	1	236223977	236224072	+	3	2	0	3	0	0	2
snRNA	U2.27-201	1	236431080	236431258	+	1	5	2	3	4	11	5
snoRNA	snoU13.460-201	1	236464280	236464351	+	0	0	0	0	0	0	0
snoRNA	SNORA25.15-201	1	237718340	237718471	-	0	0	0	0	0	0	0
tRNA	tRNA57-PseudoTGG	1	238105862	238105933	+	0	0	0	0	0	0	0
tRNA	tRNA60-PseudoTAA	1	238106956	238107030	-	0	0	0	0	0	0	0
snRNA	U6.1060-201	1	238488987	238489088	-	0	0	0	0	0	0	0
Y_RNA	Y_RNA.355-201	1	240317951	240318072	-	0	0	0	0	0	0	0
Y_RNA	Y_RNA.766-201	1	240504685	240504777	+	76	76	11	33	2	8	33
snRNA	RNU5F-8P-201	1	240816667	240816777	+	0	0	0	0	0	0	0
Y_RNA	Y_RNA.12-201	1	240861620	240861729	+	2	1	0	1	0	0	0
snRNA	U6.855-201	1	242187251	242187356	-	0	0	0	0	0	0	0
piRNA	uc021plm.1	1	243218733	243218763	-	0	0	0	0	0	0	0
piRNA	uc021pln.1	1	243219239	243219328	-	0	0	0	0	0	0	0
snRNA	U6.693-201	1	243244458	243244561	-	0	0	0	0	0	0	0
snRNA	U6.995-201	1	245118160	245118265	+	0	0	0	0	0	0	0
snRNA	U6.1042-201	1	245186317	245186420	+	0	0	0	0	0	0	0
snRNA	U6.915-201	1	245207230	245207334	+	0	0	0	0	0	0	0
snRNA	U1.34-201	1	245297229	245297392	-	0	10	14	1	3	54	5
snRNA	U6.331-201	1	246352316	246352420	-	0	0	0	0	0	0	0
Y_RNA	Y_RNA.582-201	1	246589308	246589421	-	0	0	0	0	0	0	0
snoRNA	SNORD112.28-201	1	246970417	246970487	+	0	0	0	0	0	0	0
snoRNA	SNORA25.13-201	1	246996750	246996831	-	0	0	0	0	0	0	0
Y_RNA	Y_RNA.361-201	1	247458137	247458243	+	0	0	0	0	0	0	0
snRNA	U6.1068-201	1	247770428	247770503	-	0	0	0	0	0	0	0
Y_RNA	Y_RNA.34-201	1	248160302	248160398	+	5	0	0	2	0	0	1
Y_RNA	Y_RNA.117-201	1	248192422	248192523	+	0	0	0	0	0	0	0
Y_RNA	Y_RNA.223-201	1	248209090	248209191	+	0	0	0	0	0	0	0
Y_RNA	Y_RNA.302-201	1	248758226	248758334	-	0	0	0	0	0	0	0
tRNA	tRNA58-LeuCAA	1	249168054	249168159	+	7	6	10	5	2	32	6
tRNA	tRNA59-GluCTC	1	249168447	249168518	+	38060	21699	7305	27510	3839	8612	42467
snRNA	U6.148-201	1	249206889	249206994	-	0	0	0	0	0	0	0
snRNA	U7.43-201	10	1088233	1088295	-	0	0	0	0	0	0	0
snRNA	U6.1234-201	10	2140361	2140463	+	0	0	0	0	0	0	0
snRNA	U6.678-201	10	2241581	2241682	+	0	0	0	0	0	0	0
snRNA	U6.548-201	10	4557144	4557249	+	0	0	0	0	0	0	0
snoRNA	U8.19-201	10	5004628	5004760	-	0	0	0	0	0	0	0
snoRNA	U8.22-201	10	5046902	5047034	+	0	0	0	0	0	0	0
snoRNA	U8.23-201	10	5090055	5090173	-	0	0	0	0	0	0	0
snoRNA	U8.21-201	10	5135600	5135735	-	0	0	0	0	0	0	0
snoRNA	U8.24-201	10	5237847	5237936	-	0	0	0	0	0	0	0
tRNA	tRNA6-ValTAC	10	5895674	5895746	-	8	8	0	3	2	1	3
snoRNA	SNORA14.1-201	10	6059017	6059157	-	0	0	0	0	0	0	0
Y_RNA	Y_RNA.697-201	10	6287694	6287794	-	0	0	0	0	0	0	0
snRNA	U6.650-201	10	7528665	7528771	-	0	0	0	0	0	0	0
Y_RNA	Y_RNA.211-201	10	10274574	10274675	+	0	0	0	0	0	0	0
snRNA	U6.964-201	10	11965180	11965287	+	0	0	0	0	0	0	0
snRNA	U6.119-201	10	12158279	12158378	-	0	0	0	0	0	0	0
snoRNA	snoU13.299-201	10	12187662	12187765	+	0	0	0	0	0	0	0
snoRNA	SNORD45.5-201	10	12457927	12457999	+	0	0	0	0	0	0	0
snRNA	U6atac.34-201	10	12498482	12498630	+	0	0	0	0	0	0	0
snRNA	RNU6-2-201	10	13259269	13259375	+	0	0	0	0	0	0	0
Y_RNA	Y_RNA.415-201	10	13553206	13553313	-	0	0	0	0	0	0	0
snoRNA	snoU13.409-201	10	15928357	15928464	+	0	0	0	0	0	0	0
snoRNA	SNORA31.14-201	10	16047807	16047922	+	0	0	0	0	0	0	0
snRNA	U6.239-201	10	16249820	16249926	-	0	0	0	0	0	0	0
snoRNA	snoU13.130-201	10	16440654	16440758	-	0	0	0	0	0	0	0
snRNA	U2.42-201	10	16518002	16518163	+	0	0	0	0	0	0	0
Y_RNA	Y_RNA.733-201	10	17445507	17445619	+	5	3	1	3	0	0	1
snoRNA	snoR442.1-201	10	17721187	17721296	+	0	0	0	0	0	0	0
piRNA	uc021pnq.1	10	19248678	19248708	+	0	0	0	0	0	0	0
snoRNA	U3.13-201	10	19887176	19887391	+	0	0	0	0	0	0	0
tRNA	tRNA5-PseudoCTG	10	20036608	20036682	-	0	0	0	0	0	0	0
snRNA	U6.1184-201	10	20081927	20082030	-	0	0	0	0	0	0	0
snRNA	RNU6-15-201	10	21610890	21610996	+	0	0	0	0	0	0	0
Y_RNA	Y_RNA.9-201	10	21770645	21770746	+	9	13	2	1	0	0	2
snoRNA	U3.57-201	10	21774567	21774666	+	0	0	0	0	0	0	0
snRNA	U6.619-201	10	21853400	21853506	-	0	0	0	0	0	0	0
snRNA	U6.254-201	10	21950564	21950670	-	0	0	0	0	0	0	0
tRNA	tRNA4-AsnGTT	10	22518438	22518511	-	1	25	0	1	1	1	1
tRNA	tRNA1-PseudoGGG	10	22852579	22852651	+	0	0	0	0	0	0	0
snRNA	U6.459-201	10	23076322	23076428	+	0	0	0	0	0	0	0
snoRNA	SNORA40.14-201	10	23455914	23456030	+	0	0	0	0	0	0	0
snoRNA	snoU13.110-201	10	23688460	23688528	-	0	0	0	0	0	0	0
snRNA	U6.909-201	10	26108292	26108355	-	0	0	0	0	0	0	0
snoRNA	SNORA57.3-201	10	27077946	27078086	+	0	0	0	0	0	0	0
snRNA	U6.377-201	10	27079469	27079575	-	0	0	0	0	0	0	0
snoRNA	snoU13.62-201	10	27157094	27157193	+	0	0	0	0	0	0	0
snRNA	U6.69-201	10	27377250	27377356	-	0	0	0	0	0	0	0
snRNA	U2.62-201	10	27482287	27482429	-	0	0	0	0	0	0	0
snRNA	U7.67-201	10	27521184	27521245	-	0	0	0	0	0	0	0
snRNA	U6.130-201	10	27604049	27604155	+	0	0	0	0	0	0	0
snRNA	U6.551-201	10	27624430	27624536	-	0	0	0	0	0	0	0
snoRNA	U3.55-201	10	28696969	28697180	-	0	0	0	0	0	0	0
snRNA	U4atac.12-201	10	28941559	28941684	+	0	0	0	0	0	0	0
snRNA	U6.661-201	10	28956848	28956954	+	0	0	0	0	0	0	0
snRNA	U6.208-201	10	29049628	29049732	-	0	0	0	0	0	0	0
snoRNA	SNORD115.1-201	10	29864235	29864310	+	0	0	0	0	0	0	0
snRNA	U6.776-201	10	30000844	30000937	+	0	0	0	0	0	0	0
snRNA	U6.194-201	10	30588498	30588602	-	0	0	0	0	0	0	0
piRNA	uc001ive.1	10	30653907	30653938	+	0	0	0	0	0	0	0
piRNA	uc001ivg.2	10	30656841	30656874	+	0	0	0	0	0	0	0
Y_RNA	Y_RNA.658-201	10	32044970	32045064	-	0	1	0	1	0	0	0
Y_RNA	Y_RNA.430-201	10	32345674	32345767	+	0	0	0	0	0	0	0
snRNA	RNU7-22P-201	10	32462612	32462672	+	0	0	0	0	0	0	0
snRNA	U6.147-201	10	32683486	32683593	-	0	0	0	0	0	0	0
Y_RNA	Y_RNA.3-201	10	34490908	34491002	-	372	191	112	483	10	42	307
tRNA	tRNA3-PseudoCAA	10	34591416	34591483	-	0	0	0	0	0	0	0
snRNA	U6.850-201	10	35215703	35215810	+	0	0	0	0	0	0	0
snRNA	U6.840-201	10	35231897	35232003	+	0	0	0	0	0	0	0
snRNA	RNU7-77P-201	10	35424371	35424430	+	0	0	0	0	0	0	0
snRNA	U6.1248-201	10	35520259	35520322	-	0	0	0	0	0	0	0
snRNA	U6.92-201	10	35539887	35539980	-	0	0	0	0	0	0	0
snoRNA	SNORA40.3-201	10	36727589	36727716	+	0	0	0	0	0	0	0
Y_RNA	Y_RNA.565-201	10	36914943	36915066	-	32	28	2	8	1	1	4
snRNA	U6.444-201	10	37424165	37424271	+	0	0	0	0	0	0	0
Y_RNA	Y_RNA.786-201	10	37591928	37592037	-	0	0	0	0	0	0	0
Y_RNA	Y_RNA.479-201	10	38283791	38283903	+	72	71	12	31	2	6	28
snRNA	U6.1012-201	10	38332801	38332903	-	0	0	0	0	0	0	0
snRNA	U6.792-201	10	38712553	38712656	+	0	0	0	0	0	0	0
snRNA	U6.924-201	10	43100606	43100711	+	0	0	0	0	0	0	0
snoRNA	snoU13.217-201	10	43305675	43305778	-	0	0	0	0	0	0	0
snRNA	U6.1075-201	10	43327895	43327998	-	0	0	0	0	0	0	0
snRNA	U6atac.16-201	10	43837234	43837358	+	0	0	0	0	0	0	0
snoRNA	U3.48-201	10	43912698	43912888	-	0	0	0	0	0	0	0
snRNA	U7.87-201	10	43953513	43953577	+	0	0	0	0	0	0	0
snRNA	U6.531-201	10	45684238	45684344	-	0	0	0	0	0	0	0
piRNA	uc010qfh.1	10	46194866	46194895	-	0	0	0	0	0	0	0
piRNA	uc010qfm.1	10	46322147	46322176	+	0	0	0	0	0	0	0
piRNA	uc010qfx.1	10	47192842	47192871	+	0	0	0	0	0	0	0
piRNA	uc021ppv.1	10	47729120	47729149	-	0	0	0	0	0	0	0
piRNA	uc010qgd.1	10	48236481	48236510	-	0	0	0	0	0	0	0
piRNA	uc001jga.2	10	48902199	48902228	+	0	0	0	0	0	0	0
piRNA	uc001jge.1	10	49218979	49219008	+	0	0	0	0	0	0	0
piRNA	uc001jil.1	10	51225774	51225803	+	0	0	0	0	0	0	0
snoRNA	SNORA74.3-201	10	51383526	51383726	+	0	0	0	0	0	0	0
piRNA	uc021pqk.1	10	51465248	51465277	+	0	0	0	0	0	0	0
snoRNA	SNORA74.2-201	10	51611024	51611224	-	0	0	0	0	0	0	0
piRNA	uc021pqm.1	10	51769133	51769162	-	0	0	0	0	0	0	0
snRNA	U7.18-201	10	52350412	52350472	-	0	0	0	0	0	0	0
Y_RNA	Y_RNA.247-201	10	54612367	54612463	+	0	0	0	0	0	0	0
snRNA	U6.1036-201	10	56212183	56212271	-	0	0	0	0	0	0	0
snoRNA	snoU13.38-201	10	57327499	57327602	+	0	0	0	0	0	0	0
snoRNA	SNORD2.1-201	10	58355723	58355791	-	0	0	0	0	0	0	0
snoRNA	snoU13.327-201	10	59998418	59998521	-	0	0	0	0	0	0	0
Y_RNA	Y_RNA.373-201	10	61841499	61841612	+	0	0	0	0	0	0	2
snRNA	U2.40-201	10	62672523	62672685	-	0	0	0	0	0	0	0
snRNA	U6.24-201	10	64869899	64870006	+	0	0	0	0	0	0	0
snoRNA	snoR442.2-201	10	68254457	68254557	+	0	0	0	0	0	0	0
snoRNA	snoU13.346-201	10	68374995	68375096	-	0	0	0	0	0	0	0
tRNA	tRNA2-SerTGA	10	69524261	69524342	+	3	8	1	1	0	4	0
snRNA	U6.756-201	10	69568260	69568366	+	0	0	0	0	0	0	0
Y_RNA	Y_RNA.612-201	10	70262909	70263016	+	0	0	0	0	0	0	0
snoRNA	snoU13.445-201	10	70472715	70472835	+	0	0	0	0	0	0	0
Y_RNA	Y_RNA.2-201	10	70495477	70495580	-	0	0	0	0	0	0	0
snoRNA	SNORD98-201	10	70514929	70514995	+	0	0	0	0	0	0	0
snRNA	U6.109-201	10	70606561	70606667	+	0	0	0	0	0	0	0
snRNA	U6.464-201	10	70671409	70671515	-	0	0	0	0	0	0	0
snoRNA	snoU13.307-201	10	73085085	73085188	+	0	0	0	0	0	0	0
snRNA	RNU7-38P-201	10	73604492	73604551	-	0	1	0	0	0	0	0
snoRNA	SNORA36.1-201	10	73940616	73940747	+	0	0	0	0	0	0	0
Y_RNA	Y_RNA.129-201	10	73980510	73980610	+	0	0	0	0	0	0	0
snRNA	U6.365-201	10	74151722	74151827	+	0	0	0	0	0	0	0
Y_RNA	Y_RNA.333-201	10	74413923	74414034	-	7	7	1	5	0	0	2
Y_RNA	Y_RNA.232-201	10	74842252	74842353	-	0	0	0	0	0	0	0
snoRNA	SNORA11.3-201	10	74885838	74885965	-	0	0	0	0	0	0	0
Y_RNA	Y_RNA.4-201	10	74951981	74952083	-	0	0	0	0	0	0	0
snRNA	U6.127-201	10	75038820	75038926	+	0	0	0	0	0	0	0
snoRNA	snoU13.335-201	10	75061539	75061642	-	0	0	0	0	0	0	0
Y_RNA	Y_RNA.617-201	10	75106694	75106806	+	0	1	0	1	0	0	0
snRNA	U6.610-201	10	75288809	75288915	-	0	0	0	0	0	0	0
Y_RNA	Y_RNA.460-201	10	76311150	76311251	+	0	0	0	0	0	0	0
snRNA	U6.308-201	10	78020558	78020661	-	0	0	0	0	0	0	0
snoRNA	SNORA31.19-201	10	78595135	78595260	-	0	0	0	0	0	0	0
piRNA	uc021ptx.1	10	79525157	79525186	+	0	0	0	0	0	0	0
piRNA	uc001jxv.2	10	79525270	79525311	+	0	0	0	0	0	0	0
piRNA	uc021pty.1	10	79525458	79525498	+	0	0	0	0	0	0	0
piRNA	uc021ptz.1	10	79525648	79525683	+	0	0	0	0	0	0	0
piRNA	uc021pua.1	10	79526257	79526294	+	0	0	0	0	0	0	0
piRNA	uc021pub.1	10	79526650	79526682	+	0	0	0	0	0	0	0
piRNA	uc021puc.1	10	79526707	79526760	+	0	0	0	0	0	0	0
piRNA	uc001jxy.3	10	79526805	79526838	+	0	0	0	0	0	0	0
piRNA	uc021pud.1	10	79526971	79527009	+	0	0	0	0	0	0	0
piRNA	uc001jxz.3	10	79527035	79527064	+	0	0	0	0	0	0	0
piRNA	uc001jya.3	10	79527666	79527727	+	0	0	0	0	0	0	0
piRNA	uc031pwa.1	10	79527792	79527820	+	0	0	0	0	0	0	0
piRNA	uc021pue.1	10	79527873	79527916	+	0	0	0	0	0	0	0
piRNA	uc001jyb.3	10	79527959	79528032	+	0	0	0	0	0	0	0
piRNA	uc001jyc.3	10	79528152	79528204	+	0	0	0	0	0	0	0
piRNA	uc021puf.1	10	79529655	79529693	+	0	0	0	0	0	0	0
piRNA	uc021pug.1	10	79529975	79530013	+	0	0	0	0	0	0	0
piRNA	uc021puh.1	10	79530238	79530269	+	0	0	0	0	0	0	0
piRNA	uc001jyd.3	10	79530291	79530320	+	0	0	0	0	0	0	0
piRNA	uc021pui.1	10	79530348	79530380	+	0	0	0	0	0	0	0
piRNA	uc021puj.1	10	79530386	79530417	+	0	0	0	0	0	0	0
piRNA	uc021puk.1	10	79530485	79530534	+	0	0	0	0	0	0	0
piRNA	uc001jyf.1	10	79530543	79530583	+	0	0	0	0	0	0	0
piRNA	uc001jyg.1	10	79533524	79533557	+	0	0	0	0	0	0	0
piRNA	uc001jyh.3	10	79533659	79533698	+	0	0	0	0	0	0	0
piRNA	uc010qli.1	10	79534366	79534400	+	0	0	0	0	0	0	0
piRNA	uc021puo.1	10	79534532	79534570	+	0	0	0	0	0	0	0
piRNA	uc001jyl.2	10	79534698	79534740	+	0	0	0	0	0	0	0
snRNA	U6.47-201	10	79536709	79536813	-	0	0	0	0	0	0	0
piRNA	uc021pup.1	10	79537923	79537973	+	0	0	0	0	0	0	0
piRNA	uc001jym.1	10	79538927	79538956	+	0	0	0	0	0	0	0
piRNA	uc001jyn.3	10	79539401	79539440	+	0	0	0	0	0	0	0
piRNA	uc001jyo.2	10	79539479	79539523	+	0	0	0	0	0	0	0
piRNA	uc001jyp.2	10	79539622	79539656	+	0	0	0	0	0	0	0
piRNA	uc010qlj.1	10	79539808	79539838	+	0	0	0	0	0	0	0
piRNA	uc001jyq.3	10	79539990	79540022	+	0	0	0	0	0	0	0
piRNA	uc001jyr.3	10	79540117	79540164	+	0	0	0	0	0	0	0
piRNA	uc021puq.1	10	79540164	79540193	-	0	0	0	0	0	0	0
piRNA	uc001jys.3	10	79540183	79540213	+	0	0	0	0	0	0	0
piRNA	uc001jyt.3	10	79540228	79540306	+	0	0	0	0	0	0	0
piRNA	uc010qlk.1	10	79540331	79540366	+	0	0	0	0	0	0	0
piRNA	uc001jyu.1	10	79540542	79540571	+	0	0	0	0	0	0	0
piRNA	uc001jyv.3	10	79540610	79540659	+	0	0	0	0	0	0	0
piRNA	uc001jyw.1	10	79540677	79540714	+	0	0	0	0	0	0	0
piRNA	uc001jyx.2	10	79540765	79540827	+	0	0	0	0	0	0	0
piRNA	uc021pur.1	10	79540776	79540807	-	0	0	0	0	0	0	0
piRNA	uc001jyz.3	10	79540839	79540868	+	0	0	0	0	0	0	0
piRNA	uc001jza.3	10	79540920	79540967	+	0	0	0	0	0	0	0
piRNA	uc001jzb.3	10	79540986	79541016	+	0	0	0	0	0	0	0
piRNA	uc001jzc.1	10	79541030	79541072	-	0	0	0	0	0	0	0
piRNA	uc021pus.1	10	79541042	79541081	+	0	0	0	0	0	0	0
piRNA	uc001jze.1	10	79541093	79541123	+	0	0	0	0	0	0	0
piRNA	uc010qll.1	10	79541135	79541163	+	0	0	0	0	0	0	0
piRNA	uc001jzf.1	10	79541183	79541208	+	0	0	0	0	0	0	0
piRNA	uc001jzg.3	10	79541501	79541568	+	0	0	0	0	0	0	0
piRNA	uc001jzh.3	10	79541796	79541824	+	0	0	0	0	0	0	0
piRNA	uc021put.1	10	79553149	79553185	+	0	0	0	0	0	0	0
snoRNA	SNORA71.2-201	10	80127264	80127380	+	0	0	0	0	0	0	0
piRNA	uc021puv.1	10	81526045	81526071	-	0	0	0	0	0	0	0
snRNA	U6.595-201	10	84100527	84100632	+	0	0	0	0	0	0	0
snRNA	U6.179-201	10	84827718	84827827	-	0	0	0	0	0	0	0
snRNA	U6.711-201	10	85524114	85524220	+	0	0	0	0	0	0	0
snRNA	U1.23-201	10	85763088	85763235	+	0	3	2	0	0	5	0
snRNA	U6.852-201	10	87297136	87297240	+	0	0	0	0	0	0	0
snRNA	U6.715-201	10	88248203	88248306	+	0	0	0	0	0	0	0
snoRNA	U3.66-201	10	88505597	88505706	-	0	0	0	0	0	0	0
snRNA	RNU1-19P-201	10	88649326	88649490	+	0	3	1	0	0	64	2
snRNA	U6.114-201	10	88800995	88801098	-	0	0	0	0	0	0	0
Y_RNA	Y_RNA.647-201	10	89322845	89322943	-	0	0	0	0	0	0	0
snoRNA	SNORD74.2-201	10	89754375	89754452	-	0	0	0	0	0	0	0
Y_RNA	Y_RNA.292-201	10	90345395	90345490	-	5	10	0	2	0	0	1
snoRNA	snoU13.340-201	10	90820788	90820888	-	0	0	0	0	0	0	0
Y_RNA	Y_RNA.652-201	10	92639797	92639936	-	0	0	0	0	0	0	0
snRNA	U6.275-201	10	92682488	92682592	-	0	0	0	0	0	0	0
snoRNA	SNORA25.19-201	10	93835999	93836122	+	0	0	0	0	0	0	0
Y_RNA	Y_RNA.89-201	10	94031904	94032007	-	0	0	0	0	0	0	0
Y_RNA	Y_RNA.387-201	10	94094220	94094321	+	0	0	0	0	0	0	0
Y_RNA	Y_RNA.274-201	10	94470256	94470365	-	3	10	0	1	0	0	1
snRNA	U6.387-201	10	95915396	95915502	-	0	0	0	0	0	0	0
snRNA	U6.174-201	10	97872504	97872608	+	0	0	0	0	0	0	0
snRNA	U6.598-201	10	98502924	98503030	+	0	0	0	0	0	0	0
Y_RNA	Y_RNA.196-201	10	99180952	99181064	-	83	57	18	81	5	3	41
snoRNA	snoU13.151-201	10	101361537	101361637	+	0	0	0	0	0	0	0
snoRNA	snoU13.87-201	10	101779351	101779456	+	0	0	0	0	0	0	0
snoRNA	SNORA12-201	10	101996913	101997059	-	0	0	0	0	0	0	0
snRNA	U6.624-201	10	102018328	102018434	+	0	0	0	0	0	0	0
Y_RNA	Y_RNA.632-201	10	102158109	102158203	-	3	2	0	3	0	1	2
Y_RNA	Y_RNA.644-201	10	102666931	102667037	-	0	0	0	0	0	0	0
snoRNA	SNORD112.42-201	10	103027694	103027765	-	0	0	0	0	0	0	0
snRNA	U2.5-201	10	103067286	103067475	+	0	0	0	0	0	0	0
snRNA	U2.12-201	10	103124602	103124792	-	7	10	4	16	1	37	16
snoRNA	snoU13.392-201	10	103131609	103131709	-	0	0	0	0	0	0	0
snRNA	U6.774-201	10	103382616	103382722	+	0	0	0	0	0	0	0
Y_RNA	Y_RNA.660-201	10	103712362	103712461	-	0	0	0	0	0	0	0
snoRNA	SNORD112.49-201	10	103862019	103862089	+	0	0	0	0	0	0	0
snRNA	RNU6-43-201	10	104351281	104351387	+	0	0	0	0	0	0	0
snRNA	U6.1231-201	10	104563686	104563788	+	0	0	0	0	0	0	0
snRNA	U6.218-201	10	104628178	104628276	+	0	0	0	0	0	0	0
snRNA	U11.1-201	10	105072193	105072325	-	0	0	0	0	0	0	0
Y_RNA	Y_RNA.664-201	10	105432916	105433023	+	0	0	0	0	0	0	0
snoRNA	snoU13.164-201	10	106159563	106159661	+	0	0	0	0	0	0	0
snRNA	U6.530-201	10	107294417	107294523	+	0	0	0	0	0	0	0
snRNA	RNU5B-6P-201	10	110944651	110944765	-	0	0	0	0	0	0	0
snRNA	U6.108-201	10	110999397	110999504	+	0	0	0	0	0	0	0
snRNA	RNU4-5P-201	10	111629616	111629750	+	0	0	0	0	0	0	0
snoRNA	snoU13.405-201	10	112336118	112336219	+	0	0	0	0	0	0	0
Y_RNA	Y_RNA.696-201	10	112402436	112402543	-	0	2	0	0	0	0	0
snRNA	U7.8-201	10	115113184	115113243	+	0	0	0	0	0	0	0
snoRNA	SNORA17.2-201	10	115580218	115580349	+	0	0	0	0	0	0	0
snRNA	U6.1247-201	10	115871173	115871276	+	0	0	0	0	0	0	0
snoRNA	snoU13.145-201	10	116416269	116416353	+	0	0	0	0	0	0	0
snRNA	U6.1126-201	10	116729219	116729327	-	0	0	0	0	0	0	0
snRNA	U6.202-201	10	118297695	118297788	+	0	0	0	0	0	0	0
snoRNA	U3.60-201	10	120545264	120545475	-	0	0	0	0	0	0	0
snoRNA	SNORA19-201	10	120819523	120819650	-	0	0	0	0	0	0	0
snoRNA	SNORA19.1-201	10	120820495	120820623	-	0	0	0	0	0	0	0
Y_RNA	Y_RNA.334-201	10	123606115	123606215	+	0	0	0	0	0	0	0
snRNA	U6.340-201	10	124105205	124105308	+	0	0	0	0	0	0	0
Y_RNA	Y_RNA.38-201	10	126454765	126454866	+	0	0	0	0	0	0	0
Y_RNA	Y_RNA.622-201	10	126503527	126503631	-	69	73	10	33	3	10	26
snRNA	U2.24-201	10	127579135	127579247	-	0	0	0	0	0	0	0
snoRNA	SNORD60.1-201	10	128468271	128468343	-	0	0	0	0	0	0	0
Y_RNA	Y_RNA.413-201	10	128609376	128609472	+	542	49	77	191	10	14	156
Y_RNA	Y_RNA.683-201	10	132303370	132303465	+	0	0	0	0	0	0	0
snRNA	U6.783-201	11	152999	153102	-	0	0	0	0	0	0	0
snoRNA	SNORA52-201	11	811681	811814	+	0	0	0	0	0	2	0
snRNA	U6.817-201	11	948421	948524	+	0	0	0	0	0	0	0
snRNA	U6.604-201	11	2342948	2343057	+	0	0	0	0	0	0	0
Y_RNA	Y_RNA.49-201	11	2393868	2393980	+	28	21	5	17	1	1	10
snoRNA	SNORA54-201	11	2985001	2985123	-	0	3	0	0	0	6	0
snRNA	U1.41-201	11	3069589	3069751	-	0	0	0	0	0	0	0
Y_RNA	Y_RNA.257-201	11	3685045	3685141	-	95	63	7	18	1	3	7
Y_RNA	Y_RNA.133-201	11	3686394	3686489	-	19	23	0	1	0	0	1
snoRNA	snoU13.194-201	11	3713273	3713375	+	0	0	0	0	0	0	0
snRNA	U6.957-201	11	3736002	3736105	-	0	0	0	0	0	0	0
snRNA	RNU7-50P-201	11	3802625	3802686	+	0	0	0	0	0	0	0
snoRNA	SNORA7.4-201	11	3943797	3943933	+	0	0	0	0	0	0	0
snoRNA	SNORA62.3-201	11	4777875	4778027	+	0	0	0	0	0	0	0
snRNA	U6.1170-201	11	7910729	7910826	-	0	0	0	0	0	0	0
snoRNA	SCARNA20.4-201	11	8576563	8576693	+	0	0	0	0	0	0	0
snoRNA	SNORA3-201	11	8705774	8705903	+	2	5	0	1	0	3	0
snoRNA	SNORA45-201	11	8706986	8707116	+	1	10	3	0	22	58	0
Y_RNA	Y_RNA.385-201	11	8898964	8899065	-	0	0	0	0	0	0	0
Y_RNA	Y_RNA.686-201	11	8964927	8965014	-	0	0	0	0	0	0	0
tRNA	tRNA1-LeuCAA	11	9296790	9296863	+	0	0	0	0	0	0	0
snoRNA	SNORA23-201	11	9450320	9450501	+	0	0	0	0	0	0	0
snoRNA	snoU13.49-201	11	9599575	9599678	+	0	0	0	0	0	0	0
snRNA	RNU7-28P-201	11	9865362	9865423	-	0	0	0	0	0	0	0
snRNA	U6atac.23-201	11	10420739	10420864	-	0	0	0	0	0	0	0
piRNA	uc001mir.1	11	10530774	10530804	-	0	0	0	0	0	0	0
piRNA	uc021qdr.1	11	10531732	10531752	-	0	0	0	0	0	0	0
Y_RNA	Y_RNA.484-201	11	10747450	10747551	+	0	0	0	0	0	0	0
snoRNA	SNORD97-201	11	10823014	10823155	-	1	1	0	0	0	0	0
snoRNA	SCARNA16.2-201	11	12926364	12926535	-	0	0	0	0	0	0	0
Y_RNA	Y_RNA.192-201	11	13708097	13708205	-	0	0	0	0	0	0	0
snRNA	RNU7-49P-201	11	14500438	14500499	+	0	0	0	0	0	0	0
snoRNA	snoMBII-202.2-201	11	15503354	15503439	-	0	0	0	0	0	0	0
snRNA	U6.954-201	11	16995968	16996035	-	0	0	0	0	0	0	0
snoRNA	SNORD14A-201	11	17096201	17096291	-	0	0	0	0	0	3	0
snoRNA	SNORD14B-201	11	17097326	17097415	-	0	1	0	0	1	3	0
snRNA	U6.272-201	11	17137199	17137310	-	0	0	0	0	0	0	0
snoRNA	SNORA1.4-201	11	19612703	19612838	-	0	0	0	0	0	0	0
snRNA	U6.1102-201	11	23871324	23871428	+	0	0	0	0	0	0	0
Y_RNA	Y_RNA.562-201	11	24477457	24477556	+	0	0	0	0	0	0	0
snoRNA	U3.38-201	11	32103310	32103518	+	0	0	0	0	0	0	0
Y_RNA	Y_RNA.182-201	11	33025796	33025891	-	96	59	9	18	0	6	12
Y_RNA	Y_RNA.472-201	11	33192927	33193036	-	4	3	0	2	0	0	1
Y_RNA	Y_RNA.165-201	11	33218093	33218183	-	0	0	0	0	0	0	0
Y_RNA	Y_RNA.331-201	11	34210721	34210822	+	0	0	0	0	0	0	0
snoRNA	SNORA31.3-201	11	37723675	37723770	-	0	0	0	0	0	0	0
snRNA	U6.273-201	11	39282657	39282763	+	0	0	0	0	0	0	0
Y_RNA	Y_RNA.471-201	11	40373114	40373222	+	0	0	0	0	0	0	0
snRNA	U6.1212-201	11	41144457	41144562	-	0	0	0	0	0	0	0
Y_RNA	Y_RNA.787-201	11	43352811	43352906	+	79	55	23	108	2	11	71
tRNA	tRNA19-TrpCCA	11	45290200	45290273	-	0	0	0	0	0	0	0
piRNA	uc031qac.1	11	45692991	45693023	-	0	0	0	0	0	0	0
piRNA	uc001myt.1	11	45697694	45697737	-	0	0	0	0	0	0	0
piRNA	uc021qgo.1	11	45699746	45699781	-	0	0	0	0	0	0	0
piRNA	uc010rfp.1	11	45700330	45700393	-	0	0	0	0	0	0	0
piRNA	uc021qgp.1	11	45700506	45700538	-	0	0	0	0	0	0	0
piRNA	uc010rfq.2	11	45701970	45701999	-	0	0	0	0	0	0	0
piRNA	uc001myu.3	11	45702306	45702361	-	0	0	0	0	0	0	0
piRNA	uc010rfr.1	11	45702650	45702685	-	0	0	0	0	0	0	0
piRNA	uc001myv.3	11	45702996	45703036	-	0	0	0	0	0	0	0
piRNA	uc021qgq.1	11	45703417	45703480	-	0	0	0	0	0	0	0
piRNA	uc001myy.1	11	45704259	45704288	-	0	0	0	0	0	0	0
piRNA	uc010rfs.2	11	45704712	45704746	-	0	0	0	0	0	0	0
piRNA	uc031qad.1	11	45704772	45704803	-	0	0	0	0	0	0	0
piRNA	uc010rft.2	11	45704851	45704883	-	0	0	0	0	0	0	0
piRNA	uc001myz.3	11	45705064	45705103	-	0	0	0	0	0	0	0
piRNA	uc001mza.3	11	45705354	45705413	-	0	0	0	0	0	0	0
piRNA	uc031qae.1	11	45706043	45706090	-	0	0	0	0	0	0	0
piRNA	uc010rfu.2	11	45706255	45706285	-	0	0	0	0	0	0	0
piRNA	uc021qgr.1	11	45706457	45706485	-	0	0	0	0	0	0	0
piRNA	uc031qaf.1	11	45706778	45706811	-	0	0	0	0	0	0	0
piRNA	uc010rfv.1	11	45707325	45707364	-	0	0	0	0	0	0	0
piRNA	uc001mzb.3	11	45707656	45707698	-	0	0	0	0	0	0	0
piRNA	uc031qag.1	11	45708666	45708715	-	0	0	0	0	0	0	0
piRNA	uc031qah.1	11	45708828	45708860	-	0	0	0	0	0	0	0
piRNA	uc021qgt.1	11	45709425	45709481	-	0	0	0	0	0	0	0
piRNA	uc010rfw.1	11	45709997	45710037	-	0	0	0	0	0	0	0
piRNA	uc010rfx.1	11	45710614	45710645	-	0	0	0	0	0	0	0
piRNA	uc001mzc.2	11	45710775	45710820	-	0	0	0	0	0	0	0
piRNA	uc001mzd.3	11	45710879	45710932	-	0	0	0	0	0	0	0
piRNA	uc021qgu.1	11	45711115	45711143	-	0	0	0	0	0	0	0
piRNA	uc021qgv.1	11	45711157	45711190	-	0	0	0	0	0	0	0
piRNA	uc031qai.1	11	45711250	45711278	-	0	0	0	0	0	0	0
piRNA	uc010rfy.1	11	45712231	45712262	-	0	0	0	0	0	0	0
piRNA	uc001mzg.3	11	45712929	45712965	-	0	0	0	0	0	0	0
piRNA	uc001mzh.3	11	45713442	45713473	-	0	0	0	0	0	0	0
piRNA	uc021qgx.1	11	45714033	45714070	-	0	0	0	0	0	0	0
piRNA	uc021qgy.1	11	45714556	45714598	-	0	0	0	0	0	0	0
piRNA	uc021qgz.1	11	45714867	45714913	-	0	0	0	0	0	0	0
piRNA	uc031qaj.1	11	45714927	45714960	-	0	0	0	0	0	0	0
piRNA	uc010rfz.2	11	45715056	45715085	-	0	0	0	0	0	0	0
piRNA	uc021qha.1	11	45715376	45715433	-	0	0	0	0	0	0	0
piRNA	uc021qhb.1	11	45715766	45715842	-	0	0	0	0	0	0	0
piRNA	uc001mzm.1	11	45715869	45715899	-	0	0	0	0	0	0	0
piRNA	uc031qak.1	11	45715958	45716005	-	0	0	0	0	0	0	0
piRNA	uc021qhc.1	11	45716017	45716046	-	0	0	0	0	0	0	0
piRNA	uc021qhd.1	11	45717159	45717188	-	0	0	0	0	0	0	0
piRNA	uc021qhe.1	11	45717260	45717302	-	0	0	0	0	0	0	0
piRNA	uc021qhf.1	11	45717508	45717542	-	0	0	0	0	0	0	0
piRNA	uc021qhg.1	11	45717587	45717619	-	0	0	0	0	0	0	0
piRNA	uc001mzp.3	11	45717777	45717812	-	0	0	0	0	0	0	0
piRNA	uc001mzq.3	11	45718119	45718182	-	0	0	0	0	0	0	0
piRNA	uc021qhh.1	11	45718235	45718273	-	0	0	0	0	0	0	0
piRNA	uc001mzs.1	11	45718320	45718352	-	0	0	0	0	0	0	0
piRNA	uc021qhi.1	11	45718361	45718391	-	0	0	0	0	0	0	0
piRNA	uc021qhj.1	11	45718416	45718457	-	0	0	0	0	0	0	0
piRNA	uc001mzu.3	11	45718630	45718659	-	0	0	0	0	0	0	0
piRNA	uc021qhl.1	11	45718743	45718804	-	0	0	0	0	0	0	0
piRNA	uc001mzv.3	11	45719136	45719173	-	0	0	0	0	0	0	0
piRNA	uc010rga.1	11	45719349	45719377	-	0	0	0	0	0	0	0
piRNA	uc031qal.1	11	45719386	45719456	-	0	0	0	0	0	0	0
piRNA	uc001mzw.1	11	45719769	45719801	-	0	0	0	0	0	0	0
piRNA	uc001mzx.1	11	45719807	45719840	-	0	0	0	0	0	0	0
piRNA	uc001mzy.1	11	45719874	45719913	-	0	0	0	0	0	0	0
piRNA	uc001mzz.2	11	45720191	45720221	-	0	0	0	0	0	0	0
piRNA	uc001naa.3	11	45720280	45720335	-	0	0	0	0	0	0	0
piRNA	uc010rgb.2	11	45720820	45720849	-	0	0	0	0	0	0	0
piRNA	uc001nab.2	11	45721045	45721082	-	0	0	0	0	0	0	0
piRNA	uc001nac.3	11	45721130	45721167	-	0	0	0	0	0	0	0
piRNA	uc021qhm.1	11	45721206	45721235	-	0	0	0	0	0	0	0
piRNA	uc001nad.3	11	45721246	45721278	-	0	0	0	0	0	0	0
piRNA	uc021qhn.1	11	45721296	45721329	-	0	0	0	0	0	0	0
piRNA	uc001naf.3	11	45721534	45721608	-	0	0	0	0	0	0	0
piRNA	uc021qho.1	11	45722055	45722087	-	0	0	0	0	0	0	0
piRNA	uc021qhp.1	11	45722121	45722149	-	0	0	0	0	0	0	0
piRNA	uc021qhq.1	11	45722697	45722732	-	0	0	0	0	0	0	0
piRNA	uc001nah.1	11	45723091	45723142	-	0	0	0	0	0	0	0
piRNA	uc001nai.3	11	45723504	45723563	-	0	0	0	0	0	0	0
piRNA	uc010rgc.2	11	45723605	45723632	-	0	0	0	0	0	0	0
piRNA	uc001naj.3	11	45723743	45723788	-	0	0	0	0	0	0	0
piRNA	uc021qhs.1	11	45724550	45724589	-	0	0	0	0	0	0	0
piRNA	uc001nak.3	11	45724689	45724728	-	0	0	0	0	0	0	0
piRNA	uc001nal.3	11	45724817	45724883	-	0	0	0	0	0	0	0
piRNA	uc021qht.1	11	45725041	45725069	-	0	0	0	0	0	0	0
piRNA	uc031qam.1	11	45725558	45725590	-	0	0	0	0	0	0	0
piRNA	uc021qhu.1	11	45725698	45725766	-	0	0	0	0	0	0	0
piRNA	uc021qhw.1	11	45726075	45726106	-	0	0	0	0	0	0	0
piRNA	uc031qan.1	11	45726263	45726296	-	0	0	0	0	0	0	0
piRNA	uc001nan.1	11	45727086	45727116	-	0	0	0	0	0	0	0
piRNA	uc001nao.3	11	45727812	45727877	-	0	0	0	0	0	0	0
piRNA	uc021qhx.1	11	45728720	45728755	-	0	0	0	0	0	0	0
piRNA	uc001nap.1	11	45731275	45731324	-	0	0	0	0	0	0	0
piRNA	uc001naq.3	11	45732246	45732281	-	0	0	0	0	0	0	0
piRNA	uc021qhy.1	11	45732389	45732442	-	0	0	0	0	0	0	0
piRNA	uc001nar.3	11	45734299	45734345	-	0	0	0	0	0	0	0
piRNA	uc010rgd.2	11	45734506	45734541	-	0	0	0	0	0	0	0
piRNA	uc001nas.1	11	45734965	45734994	-	0	0	0	0	0	0	0
piRNA	uc010rge.1	11	45735055	45735084	-	0	0	0	0	0	0	0
piRNA	uc010rgf.2	11	45735838	45735870	-	0	0	0	0	0	0	0
piRNA	uc031qao.1	11	45736139	45736166	-	0	0	0	0	0	0	0
piRNA	uc021qhz.1	11	45736326	45736354	-	0	0	0	0	0	0	0
piRNA	uc021qia.1	11	45736366	45736402	-	0	0	0	0	0	0	0
piRNA	uc001nau.3	11	45737591	45737655	-	0	0	0	0	0	0	0
piRNA	uc010rgh.1	11	45738136	45738166	-	0	0	0	0	0	0	0
piRNA	uc001nav.3	11	45738423	45738463	-	0	0	0	0	0	0	0
piRNA	uc021qib.1	11	45738847	45738876	-	0	0	0	0	0	0	0
piRNA	uc001naw.1	11	45739265	45739299	-	0	0	0	0	0	0	0
piRNA	uc010rgi.2	11	45739629	45739666	-	0	0	0	0	0	0	0
piRNA	uc001nax.1	11	45739737	45739772	-	0	0	0	0	0	0	0
piRNA	uc001nay.3	11	45739826	45739906	-	0	0	0	0	0	0	0
piRNA	uc021qid.1	11	45740151	45740194	-	0	0	0	0	0	0	0
piRNA	uc031qap.1	11	45740301	45740342	-	0	0	0	0	0	0	0
piRNA	uc001nba.3	11	45740742	45740778	-	0	0	0	0	0	0	0
piRNA	uc021qie.1	11	45740816	45740854	-	0	0	0	0	0	0	0
piRNA	uc001nbc.3	11	45740991	45741065	-	0	0	0	0	0	0	0
piRNA	uc021qif.1	11	45741236	45741290	-	0	0	0	0	0	0	0
piRNA	uc001nbe.3	11	45741298	45741328	-	0	0	0	0	0	0	0
piRNA	uc001nbf.2	11	45741355	45741388	-	0	0	0	0	0	0	0
piRNA	uc001nbg.3	11	45741420	45741457	-	0	0	0	0	0	0	0
piRNA	uc001nbh.1	11	45741542	45741571	-	0	0	0	0	0	0	0
piRNA	uc021qig.1	11	45741617	45741652	-	0	0	0	0	0	0	0
piRNA	uc021qih.1	11	45741831	45741881	-	0	0	0	0	0	0	0
piRNA	uc010rgj.1	11	45741996	45742036	-	0	0	0	0	0	0	0
piRNA	uc001nbi.2	11	45742130	45742161	-	0	0	0	0	0	0	0
piRNA	uc031qaq.1	11	45742174	45742208	-	0	0	0	0	0	0	0
piRNA	uc031qar.1	11	45742538	45742603	-	0	0	0	0	0	0	0
piRNA	uc001nbj.3	11	45742696	45742727	-	0	0	0	0	0	0	0
piRNA	uc010rgk.1	11	45742831	45742860	-	0	0	0	0	0	0	0
piRNA	uc031qas.1	11	45742870	45742907	-	0	0	0	0	0	0	0
piRNA	uc021qii.1	11	45743090	45743119	-	0	0	0	0	0	0	0
piRNA	uc010rgl.2	11	45743151	45743205	-	0	0	0	0	0	0	0
piRNA	uc031qat.1	11	45743433	45743477	-	0	0	0	0	0	0	0
piRNA	uc021qij.1	11	45743508	45743536	-	0	0	0	0	0	0	0
piRNA	uc001nbl.3	11	45743610	45743640	-	0	0	0	0	0	0	0
snoRNA	SNORD67.1-201	11	46780316	46780423	-	0	0	0	0	0	0	0
snoRNA	SNORD67-201	11	46783939	46784049	-	2	52	41	1	75	1083	16
snRNA	U6.1050-201	11	47461557	47461617	-	0	0	0	0	0	0	0
snRNA	RNU5E-10P-201	11	47598023	47598140	-	0	0	0	0	0	0	0
Y_RNA	Y_RNA.688-201	11	47636450	47636546	-	0	0	0	0	0	0	0
Y_RNA	Y_RNA.118-201	11	47748446	47748544	-	479	50	70	178	13	15	146
snoRNA	snoU13.457-201	11	47749098	47749189	+	0	0	0	0	0	0	0
Y_RNA	Y_RNA.803-201	11	47841755	47841844	-	0	0	0	0	0	0	0
tRNA	tRNA18-AlaTGC	11	50233879	50233950	-	1	1	0	0	2	1	4
tRNA	tRNA2-LysCTT	11	51359900	51359972	+	0	0	0	0	0	0	0
snoRNA	snoU13.199-201	11	57096333	57096435	-	0	0	0	0	0	0	0
Y_RNA	Y_RNA.742-201	11	57278032	57278117	+	0	0	0	0	0	0	0
snRNA	U6.186-201	11	57794178	57794284	-	0	0	0	0	0	0	0
snRNA	U6.1076-201	11	59266465	59266539	+	0	0	0	0	0	0	0
tRNA	tRNA17-ValTAC	11	59318102	59318174	-	114	80	33	47	29	26	100
tRNA	tRNA16-ValTAC	11	59318460	59318532	-	130	58	27	97	24	21	116
tRNA	tRNA3-ArgTCT	11	59318767	59318852	+	2	1	7	1	5	1	0
tRNA	tRNA4-LeuTAA	11	59319228	59319310	+	2	0	0	0	0	0	0
tRNA	tRNA5-LysTTT	11	59323902	59323974	+	739	112	106	387	124	79	290
tRNA	tRNA15-PheGAA	11	59324970	59325042	-	0	2	1	0	0	0	0
snRNA	RNU7-58P-201	11	59326273	59326334	+	0	0	0	0	0	0	0
tRNA	tRNA14-LysTTT	11	59327808	59327880	-	1009	376	137	538	142	93	393
tRNA	tRNA13-PheGAA	11	59333853	59333925	-	0	0	0	0	0	0	0
snRNA	U6.558-201	11	60752533	60752639	-	0	0	0	0	0	0	0
tRNA	tRNA6-PseudoTGC	11	60763508	60763577	+	0	0	0	0	0	0	0
snRNA	U6.196-201	11	61705366	61705472	+	0	0	0	0	0	0	0
snoRNA	SNORA57-201	11	62432894	62433042	+	1	2	0	0	0	1	0
snRNA	U6.1058-201	11	62583438	62583539	-	0	0	0	0	0	0	0
snRNA	RNU2-2-201	11	62609091	62609281	-	264	2285	100	34	27	395	106
snoRNA	SNORD22-201	11	62620382	62620507	-	1	20	1	0	10	35	0
snoRNA	SNORD31-201	11	62620797	62620867	-	9	27	1	0	8	12	0
snoRNA	SNORD30-201	11	62621135	62621204	-	14	11	3	0	2	8	0
snoRNA	SNORD29-201	11	62621376	62621440	-	3	3	0	0	0	4	0
snoRNA	SNORD22.1-201	11	62621633	62621757	-	0	0	0	0	0	0	0
snoRNA	SNORD28-201	11	62622093	62622167	-	0	0	0	0	0	0	0
snoRNA	SNORD27-201	11	62622484	62622555	-	2	5	1	0	11	18	0
snoRNA	SNORD26-201	11	62622764	62622838	-	19	81	2	0	18	41	1
snoRNA	SNORD25-201	11	62623040	62623102	-	1	5	0	0	2	6	0
snRNA	U6.323-201	11	63650059	63650157	-	0	0	0	0	0	0	0
tRNA	tRNA7-PseudoCCT	11	63661767	63661835	+	0	0	0	0	0	0	0
snRNA	RNU6-45-201	11	63737942	63738048	+	0	0	0	0	0	0	0
Y_RNA	Y_RNA.511-201	11	64063509	64063610	+	7	4	3	1	0	0	2
snRNA	U2.15-201	11	64915055	64915249	+	2	3	1	0	0	9	0
piRNA	uc021qlp.1	11	65421010	65421041	+	0	0	0	0	0	0	0
snoRNA	snoU13.228-201	11	65820615	65820699	+	0	0	0	0	0	0	0
snoRNA	snoU13.233-201	11	65920092	65920196	+	0	0	0	0	0	0	0
tRNA	tRNA8-SerGCT	11	66115591	66115672	+	13	8	8	8	5	4	6
snRNA	U1.54-201	11	66160920	66161083	+	0	0	0	0	0	0	0
snoRNA	SNORA43.2-201	11	66200234	66200373	+	0	0	0	0	0	0	0
snRNA	U4.2-201	11	66382435	66382561	-	0	0	0	0	0	0	0
snRNA	RNU7-23P-201	11	66687233	66687294	+	0	0	0	0	0	0	0
snoRNA	U3.74-201	11	66762950	66763096	-	0	0	0	0	0	0	0
snoRNA	snoU13.294-201	11	66988379	66988487	+	0	0	0	0	0	0	0
snRNA	U6.1239-201	11	67162681	67162782	-	0	0	0	0	0	0	0
piRNA	uc021qmk.1	11	67557564	67557592	+	0	0	0	0	0	0	0
snRNA	RNU6-46-201	11	67663102	67663208	+	0	0	0	0	0	0	0
snRNA	U6.319-201	11	69921469	69921575	+	0	0	0	0	0	0	0
Y_RNA	Y_RNA.548-201	11	70551272	70551374	-	0	0	0	0	0	0	0
snRNA	U6.441-201	11	71758919	71758997	-	0	0	0	0	0	0	0
snoRNA	snoU13.236-201	11	71815120	71815216	+	0	0	0	0	0	0	0
snRNA	U7.69-201	11	72332810	72332871	+	0	0	0	0	0	0	0
Y_RNA	Y_RNA.417-201	11	72477049	72477161	+	1	1	0	0	0	0	0
snRNA	U6.389-201	11	72580589	72580695	-	0	0	0	0	0	0	0
Y_RNA	Y_RNA.792-201	11	73375560	73375642	-	0	0	0	0	0	0	0
snoRNA	SNORA7.3-201	11	73963459	73963597	-	0	0	0	0	0	0	0
snoRNA	SNORD43.1-201	11	74427732	74427794	-	0	0	0	0	0	0	0
snRNA	U6.102-201	11	74679234	74679337	-	0	0	0	0	0	0	0
piRNA	uc001ovx.1	11	74720517	74720547	+	0	0	0	0	0	0	0
piRNA	uc021qnj.1	11	74721821	74721858	+	0	0	0	0	0	0	0
piRNA	uc001ovz.1	11	74721861	74721888	+	0	0	0	0	0	0	0
snoRNA	SNORD15A-201	11	75111435	75111582	+	35	10	2	1	30	75	0
snoRNA	SNORD15B-201	11	75115465	75115610	+	3	12	4	2	37	44	0
Y_RNA	Y_RNA.138-201	11	75546260	75546368	-	0	0	0	0	0	0	0
Y_RNA	Y_RNA.25-201	11	75548589	75548690	-	0	0	0	0	0	0	0
tRNA	tRNA9-ProAGG	11	75946557	75946628	+	93	63	23	86	23	68	129
tRNA	tRNA12-ProTGG	11	75946869	75946940	-	149	98	43	86	25	84	152
Y_RNA	Y_RNA.319-201	11	76115184	76115296	-	162	80	31	80	6	4	57
snRNA	RNU7-59P-201	11	77277979	77278039	-	0	0	0	0	0	0	0
Y_RNA	Y_RNA.475-201	11	77402695	77402796	+	0	0	0	0	0	0	0
snRNA	U6.1096-201	11	77844466	77844568	-	0	0	0	0	0	0	0
snRNA	U6.984-201	11	78290300	78290401	-	0	0	0	0	0	0	0
snRNA	U6.101-201	11	80239004	80239110	+	0	0	0	0	0	0	0
snoRNA	SNORD112.35-201	11	82283051	82283122	-	0	0	0	0	0	0	0
snoRNA	snoU13.343-201	11	82554927	82555027	+	0	0	0	0	0	0	0
snoRNA	SNORA70E-201	11	82752506	82752640	-	0	0	0	0	0	0	0
snRNA	U6.369-201	11	85220982	85221088	+	0	0	0	0	0	0	0
snoRNA	snoU13.186-201	11	85805234	85805337	+	0	0	0	0	0	0	0
snRNA	U6.192-201	11	85864269	85864376	+	0	0	0	0	0	0	0
snRNA	U6.847-201	11	87317675	87317777	+	0	0	0	0	0	0	0
snRNA	U6.3-201	11	87359381	87359441	-	0	0	0	0	0	0	0
Y_RNA	Y_RNA.441-201	11	87833163	87833273	+	0	0	0	0	0	0	0
snRNA	RNU6-16-201	11	88345973	88346079	-	0	0	0	0	0	0	0
snoRNA	SNORD56.7-201	11	89851559	89851629	+	0	0	0	0	0	0	0
snoRNA	snoU13.389-201	11	92462496	92462581	-	0	0	0	0	0	0	0
Y_RNA	Y_RNA.88-201	11	93452769	93452881	+	25	18	1	10	0	1	3
snoRNA	snoU2_19.3-201	11	93454708	93454787	+	0	1	0	0	0	0	0
snoRNA	snoU2-30.1-201	11	93454963	93455032	+	1	3	0	0	0	0	0
snoRNA	SNORA25-201	11	93463679	93463812	-	0	0	0	0	0	0	0
snoRNA	SNORA32-201	11	93464145	93464265	-	0	1	0	0	0	1	0
snoRNA	SNORD6-201	11	93464668	93464740	-	5	13	3	0	20	81	1
snoRNA	SNORA1-201	11	93465170	93465299	-	0	0	0	0	0	0	0
snoRNA	SNORA8-201	11	93465527	93465665	-	0	2	0	0	0	4	0
snoRNA	SNORD5-201	11	93466394	93466466	-	1	0	0	0	0	0	0
snoRNA	SNORA18-201	11	93466632	93466763	-	1	0	1	0	1	3	0
snoRNA	SNORA40-201	11	93468277	93468402	-	0	0	0	0	0	3	0
snoRNA	snoU13.71-201	11	93530379	93530479	+	0	0	0	0	0	0	0
Y_RNA	Y_RNA.490-201	11	93560788	93560900	+	69	48	9	65	4	3	29
Y_RNA	Y_RNA.248-201	11	95206436	95206538	-	0	0	0	0	0	0	0
snoRNA	snoU13.50-201	11	100805005	100805109	+	0	0	0	0	0	0	0
snoRNA	snoU13.462-201	11	101927694	101927748	+	0	0	0	0	0	0	0
snoRNA	snoU13.422-201	11	101929036	101929139	-	0	0	0	0	0	0	0
snRNA	U6.745-201	11	102184453	102184560	+	0	0	0	0	0	0	0
snRNA	U7.21-201	11	102774622	102774683	-	0	0	0	0	0	0	0
snRNA	U4.60-201	11	105695360	105695496	+	0	0	0	0	0	0	0
snRNA	U6.998-201	11	105845553	105845658	-	0	0	0	0	0	0	0
Y_RNA	Y_RNA.212-201	11	107955640	107955741	+	10	10	2	2	0	0	3
Y_RNA	Y_RNA.501-201	11	108100230	108100331	-	5	3	0	1	0	0	0
snRNA	U6.237-201	11	108876244	108876350	+	0	0	0	0	0	0	0
tRNA	tRNA10-SerAGA	11	109036039	109036120	+	0	0	0	0	0	0	0
snoRNA	SNORD39.3-201	11	109134221	109134291	-	0	0	0	0	0	0	0
snRNA	U2.67-201	11	111253817	111253944	+	0	0	0	0	0	0	0
piRNA	uc001plu.1	11	111597215	111597245	-	0	0	0	0	0	0	0
snRNA	U6.882-201	11	111903223	111903322	-	0	0	0	0	0	0	0
snRNA	RNU6-44-201	11	112223279	112223385	-	0	0	0	0	0	0	0
snoRNA	snosnR66.1-201	11	112473077	112473175	-	0	0	0	0	0	0	0
snRNA	U7.48-201	11	112848075	112848142	+	0	0	0	0	0	0	0
snRNA	U6.282-201	11	113730068	113730171	+	0	0	0	0	0	0	0
snoRNA	snoU13.215-201	11	114397851	114397954	+	0	0	0	0	0	0	0
snoRNA	ACA59.3-201	11	114998938	114999093	-	0	0	0	0	0	0	0
snoRNA	snoU13.421-201	11	115497800	115497903	-	0	0	0	0	0	0	0
snoRNA	snoU13.166-201	11	116191061	116191162	+	0	0	0	0	0	0	0
snoRNA	SCARNA11.2-201	11	117134515	117134668	+	0	0	0	0	0	0	0
piRNA	uc021qqw.1	11	117158614	117158647	+	0	0	0	0	0	0	0
snRNA	U6.570-201	11	118464703	118464808	+	0	0	0	0	0	0	0
snRNA	U6.657-201	11	118573051	118573156	+	0	0	0	0	0	0	0
Y_RNA	Y_RNA.290-201	11	118706719	118706819	+	0	0	0	0	0	0	0
Y_RNA	Y_RNA.668-201	11	118841208	118841305	+	51	50	16	77	1	8	47
snRNA	U6.784-201	11	119160272	119160387	-	0	0	0	0	0	0	0
snoRNA	ACA64.6-201	11	119194003	119194119	-	0	0	0	0	0	0	0
snRNA	U6.1-201	11	119527021	119527126	+	0	0	0	0	0	0	0
snRNA	U6.1114-201	11	121875063	121875159	+	0	0	0	0	0	0	0
snRNA	U4atac.13-201	11	122319918	122320039	+	0	0	0	0	0	0	0
snRNA	U4atac.15-201	11	122322182	122322307	+	0	0	0	0	0	0	0
tRNA	tRNA11-LysTTT	11	122430655	122430727	+	6	9	13	5	18	21	44
snRNA	U6.868-201	11	122449913	122450015	-	0	0	0	0	0	0	0
snoRNA	snoU13.385-201	11	122596916	122597019	-	0	0	0	0	0	0	0
snRNA	U4.8-201	11	122797742	122797881	+	0	0	0	0	0	0	0
snoRNA	SNORD14E-201	11	122928785	122928869	-	1	0	1	1	4	11	0
snoRNA	SNORD14D-201	11	122929617	122929703	-	4	1	2	0	13	23	0
snoRNA	SNORD14C-201	11	122930043	122930130	-	4	6	3	1	16	53	1
snoRNA	U8.4-201	11	123172098	123172231	+	0	1	0	0	0	0	0
snRNA	RNU1-21P-201	11	123634635	123634797	+	0	1	1	0	0	12	0
snRNA	U6.833-201	11	125147448	125147553	+	0	0	0	0	0	0	0
snRNA	U6.790-201	11	125444615	125444714	+	0	0	0	0	0	0	0
snRNA	U2.57-201	11	125519641	125519782	+	0	0	0	0	0	0	0
snRNA	U4.51-201	11	126084155	126084373	-	0	0	0	0	0	0	0
snoRNA	snoU13.274-201	11	126151552	126151649	+	0	0	0	0	0	0	0
snRNA	U6.770-201	11	128863132	128863235	-	0	0	0	0	0	0	0
Y_RNA	Y_RNA.482-201	11	128900354	128900467	+	0	0	0	0	0	0	0
snRNA	U6.7-201	11	129072861	129072965	+	0	0	0	0	0	0	0
piRNA	uc021qsh.1	11	130005596	130005622	+	0	0	0	0	0	0	0
snRNA	U6atac.35-201	11	131255144	131255258	+	0	0	0	0	0	0	0
snRNA	U6.1143-201	11	132395703	132395781	+	0	0	0	0	0	0	0
snoRNA	snoU13.200-201	11	133306833	133306934	-	0	0	0	0	0	0	0
snRNA	U7.6-201	12	698696	698755	-	0	0	0	0	0	0	0
snRNA	U4atac.1-201	12	890299	890424	+	0	0	0	0	0	0	0
Y_RNA	Y_RNA.663-201	12	2969115	2969199	+	4	4	1	3	0	1	4
snRNA	U7.25-201	12	3038131	3038191	+	0	0	0	0	0	0	0
snRNA	U6.1233-201	12	3063406	3063504	-	0	0	0	0	0	0	0
piRNA	uc031qfs.1	12	3553533	3553563	-	0	0	0	0	0	0	0
piRNA	uc021qte.1	12	3565650	3565688	-	0	0	0	0	0	0	0
piRNA	uc021qth.1	12	3575437	3575477	+	0	0	0	0	0	0	0
piRNA	uc021qti.1	12	3579508	3579548	+	0	0	0	0	0	0	0
piRNA	uc001qlw.1	12	3579698	3579731	+	0	0	0	0	0	0	0
piRNA	uc021qtj.1	12	3580295	3580328	+	0	0	0	0	0	0	0
piRNA	uc010sel.2	12	3581013	3581048	+	0	0	0	0	0	0	0
piRNA	uc001qly.1	12	3581871	3581899	+	0	0	0	0	0	0	0
piRNA	uc021qtk.1	12	3584207	3584271	+	0	0	0	0	0	0	0
piRNA	uc021qtl.1	12	3584319	3584352	+	0	0	0	0	0	0	0
piRNA	uc021qtm.1	12	3584495	3584528	+	0	0	0	0	0	0	0
piRNA	uc001qlz.3	12	3585020	3585049	+	0	0	0	0	0	0	0
piRNA	uc031qft.1	12	3585611	3585642	+	0	0	0	0	0	0	0
piRNA	uc021qtn.1	12	3586924	3586953	+	0	0	0	0	0	0	0
piRNA	uc031qfu.1	12	3586956	3586984	+	0	0	0	0	0	0	0
piRNA	uc001qma.1	12	3587760	3587799	+	0	0	0	0	0	0	0
piRNA	uc021qto.1	12	3590069	3590097	+	0	0	0	0	0	0	0
piRNA	uc001qmc.1	12	3590834	3590862	+	0	0	0	0	0	0	0
piRNA	uc021qtp.1	12	3591679	3591708	+	0	0	0	0	0	0	0
piRNA	uc010sem.1	12	3592512	3592544	+	0	0	0	0	0	0	0
snRNA	U6.796-201	12	3835388	3835493	-	0	0	0	0	0	0	0
Y_RNA	Y_RNA.391-201	12	6343511	6343621	-	1	0	0	0	0	0	0
snoRNA	SCARNA10-201	12	6619388	6619717	+	0	2	0	0	0	0	0
snoRNA	SCARNA11-201	12	6690640	6690775	-	0	3	1	0	0	0	0
snRNA	U6.1025-201	12	6818618	6818718	+	0	0	0	0	0	0	0
snRNA	RNU7-1-201	12	7052979	7053041	+	25	4	1	10	1	3	7
snoRNA	SCARNA12-201	12	7076500	7076769	-	0	0	0	0	0	1	0
snRNA	U6.124-201	12	7271381	7271487	+	0	0	0	0	0	0	0
Y_RNA	Y_RNA.293-201	12	7936999	7937107	-	0	0	0	0	0	0	0
Y_RNA	Y_RNA.96-201	12	7952957	7953063	-	0	0	0	0	0	1	0
Y_RNA	Y_RNA.682-201	12	7999884	7999978	+	0	0	0	0	0	0	0
Y_RNA	Y_RNA.309-201	12	8003313	8003414	-	0	0	0	0	0	0	0
Y_RNA	Y_RNA.423-201	12	8128855	8128956	+	0	0	0	0	0	0	0
snRNA	U6.294-201	12	8637342	8637448	+	0	0	0	0	0	0	0
Y_RNA	Y_RNA.719-201	12	8745072	8745181	+	1	1	0	0	0	0	0
snoRNA	SCARNA11.1-201	12	8750105	8750236	+	0	0	0	0	0	0	0
snRNA	U7.40-201	12	9362159	9362217	+	0	0	0	0	0	0	0
snoRNA	SNORA75.3-201	12	9439269	9439418	-	0	0	0	0	0	0	0
piRNA	uc001qvr.3	12	9481706	9481733	-	0	0	0	0	0	0	0
piRNA	uc001qvs.3	12	9481921	9481986	-	0	0	0	0	0	0	0
piRNA	uc010sgr.2	12	9485757	9485790	-	0	0	0	0	0	0	0
piRNA	uc001qvt.3	12	9488359	9488396	-	0	0	0	0	0	0	0
piRNA	uc021qup.1	12	9488432	9488461	-	0	0	0	0	0	0	0
piRNA	uc021quq.1	12	9488850	9488879	-	0	0	0	0	0	0	0
piRNA	uc001qvw.1	12	9492399	9492435	-	0	0	0	0	0	0	0
piRNA	uc021qur.1	12	9499999	9500028	+	0	0	0	0	0	0	0
piRNA	uc021qus.1	12	9555038	9555064	-	0	0	0	0	0	0	0
snoRNA	SNORA75.2-201	12	9597654	9597801	+	0	0	0	0	0	0	0
snRNA	U6.718-201	12	9776718	9776824	-	0	0	0	0	0	0	0
snRNA	U6.1254-201	12	11315699	11315763	+	0	0	0	0	0	0	0
snRNA	RNU7-60P-201	12	11699413	11699474	+	0	0	0	0	0	0	0
snRNA	U6.36-201	12	12379608	12379711	+	0	0	0	0	0	0	0
snRNA	U6.514-201	12	12442161	12442263	-	0	0	0	0	0	0	0
snoRNA	SNORD88.1-201	12	13124987	13125077	+	0	0	0	0	0	0	0
snRNA	U6.306-201	12	13612604	13612710	-	0	0	0	0	0	0	0
snRNA	U6.951-201	12	14403166	14403275	-	0	0	0	0	0	0	0
snRNA	U6.95-201	12	15824641	15824744	-	0	0	0	0	0	0	0
snRNA	U6.721-201	12	17224332	17224439	-	0	0	0	0	0	0	0
Y_RNA	Y_RNA.431-201	12	17863868	17863980	+	0	3	0	0	0	0	0
snRNA	U6.112-201	12	19598883	19598989	-	0	0	0	0	0	0	0
snRNA	U1.26-201	12	19877369	19877533	+	0	3	2	0	0	9	0
snRNA	U1.86-201	12	22348403	22348563	-	0	0	0	0	0	11	0
snRNA	U4.30-201	12	25557222	25557362	-	0	0	0	0	0	0	0
tRNA	tRNA1-LysTTT	12	27843306	27843378	+	0	0	0	0	0	0	0
Y_RNA	Y_RNA.782-201	12	27905807	27905919	+	0	0	0	0	0	0	0
snRNA	U4.79-201	12	28472268	28472396	-	0	0	0	0	0	0	0
snoRNA	U3.81-201	12	30052836	30052940	+	0	0	0	0	0	0	0
snoRNA	SNORA75.4-201	12	31229801	31229950	-	0	0	0	0	0	0	0
snoRNA	snoU13.182-201	12	31456651	31456750	+	0	0	0	0	0	0	0
snRNA	U6.660-201	12	31519222	31519300	+	0	0	0	0	0	0	0
snRNA	U6.131-201	12	31549324	31549435	+	0	0	0	0	0	0	0
snoRNA	snoU13.358-201	12	31603104	31603207	+	0	0	0	0	0	0	0
Y_RNA	Y_RNA.254-201	12	31659237	31659338	-	1	2	0	0	0	0	2
snRNA	RNU5F-4P-201	12	31747027	31747140	-	0	0	0	0	0	0	0
snRNA	U6.1077-201	12	31955892	31956024	-	0	0	0	0	0	0	0
snoRNA	SNORA25.14-201	12	31964022	31964124	+	0	0	0	0	0	0	0
Y_RNA	Y_RNA.543-201	12	32548984	32549081	-	0	0	0	0	0	0	0
snRNA	U6.1245-201	12	32630316	32630405	-	0	0	0	0	0	0	0
Y_RNA	Y_RNA.296-201	12	32858337	32858440	-	0	0	0	0	0	0	0
snoRNA	SNORD112.6-201	12	33515518	33515590	-	0	0	0	0	0	0	0
snRNA	U6.748-201	12	33729030	33729135	+	0	0	0	0	0	0	0
snRNA	U6.518-201	12	34076309	34076415	-	0	0	0	0	0	0	0
Y_RNA	Y_RNA.303-201	12	34135400	34135501	-	0	0	0	0	0	0	0
Y_RNA	Y_RNA.810-201	12	38668250	38668351	-	0	0	0	0	0	0	0
snoRNA	SNORA22.1-201	12	40213552	40213685	-	0	0	0	0	0	0	0
snRNA	U6.665-201	12	40947963	40948069	-	0	0	0	0	0	0	0
snoRNA	SNORA74.7-201	12	42740863	42741016	-	0	0	0	0	0	0	0
snRNA	U6.76-201	12	42792352	42792453	+	0	0	0	0	0	0	0
Y_RNA	Y_RNA.535-201	12	42848522	42848623	+	11	15	2	3	0	0	1
Y_RNA	Y_RNA.323-201	12	45274651	45274752	-	2	0	0	0	0	0	0
snRNA	U6.904-201	12	45948373	45948442	-	0	0	0	0	0	0	0
snoRNA	SNORA64.2-201	12	47739949	47740080	-	0	0	0	0	0	0	0
snRNA	U6.823-201	12	48475102	48475211	+	0	0	0	0	0	0	0
snoRNA	SNORA34-201	12	49048165	49048301	-	0	0	0	0	0	0	0
snoRNA	SNORA2A-201	12	49050431	49050565	-	0	0	0	0	0	4	0
snoRNA	SNORA2B-201	12	49061240	49061376	-	0	0	0	0	0	0	0
Y_RNA	Y_RNA.616-201	12	49203694	49203799	+	0	0	0	0	0	0	0
snRNA	U6.23-201	12	49285913	49286011	-	0	0	0	0	0	0	0
Y_RNA	Y_RNA.312-201	12	49321722	49321816	-	77	76	11	34	2	5	32
snoRNA	snoU13.53-201	12	49354521	49354619	-	0	0	0	0	0	0	0
snRNA	U6.121-201	12	49369326	49369429	+	0	0	0	0	0	0	0
piRNA	uc001rte.1	12	49469481	49469506	+	0	0	0	0	0	0	0
Y_RNA	Y_RNA.147-201	12	49526636	49526730	-	36	48	9	53	2	6	40
snRNA	U6.4-201	12	49986887	49986996	+	0	0	0	0	0	0	0
tRNA	tRNA16-PseudoTTG	12	50211190	50211264	-	0	0	0	0	0	1	0
snRNA	U6.753-201	12	50650021	50650127	-	0	0	0	0	0	0	0
snRNA	U6.552-201	12	51027056	51027159	+	0	0	0	0	0	0	0
snRNA	U6.104-201	12	51050756	51050861	+	0	0	0	0	0	0	0
Y_RNA	Y_RNA.161-201	12	51137351	51137467	+	21	16	3	9	1	1	4
Y_RNA	Y_RNA.72-201	12	51333710	51333809	-	0	0	0	0	0	0	0
snRNA	U6.455-201	12	51407917	51408024	-	0	0	0	0	0	0	0
snRNA	U6.77-201	12	51431282	51431385	+	0	0	0	0	0	0	0
Y_RNA	Y_RNA.220-201	12	51550651	51550760	-	0	0	0	0	0	0	0
snRNA	U6.67-201	12	51556684	51556790	+	0	0	0	0	0	0	0
snRNA	U6.506-201	12	52381441	52381547	+	0	0	0	0	0	0	0
snRNA	U6.894-201	12	53532329	53532435	-	0	0	0	0	0	0	0
snoRNA	SNORD81.4-201	12	54185089	54185131	+	0	0	0	0	0	0	0
Y_RNA	Y_RNA.368-201	12	54492975	54493086	-	0	0	0	0	0	0	0
snRNA	U6.629-201	12	54711565	54711671	-	0	0	0	0	0	0	0
piRNA	uc021qyq.1	12	55213641	55213669	+	0	0	0	0	0	0	0
snRNA	U1.80-201	12	56268462	56268625	+	0	0	0	0	0	0	0
tRNA	tRNA2-SerCGA	12	56584148	56584229	+	4	4	0	1	0	0	0
snRNA	RNU7-40P-201	12	56746171	56746234	-	0	0	0	0	0	0	0
snRNA	U6.271-201	12	56982302	56982405	+	0	0	0	0	0	0	0
snoRNA	SNORD59A-201	12	57038811	57038885	-	1	3	0	0	0	0	0
piRNA	uc010sqv.1	12	57157019	57157045	+	0	0	0	0	0	0	0
snoRNA	SNORA48.4-201	12	57255159	57255292	+	0	0	0	0	0	0	0
Y_RNA	Y_RNA.357-201	12	57621757	57621880	+	0	1	0	0	0	0	0
snRNA	U6.234-201	12	57809079	57809186	+	0	0	0	0	0	0	0
snRNA	U6.1193-201	12	57904847	57904918	+	0	0	0	0	0	0	0
snoRNA	snoU13.70-201	12	58062727	58062822	-	0	0	0	0	0	0	0
snRNA	U6.426-201	12	58199937	58200043	-	0	0	0	0	0	0	0
snRNA	U6.771-201	12	59762832	59762932	-	0	0	0	0	0	0	0
snRNA	U6.956-201	12	59844454	59844553	-	0	0	0	0	0	0	0
snRNA	U4.46-201	12	59980574	59980724	-	0	0	0	0	0	0	0
Y_RNA	Y_RNA.783-201	12	60735605	60735722	-	6	4	1	3	0	0	2
snoRNA	SNORA19.2-201	12	60757603	60757716	+	0	0	0	0	0	0	0
snoRNA	SNORD112.45-201	12	62511668	62511739	-	0	0	0	0	0	0	0
snRNA	U6.184-201	12	62727872	62727978	-	0	0	0	0	0	0	0
snRNA	U6.315-201	12	62939362	62939459	-	0	0	0	0	0	0	0
snoRNA	snoU13.90-201	12	63044955	63045058	+	0	0	0	0	0	0	0
snRNA	U1.17-201	12	63244518	63244681	-	0	7	3	1	1	45	1
Y_RNA	Y_RNA.789-201	12	63329481	63329582	+	1	0	0	0	0	0	0
snRNA	U6.706-201	12	64598573	64598679	+	0	0	0	0	0	0	0
snRNA	RNU5A-7P-201	12	64622340	64622455	-	0	0	0	0	0	0	0
snoRNA	snoU13.73-201	12	64749542	64749645	-	0	0	0	0	0	0	0
snoRNA	SNORD83.1-201	12	64969445	64969521	+	0	0	0	0	0	0	0
snoRNA	snoU13.153-201	12	65154648	65154753	-	0	0	0	0	0	0	0
snRNA	U6atac.21-201	12	65332803	65332897	+	0	0	0	0	0	0	0
snRNA	U6.541-201	12	65489529	65489635	+	0	0	0	0	0	0	0
snoRNA	snoU13.116-201	12	66739499	66739602	+	0	0	0	0	0	0	0
snoRNA	SNORA70G-201	12	69021014	69021155	-	0	0	0	0	0	0	0
snRNA	U7.99-201	12	69305701	69305762	+	0	0	0	0	0	0	0
snRNA	U4.56-201	12	70837564	70837703	-	0	0	0	0	0	0	0
Y_RNA	Y_RNA.598-201	12	71300697	71300798	+	0	0	0	0	0	0	0
snoRNA	SNORA17.1-201	12	72033135	72033263	+	0	0	0	0	0	0	0
snRNA	U6.1074-201	12	74072968	74073076	-	0	0	0	0	0	0	0
snoRNA	U8.6-201	12	74158059	74158193	-	0	0	0	0	0	0	0
tRNA	tRNA3-GlnCTG	12	74851182	74851254	+	0	0	0	0	0	0	0
snoRNA	SNORA70.15-201	12	76082932	76083084	-	0	0	0	0	0	0	0
snRNA	U6.1188-201	12	76533347	76533451	+	0	0	0	0	0	0	0
snoRNA	snoU13.237-201	12	77556706	77556805	-	0	0	0	0	0	0	0
snRNA	U7.41-201	12	80462471	80462537	-	0	0	0	0	0	0	0
snRNA	U6.1030-201	12	83415669	83415771	+	0	0	0	0	0	0	0
snoRNA	SNORA3.2-201	12	84577103	84577227	-	0	0	0	0	0	0	0
Y_RNA	Y_RNA.13-201	12	88824219	88824327	+	26	50	10	24	3	10	15
snRNA	U1.117-201	12	88975416	88975573	+	0	10	0	0	1	1	0
snRNA	U7.1-201	12	89676000	89676062	-	0	0	0	0	0	0	0
snRNA	U6.1182-201	12	90147836	90147929	+	0	0	0	0	0	0	0
Y_RNA	Y_RNA.92-201	12	92564129	92564229	-	0	0	0	0	0	0	0
snoRNA	snoU13.282-201	12	92938668	92938763	-	0	0	0	0	0	0	0
snRNA	U6.368-201	12	93346415	93346521	+	0	0	0	0	0	0	0
Y_RNA	Y_RNA.588-201	12	93415382	93415488	+	0	0	0	0	0	0	0
snoRNA	snoU13.40-201	12	93659405	93659508	-	0	0	0	0	0	0	0
snoRNA	SNORD74.6-201	12	93659793	93659872	+	0	0	0	0	0	0	0
snoRNA	snoU13.383-201	12	93744392	93744492	+	0	0	0	0	0	0	0
Y_RNA	Y_RNA.107-201	12	93854501	93854602	-	0	0	0	0	0	0	0
Y_RNA	Y_RNA.411-201	12	95669546	95669648	+	0	0	0	0	0	0	0
snRNA	U6.759-201	12	95684468	95684575	+	0	0	0	0	0	0	0
snRNA	U6.815-201	12	95832513	95832619	-	0	0	0	0	0	0	0
Y_RNA	Y_RNA.637-201	12	96011465	96011562	+	74	73	9	33	2	8	34
snRNA	U6.30-201	12	96186307	96186413	-	0	0	0	0	0	0	0
tRNA	tRNA4-AspGTC	12	96429799	96429870	+	628	116	67	448	30	22	341
snRNA	U4.29-201	12	96697153	96697291	-	0	0	0	0	0	0	0
Y_RNA	Y_RNA.396-201	12	97373306	97373407	-	5	3	0	1	0	1	1
tRNA	tRNA15-PseudoTTG	12	97490691	97490764	-	0	0	0	0	0	0	0
snoRNA	snoMe28S-Am2634.1-201	12	97945915	97946006	-	0	0	0	0	0	0	0
snRNA	RNU6-36-201	12	98115494	98115600	+	0	0	0	0	0	0	0
snRNA	U4.25-201	12	98811674	98811816	-	0	0	0	0	0	0	0
tRNA	tRNA5-AspGTC	12	98897281	98897352	+	446	81	37	253	18	15	179
tRNA	tRNA6-TrpCCA	12	98898030	98898101	+	5	9	7	1	0	12	4
snoRNA	SNORA53-201	12	98993413	98993661	+	1	12	4	0	2	76	2
piRNA	uc001tgv.1	12	100551201	100551229	+	0	0	0	0	0	0	0
piRNA	uc001tgx.3	12	100551625	100551660	+	0	0	0	0	0	0	0
piRNA	uc021rcn.1	12	100552747	100552787	-	0	0	0	0	0	0	0
piRNA	uc001tha.3	12	100559875	100559906	+	0	0	0	0	0	0	0
Y_RNA	Y_RNA.466-201	12	100651466	100651568	-	0	0	0	0	0	0	0
snoRNA	snoU13.227-201	12	100795923	100796028	+	0	0	0	0	0	0	0
snRNA	U6.637-201	12	101593049	101593155	-	0	0	0	0	0	0	0
snoRNA	snoU13.251-201	12	101752526	101752627	-	0	0	0	0	0	0	0
snRNA	U6.838-201	12	101805135	101805237	+	0	0	0	0	0	0	0
Y_RNA	Y_RNA.495-201	12	101840603	101840710	+	0	0	0	0	0	0	0
snRNA	RNU5E-5P-201	12	101860483	101860598	+	0	0	0	0	0	0	0
Y_RNA	Y_RNA.98-201	12	102113586	102113696	+	0	0	0	0	0	0	0
snRNA	U6.785-201	12	102159184	102159287	-	0	0	0	0	0	0	0
snoRNA	snoU13.317-201	12	102183593	102183693	+	0	0	0	0	0	0	0
snRNA	U6.843-201	12	102190188	102190280	-	0	0	0	0	0	0	0
snRNA	U6.1192-201	12	102265520	102265579	-	0	0	0	0	0	0	0
snRNA	U7.56-201	12	103507812	103507865	-	0	0	0	0	0	0	0
snoRNA	U8.17-201	12	103985890	103986021	+	0	0	0	0	0	0	0
snoRNA	snoU13.306-201	12	104114720	104114822	-	0	0	0	0	0	0	0
Y_RNA	Y_RNA.669-201	12	105245602	105245696	+	21	9	5	31	0	2	20
snRNA	U7.23-201	12	106676705	106676767	-	0	0	0	0	0	0	0
snoRNA	SNORD74.3-201	12	107768524	107768604	+	0	0	0	0	0	0	0
Y_RNA	Y_RNA.645-201	12	108044566	108044669	+	0	0	0	0	0	0	0
snRNA	U7.16-201	12	109062224	109062284	+	0	0	0	0	0	0	0
Y_RNA	Y_RNA.114-201	12	109132260	109132380	+	1	1	0	1	0	0	0
snoRNA	SNORA40.9-201	12	109171920	109172047	-	0	0	0	0	0	0	0
snRNA	U6.248-201	12	109320211	109320317	-	0	0	0	0	0	0	0
snRNA	U4.13-201	12	110005780	110005920	-	0	0	0	0	0	0	0
snoRNA	SNORD50.2-201	12	110934157	110934226	-	0	0	0	0	0	0	0
snRNA	U7.51-201	12	112002625	112002687	-	0	0	0	0	0	0	0
Y_RNA	Y_RNA.193-201	12	112506908	112507013	+	0	0	0	0	0	0	0
Y_RNA	Y_RNA.123-201	12	112587164	112587276	+	0	0	0	0	0	0	0
Y_RNA	Y_RNA.93-201	12	113594570	113594666	-	0	0	0	0	0	0	0
Y_RNA	Y_RNA.250-201	12	113616228	113616324	-	2	1	0	1	0	0	0
snRNA	U7.17-201	12	114040596	114040658	-	0	0	0	0	0	0	0
tRNA	tRNA14-PseudoCTC	12	114386545	114386617	-	0	0	0	0	0	0	0
Y_RNA	Y_RNA.8-201	12	115095754	115095867	-	1	0	1	0	0	0	0
snoRNA	SNORA27.4-201	12	115175509	115175603	+	0	0	0	0	0	0	0
snoRNA	SNORD56.2-201	12	116290453	116290523	-	0	0	0	0	0	0	0
snRNA	U6.166-201	12	116520375	116520481	+	0	0	0	0	0	0	0
snRNA	U6.252-201	12	117219910	117220013	+	0	0	0	0	0	0	0
snoRNA	SNORA38.1-201	12	119326239	119326369	-	0	0	0	0	0	1	0
snoRNA	snoU13.375-201	12	120486234	120486332	+	0	0	0	0	0	0	0
snRNA	RNU4-2-201	12	120729566	120729706	-	1	7	0	0	0	7	0
snRNA	RNU4-1-201	12	120730900	120731040	-	0	1	0	0	0	3	0
snRNA	U6.1138-201	12	120751041	120751144	-	0	0	0	0	0	0	0
Y_RNA	Y_RNA.670-201	12	120942374	120942462	-	34	46	9	41	2	4	25
piRNA	uc001tzl.3	12	121530174	121530205	+	0	0	0	0	0	0	0
snoRNA	SNORA70.3-201	12	121544846	121544977	+	0	0	0	0	0	0	0
snRNA	U6.1067-201	12	122042807	122042917	+	0	0	0	0	0	0	0
snRNA	U7.52-201	12	122346009	122346069	+	0	0	0	0	0	0	0
tRNA	tRNA7-AspGTC	12	122860924	122860994	+	0	0	0	0	0	0	0
snoRNA	SNORA9.4-201	12	122976660	122976788	-	0	0	0	0	0	0	0
Y_RNA	Y_RNA.492-201	12	123252646	123252747	+	6	3	2	1	0	0	0
Y_RNA	Y_RNA.545-201	12	123833546	123833647	-	0	0	0	0	0	0	0
snoRNA	SNORA9.3-201	12	124101255	124101387	+	0	0	0	0	0	0	0
snRNA	U6.975-201	12	125386058	125386157	+	0	0	0	0	0	0	0
tRNA	tRNA13-AlaTGC	12	125406301	125406372	-	74	200	7	39	8	19	86
tRNA	tRNA12-AspGTC	12	125411891	125411962	-	161	48	17	125	8	7	111
tRNA	tRNA11-PheGAA	12	125412389	125412461	-	1	27	0	0	1	1	1
tRNA	tRNA10-AspGTC	12	125424193	125424264	-	166	48	16	126	10	9	110
tRNA	tRNA8-AlaTGC	12	125424512	125424583	+	68	197	7	37	5	15	74
snRNA	U1.121-201	12	127805900	127806074	+	0	0	0	0	0	0	0
Y_RNA	Y_RNA.53-201	12	128103881	128103992	-	9	12	35	10	37	12	17
snoRNA	snoU13.296-201	12	128882977	128883067	+	0	0	0	0	0	0	0
tRNA	tRNA9-PseudoAAT	12	129716198	129716272	+	0	0	0	0	0	0	0
snoRNA	snoU13.264-201	12	131299898	131299995	+	0	0	0	0	0	0	0
snRNA	U6.807-201	12	131354281	131354382	-	0	0	0	0	0	0	0
Y_RNA	Y_RNA.483-201	12	131391383	131391494	+	69	71	10	32	2	6	37
snRNA	U6.146-201	12	132299808	132299913	-	0	0	0	0	0	0	0
snoRNA	SNORA49-201	12	132515769	132515904	+	0	0	0	0	0	0	0
snRNA	U6.997-201	12	133411960	133412086	-	0	0	0	0	0	0	0
snRNA	U4atac.11-201	12	133571776	133571888	-	0	0	0	0	0	0	0
Y_RNA	Y_RNA.116-201	12	133664099	133664201	-	0	0	0	0	0	0	0
snRNA	U6.906-201	12	133814921	133815024	-	0	0	1	0	1	0	0
Y_RNA	Y_RNA.700-201	12	133815041	133815135	+	3	2	0	0	0	0	0
piRNA	uc001ulv.1	13	19319692	19319719	-	0	0	0	0	0	0	0
piRNA	uc001ulw.1	13	19381510	19381539	+	0	0	0	0	0	0	0
piRNA	uc001uly.1	13	19382527	19382564	-	0	0	0	0	0	0	0
snRNA	RNU6-55-201	13	19443325	19443431	-	0	0	0	0	0	0	0
snRNA	RNU6-76-201	13	19454194	19454297	+	0	0	0	0	0	0	0
piRNA	uc021rgv.1	13	19536751	19536777	-	0	0	0	0	0	0	0
snRNA	RNU6-52-201	13	19717122	19717217	+	0	0	0	0	0	0	0
snoRNA	snoU13.185-201	13	20449327	20449425	+	0	0	0	0	0	0	0
snRNA	RNU2-7P-201	13	21186300	21186477	+	140	371	189	392	48	845	597
snoRNA	snoU13.295-201	13	21543457	21543555	+	0	0	0	0	0	0	0
snRNA	RNU6-51-201	13	21573506	21573606	-	0	0	0	0	0	0	0
snRNA	RNU4-9P-201	13	21612668	21612806	-	0	0	0	0	0	0	0
snoRNA	SNORD27.2-201	13	21714025	21714096	-	0	0	0	0	0	0	0
snoRNA	snoU13.288-201	13	22101939	22102039	-	0	0	0	0	0	0	0
snRNA	RNU6-59-201	13	22125443	22125549	-	0	0	0	0	0	0	0
snoRNA	SNORD36.3-201	13	23377284	23377363	+	0	0	0	0	0	0	0
snRNA	RNU6-58-201	13	23791571	23791673	-	0	0	0	0	0	0	0
snRNA	RNU6-78-201	13	26091257	26091363	+	0	0	0	0	0	0	0
snoRNA	SNORD102-201	13	27829201	27829272	+	6	83	1	0	22	145	5
snoRNA	SNORA27-201	13	27829538	27829663	+	0	0	0	0	0	0	0
snRNA	RNU6-70-201	13	27917785	27917883	-	0	0	0	0	0	0	0
snRNA	RNU6-63-201	13	28062275	28062369	+	0	0	0	0	0	0	0
snRNA	RNU6-73-201	13	28402900	28403006	+	0	0	0	0	0	0	0
snRNA	RNU6-82-201	13	28806638	28806744	+	0	0	0	0	0	0	0
snRNA	RNU6-53-201	13	29277839	29277944	-	0	0	0	0	0	0	0
snRNA	RNU6-64-201	13	30855902	30856006	+	0	0	0	0	0	0	0
tRNA	tRNA7-AsnGTT	13	31248101	31248174	-	1	18	0	0	0	0	1
piRNA	uc021rhu.1	13	31928479	31928508	-	0	0	0	0	0	0	0
piRNA	uc021rhv.1	13	31937448	31937477	-	0	0	0	0	0	0	0
piRNA	uc001utp.3	13	31942216	31942243	-	0	0	0	0	0	0	0
piRNA	uc001utq.3	13	31942817	31942853	-	0	0	0	0	0	0	0
piRNA	uc001utr.1	13	31942974	31943035	-	0	0	0	0	0	0	0
piRNA	uc001uts.1	13	31947640	31947668	-	0	0	0	0	0	0	0
piRNA	uc021rhw.1	13	31947843	31947871	-	0	0	0	0	0	0	0
snoRNA	SNORA16.2-201	13	32994527	32994653	-	0	0	0	0	0	0	0
snRNA	RNU5A-4P-201	13	34403676	34403786	-	0	0	0	0	0	0	0
snoRNA	SNORA25.1-201	13	34674848	34674975	-	0	0	0	0	0	0	0
tRNA	tRNA6-PseudoTTG	13	36639747	36639818	-	0	0	0	0	0	0	0
snRNA	RNU6-71-201	13	36841305	36841411	+	0	0	0	0	0	0	0
snRNA	RNU6-56-201	13	39353561	39353653	+	0	0	0	0	0	0	0
snoRNA	snoU13.60-201	13	40021252	40021353	-	0	0	0	0	0	0	0
snoRNA	SNORD116.2-201	13	40431272	40431364	-	0	0	0	0	0	0	0
tRNA	tRNA5-GluTTC	13	41634874	41634945	-	2284	969	214	1598	249	628	1582
snoRNA	snoU13.177-201	13	41754117	41754223	-	0	0	0	0	0	0	0
snRNA	RNU6-57-201	13	41928693	41928795	-	0	0	0	0	0	0	0
tRNA	tRNA4-GluCTC	13	42030061	42030132	-	4	5	1	6	1	1	8
snRNA	RNU6-74-201	13	42479254	42479360	+	0	0	0	0	0	0	0
snoRNA	snoU13.313-201	13	45202705	45202809	-	0	0	0	0	0	0	0
tRNA	tRNA3-GluTTC	13	45492062	45492133	-	8560	4358	1342	5275	1052	3088	6140
snRNA	RNU6-69-201	13	45711997	45712100	-	0	0	0	0	0	0	0
snoRNA	SNORA31.25-201	13	45910449	45910582	-	0	0	0	0	0	0	0
snoRNA	SNORA31-201	13	45911615	45911744	-	3	1	0	0	0	3	0
snoRNA	snoU13.93-201	13	46809805	46809908	-	0	0	0	0	0	0	0
snRNA	RNU2-6P-201	13	46948536	46948725	-	122	248	129	242	35	508	340
snRNA	RNU6-68-201	13	46984589	46984692	+	0	0	0	0	0	0	0
snRNA	RNU6-60-201	13	49562051	49562153	+	0	0	0	0	0	0	0
snRNA	RNU6-65-201	13	52139548	52139645	+	0	0	0	0	0	0	0
snoRNA	snoU13.78-201	13	57133758	57133859	+	0	0	0	0	0	0	0
tRNA	tRNA2-PseudoCTC	13	58458550	58458621	-	0	2	0	1	0	0	2
snRNA	RNU7-88P-201	13	60054204	60054266	+	0	0	0	0	0	0	0
snRNA	RNU6-81-201	13	64357934	64358037	+	0	0	0	0	0	0	0
snRNA	RNU7-87P-201	13	67204847	67204908	-	0	0	0	0	0	0	0
snRNA	RNU6-54-201	13	71033596	71033702	+	0	0	0	0	0	0	0
snoRNA	SNORD37.2-201	13	73028040	73028105	-	0	0	0	0	0	0	0
snoRNA	SNORA68.4-201	13	73034657	73034739	-	0	0	0	0	0	0	0
snoRNA	SNORA9.1-201	13	73160818	73160948	+	0	0	0	0	0	1	0
snRNA	RNU6-80-201	13	73280155	73280261	-	0	0	0	0	0	0	0
snRNA	RNU6-79-201	13	73455246	73455352	-	0	0	0	0	0	0	0
snRNA	RNU6-66-201	13	73687052	73687155	-	0	0	0	0	0	0	0
snRNA	RNU4-10P-201	13	73765665	73765804	+	0	0	0	0	0	0	0
snRNA	RNU6-38-201	13	75683724	75683830	+	0	0	0	0	0	0	0
piRNA	uc021rku.1	13	78234119	78234146	-	0	0	0	0	0	0	0
snRNA	RNU6-61-201	13	80943561	80943669	-	0	0	0	0	0	0	0
snRNA	RNU6-77-201	13	81839882	81839972	+	0	0	0	0	0	0	0
snRNA	RNU6-67-201	13	83872206	83872302	-	0	0	0	0	0	0	0
snRNA	RNU6-72-201	13	86158883	86158988	-	0	0	0	0	0	0	0
snoRNA	SNORD38.1-201	13	90489424	90489491	+	0	0	0	0	0	0	0
snRNA	RNU6-75-201	13	91434020	91434123	-	0	0	0	0	0	0	0
snRNA	RNU4ATAC3P-201	13	92712097	92712222	+	0	0	0	0	0	0	0
snoRNA	SNORD22.2-201	13	94021100	94021213	-	0	0	0	0	0	0	0
tRNA	tRNA1-PheGAA	13	95201904	95201976	-	0	15	0	0	0	0	0
snRNA	RNU6-62-201	13	95671489	95671590	+	0	0	0	0	0	0	0
snoRNA	snoU13.83-201	13	95862598	95862702	+	0	0	0	0	0	0	0
snoRNA	snR65.1-201	13	96366931	96367032	-	0	0	0	0	0	0	0
piRNA	uc021rlp.1	13	97600472	97600508	-	0	0	0	0	0	0	0
snoRNA	SNORD112.15-201	13	97618195	97618268	-	0	0	0	0	0	0	0
snoRNA	snoU13.113-201	13	97709633	97709734	+	0	0	0	0	0	0	0
snoRNA	snoU13.59-201	13	98538063	98538166	+	0	0	0	0	0	0	0
snRNA	RNU6-83-201	13	99677488	99677599	+	0	0	0	0	0	0	0
snoRNA	SNORA25.7-201	13	100436111	100436237	-	0	0	0	0	0	0	0
snoRNA	snoU13.6-201	13	100436308	100436411	-	0	0	0	0	0	0	0
snRNA	RNU1-24P-201	13	102431234	102431398	-	0	0	0	0	0	0	0
snoRNA	snoU13.284-201	13	103374152	103374255	+	0	0	0	0	0	0	0
snoRNA	SNORA25.17-201	13	106549872	106549992	-	0	0	0	0	0	0	0
snoRNA	SNORD31.1-201	13	107973243	107973311	-	0	0	0	0	0	0	0
snoRNA	snoU13.169-201	13	111066552	111066653	+	0	0	0	0	0	0	0
snoRNA	SNORD44.1-201	13	112706392	112706452	+	0	0	0	0	0	0	0
snRNA	RNU1-16P-201	13	114133230	114133393	-	1	20	25	2	8	295	9
snRNA	U6.482-201	14	19119515	19119621	+	0	0	0	0	0	0	0
snRNA	U6.772-201	14	19564785	19564891	+	0	0	0	0	0	0	0
piRNA	uc021rmy.1	14	19595544	19595584	+	0	0	0	0	0	0	0
piRNA	uc021rmz.1	14	19596016	19596045	+	0	0	0	0	0	0	0
piRNA	uc001vvd.3	14	19596079	19596110	+	0	0	0	0	0	0	0
piRNA	uc021rna.1	14	19596712	19596739	+	0	0	0	0	0	0	0
piRNA	uc021rnb.1	14	19597270	19597306	+	0	0	0	0	0	0	0
piRNA	uc021rnc.1	14	19598184	19598223	-	0	0	0	0	0	0	0
piRNA	uc021rnd.1	14	19598414	19598450	+	0	0	0	0	0	0	0
piRNA	uc021rne.1	14	19598481	19598521	+	0	0	0	0	0	0	0
piRNA	uc021rnf.1	14	19598952	19598981	+	0	0	0	0	0	0	0
piRNA	uc010tkq.2	14	19599015	19599046	+	0	0	0	0	0	0	0
piRNA	uc021rng.1	14	19599648	19599675	+	0	0	0	0	0	0	0
piRNA	uc021rnh.1	14	19600276	19600303	+	0	0	0	0	0	0	0
piRNA	uc001vvf.2	14	19601027	19601066	+	0	0	0	0	0	0	0
piRNA	uc001vvg.2	14	19601930	19601969	-	0	0	0	0	0	0	0
piRNA	uc001vvh.3	14	19602779	19602810	+	0	0	0	0	0	0	0
piRNA	uc021rni.1	14	19603729	19603768	-	0	0	0	0	0	0	0
piRNA	uc001vvx.2	14	19972601	19972632	-	0	0	0	0	0	0	0
piRNA	uc021rnk.1	14	19972656	19972695	-	0	0	0	0	0	0	0
piRNA	uc001vvz.2	14	19974346	19974385	-	0	0	0	0	0	0	0
piRNA	uc010tkr.2	14	19975738	19975769	-	0	0	0	0	0	0	0
piRNA	uc021rnl.1	14	19976263	19976303	-	0	0	0	0	0	0	0
piRNA	uc021rnm.1	14	19976880	19976907	-	0	0	0	0	0	0	0
piRNA	uc010tks.2	14	19977509	19977540	-	0	0	0	0	0	0	0
piRNA	uc021rnn.1	14	19978034	19978074	-	0	0	0	0	0	0	0
snRNA	U6.755-201	14	20008753	20008859	-	0	0	0	0	0	0	0
snoRNA	snoU13.99-201	14	20232066	20232166	-	0	0	0	0	0	0	0
snoRNA	SNORA79.1-201	14	20791338	20791485	-	0	0	0	0	0	1	0
snoRNA	SNORD126-201	14	20794609	20794685	-	0	0	0	0	0	0	0
tRNA	tRNA23-ProAGG	14	21077495	21077566	-	132	72	34	110	30	73	154
tRNA	tRNA1-LeuAAG	14	21078291	21078372	+	11	6	3	7	2	3	6
tRNA	tRNA22-ProAGG	14	21081560	21081631	-	135	74	26	114	24	66	157
tRNA	tRNA21-ThrTGT	14	21081949	21082021	-	3	5	0	2	0	3	1
tRNA	tRNA2-LeuTAG	14	21093529	21093610	+	14	3	2	11	5	6	16
tRNA	tRNA20-ThrTGT	14	21099319	21099391	-	5	14	3	2	5	16	10
tRNA	tRNA3-ProTGG	14	21101165	21101236	+	27	34	13	23	24	36	31
tRNA	tRNA19-TyrGTA	14	21121258	21121351	-	8	100	2	6	0	7	10
tRNA	tRNA18-TyrGTA	14	21125623	21125716	-	0	1	0	0	0	0	0
tRNA	tRNA17-TyrGTA	14	21128117	21128210	-	0	0	0	0	0	0	0
tRNA	tRNA16-TyrGTA	14	21131351	21131444	-	0	11	1	0	0	0	0
tRNA	tRNA15-PseudoTAG	14	21145178	21145259	-	0	0	0	0	0	0	0
Y_RNA	Y_RNA.37-201	14	21147570	21147671	+	10	12	1	2	0	0	3
tRNA	tRNA4-ThrTGT	14	21149849	21149921	+	1	4	0	0	3	0	0
tRNA	tRNA5-TyrGTA	14	21151432	21151520	+	0	4	0	0	0	0	0
tRNA	tRNA6-ProTGG	14	21152175	21152246	+	120	65	23	109	28	61	150
snRNA	U6.94-201	14	21581798	21581904	-	0	0	0	0	0	0	0
snoRNA	SNORD9-201	14	21860309	21860412	-	0	0	0	0	0	0	0
snoRNA	SNORD8-201	14	21865451	21865560	-	0	0	0	0	0	2	0
piRNA	uc021roy.1	14	21971597	21971625	-	0	0	0	0	0	0	0
snoRNA	SNORD41.1-201	14	23225970	23226038	-	0	0	0	0	0	0	0
Y_RNA	Y_RNA.633-201	14	23321825	23321937	-	6	12	1	0	0	0	1
Y_RNA	Y_RNA.70-201	14	23337027	23337126	+	0	0	0	0	0	0	0
tRNA	tRNA7-ArgACG	14	23398910	23398982	+	0	3	0	0	0	0	0
snoRNA	SNORA73.5-201	14	23486367	23486590	-	0	0	0	0	0	0	0
snRNA	U6.336-201	14	23625518	23625623	-	0	0	0	0	0	0	0
snRNA	U6.1056-201	14	23728669	23728775	-	0	0	0	0	0	0	0
snRNA	U6.554-201	14	24821263	24821363	-	0	0	0	0	0	0	0
snoRNA	SNORD37.1-201	14	26275854	26275918	-	0	0	0	0	0	0	0
Y_RNA	Y_RNA.541-201	14	29370442	29370553	-	0	0	0	0	0	0	0
snRNA	U6.993-201	14	29451509	29451616	-	0	0	0	0	0	0	0
snRNA	U11.4-201	14	29945990	29946118	+	0	0	0	0	0	0	0
snRNA	U6.1141-201	14	30281122	30281224	+	0	0	0	0	0	0	0
snRNA	U6.645-201	14	31612145	31612254	+	0	0	0	0	0	0	0
Y_RNA	Y_RNA.401-201	14	31713967	31714067	+	0	0	0	0	0	0	0
Y_RNA	Y_RNA.19-201	14	31727814	31727915	-	6	4	2	1	0	0	2
snRNA	U6.853-201	14	32131244	32131349	-	0	0	0	0	0	0	0
snRNA	U6.636-201	14	32155898	32156004	-	0	0	0	0	0	0	0
tRNA	tRNA14-GluTTC	14	32236816	32236886	-	0	0	0	0	0	0	0
snRNA	RNU6-40-201	14	32671251	32671357	+	0	0	0	0	0	0	0
snRNA	RNU6-41-201	14	32672369	32672475	-	0	0	0	0	0	0	0
snRNA	RNU1-7-201	14	35015920	35016083	+	18	688	182	17	306	3266	69
snRNA	RNU1-8-201	14	35025432	35025595	-	14	492	145	15	243	2682	53
snRNA	U6.1235-201	14	35145097	35145200	+	0	0	0	0	0	0	0
snRNA	RNU7-41P-201	14	35314506	35314566	-	0	0	0	0	0	0	0
Y_RNA	Y_RNA.105-201	14	35402650	35402749	-	1	0	0	1	0	0	1
snoRNA	SNORA31.26-201	14	36225533	36225669	+	0	0	0	0	0	0	0
snoRNA	snoU13.213-201	14	36256065	36256168	-	0	0	0	0	0	0	0
snRNA	U7.19-201	14	36874419	36874479	+	0	0	0	0	0	0	0
snRNA	U6.1159-201	14	37656424	37656519	+	0	0	0	0	0	0	0
snRNA	U6.525-201	14	37903674	37903778	-	0	0	0	0	0	0	0
snoRNA	SNORA42.2-201	14	38189630	38189766	+	0	0	0	0	0	0	0
snRNA	U6.256-201	14	38297003	38297109	-	0	0	0	0	0	0	0
Y_RNA	Y_RNA.16-201	14	39456485	39456587	+	74	72	10	33	3	7	32
snoRNA	SNORA31.4-201	14	42063666	42063794	+	0	0	0	0	0	0	0
snoRNA	snoU13.103-201	14	45036116	45036209	-	0	0	0	0	0	0	0
snoRNA	SNORD58.1-201	14	45557446	45557511	+	0	0	0	0	0	0	0
snoRNA	SNORD127-201	14	45580086	45580171	+	4	6	1	0	0	2	0
snRNA	U6.56-201	14	45743562	45743680	-	0	0	0	0	0	0	0
snoRNA	SNORA25.11-201	14	47429626	47429749	+	0	0	0	0	0	0	0
snRNA	U6.626-201	14	48810429	48810535	-	0	0	0	0	0	0	0
snoRNA	SNORD112.5-201	14	49410650	49410717	-	0	0	0	0	0	0	0
Y_RNA	Y_RNA.807-201	14	50058954	50059055	-	4	3	1	0	0	0	0
snRNA	U6atac.7-201	14	50151262	50151383	+	0	0	0	0	0	0	0
snRNA	U6.1090-201	14	50306443	50306545	+	0	0	0	0	0	0	0
snRNA	U6.955-201	14	50368568	50368668	-	0	0	0	0	0	0	0
Y_RNA	Y_RNA.731-201	14	50553700	50553801	+	6	4	0	1	0	0	2
Y_RNA	Y_RNA.299-201	14	50935115	50935216	-	0	3	0	0	0	0	0
snoRNA	snoU83B.1-201	14	51311343	51311430	+	0	0	0	0	0	0	0
snoRNA	SNORA70.2-201	14	51710808	51710942	+	0	0	0	0	0	0	0
Y_RNA	Y_RNA.325-201	14	51720651	51720741	-	20	20	1	1	0	1	1
snRNA	U6.1071-201	14	51989582	51989685	+	0	0	0	0	0	0	0
snRNA	U6.920-201	14	52071557	52071618	-	0	0	0	0	0	0	0
snRNA	U6.512-201	14	52190821	52190927	+	0	0	0	0	0	0	0
snRNA	U6atac.32-201	14	55325933	55326048	+	0	0	0	0	0	0	0
Y_RNA	Y_RNA.197-201	14	56118252	56118352	+	1	0	0	0	0	0	0
Y_RNA	Y_RNA.639-201	14	56535161	56535245	+	0	0	0	0	0	0	0
snRNA	U6.187-201	14	57291704	57291810	+	0	0	0	0	0	0	0
tRNA	tRNA13-LysCTT	14	58706613	58706685	-	244	257	944	101	198	209	62
snRNA	U6.1173-201	14	58759011	58759106	-	0	0	0	0	0	0	0
Y_RNA	Y_RNA.758-201	14	58908562	58908710	+	1	2	0	0	0	0	1
snoRNA	U3.80-201	14	61073785	61073883	+	0	0	0	0	0	0	0
snRNA	U6.471-201	14	61441045	61441153	+	0	0	0	0	0	0	0
snoRNA	SNORD112.24-201	14	61729679	61729750	-	0	0	0	0	0	0	0
snRNA	U6.1086-201	14	63944492	63944557	+	0	0	0	0	0	0	0
snoRNA	SCARNA20.5-201	14	63945990	63946131	+	0	0	0	0	0	0	0
snRNA	U6.362-201	14	64084761	64084862	+	0	0	0	0	0	0	0
Y_RNA	Y_RNA.477-201	14	64088478	64088589	+	72	68	13	34	2	5	35
snRNA	U6.566-201	14	64097396	64097499	+	0	0	0	0	0	0	0
snoRNA	U3.14-201	14	64118015	64118217	-	0	0	0	0	0	0	0
snRNA	U7.98-201	14	64203162	64203223	+	0	0	0	0	0	0	0
Y_RNA	Y_RNA.372-201	14	64314979	64315080	-	0	0	0	0	0	0	0
snRNA	U2.37-201	14	65591070	65591260	-	1	8	0	0	0	1	0
Y_RNA	Y_RNA.214-201	14	66644245	66644353	-	0	0	0	0	0	0	0
Y_RNA	Y_RNA.74-201	14	67806785	67806893	+	0	0	0	0	0	0	0
Y_RNA	Y_RNA.289-201	14	68084019	68084132	-	71	71	10	33	2	4	31
snoRNA	U3.75-201	14	68212084	68212191	-	0	0	0	0	0	0	0
snRNA	U6.537-201	14	69202639	69202745	-	0	0	0	0	0	0	0
Y_RNA	Y_RNA.461-201	14	69610569	69610670	-	0	0	0	0	0	0	0
snoRNA	SNORA11.1-201	14	70270920	70271048	-	0	0	0	0	0	0	0
snRNA	U2.25-201	14	70827609	70827805	+	1	0	0	0	0	0	0
snRNA	U6.1037-201	14	70962824	70962927	+	0	0	0	0	0	0	0
snoRNA	SNORD56B-201	14	71865054	71865124	+	0	0	0	0	0	0	0
Y_RNA	Y_RNA.145-201	14	72489124	72489233	-	0	0	0	0	0	0	0
Y_RNA	Y_RNA.459-201	14	73319932	73320039	-	0	0	0	0	0	0	0
snoRNA	snoU13.328-201	14	73376145	73376231	-	0	0	0	0	0	0	0
tRNA	tRNA8-CysGCA	14	73429679	73429750	+	0	1	0	0	0	0	0
snRNA	U6.1186-201	14	73713526	73713588	-	0	0	0	0	0	0	0
tRNA	tRNA12-PseudoTTT	14	74055529	74055601	-	0	0	0	0	0	0	0
snRNA	U6.950-201	14	74126267	74126363	-	0	0	0	0	0	0	0
snoRNA	snoU13.23-201	14	74265718	74265821	+	0	0	0	0	0	0	0
Y_RNA	Y_RNA.695-201	14	74324764	74324868	-	0	0	0	0	0	0	0
Y_RNA	Y_RNA.40-201	14	74373019	74373130	-	76	55	13	73	3	3	34
snoRNA	SNORA7.5-201	14	75178654	75178748	+	0	0	0	0	0	0	0
snRNA	U6.488-201	14	75487464	75487570	+	0	0	0	0	0	0	0
snRNA	U4atac.7-201	14	75668784	75668872	-	0	0	0	0	0	0	0
snoRNA	SNORA32.1-201	14	77667369	77667483	-	0	0	0	0	0	0	0
snoRNA	SNORA46.1-201	14	77932627	77932779	+	0	0	0	0	0	0	0
Y_RNA	Y_RNA.33-201	14	78287373	78287485	-	0	1	0	0	0	0	0
tRNA	tRNA11-PseudoCTA	14	78700838	78700910	-	0	0	0	0	0	0	0
snoRNA	SNORA79-201	14	81669039	81669178	-	0	1	0	0	0	6	0
snoRNA	snoU13.331-201	14	82928432	82928532	+	0	0	0	0	0	0	0
snRNA	RNU7-51P-201	14	83514923	83514984	+	0	0	0	0	0	0	0
snRNA	U6atac.27-201	14	84216728	84216845	+	0	0	0	0	0	0	0
snRNA	U6.947-201	14	85206286	85206396	+	0	0	0	0	0	0	0
snoRNA	RNU3P3-201	14	85738276	85738405	+	1	2	0	0	0	3	0
snRNA	U6.1174-201	14	88462689	88462792	-	0	0	0	0	0	0	0
piRNA	uc001xvx.3	14	88599106	88599134	-	0	0	0	0	0	0	0
piRNA	uc031qpr.1	14	88601614	88601641	-	0	0	0	0	0	0	0
piRNA	uc010twa.1	14	88601786	88601816	-	0	0	0	0	0	0	0
piRNA	uc021rxi.1	14	88601885	88601954	-	0	0	0	0	0	0	0
piRNA	uc021rxj.1	14	88604269	88604302	-	0	0	0	0	0	0	0
piRNA	uc031qps.1	14	88604787	88604831	-	0	0	0	0	0	0	0
piRNA	uc021rxk.1	14	88605278	88605305	-	0	0	0	0	0	0	0
piRNA	uc021rxl.1	14	88605606	88605645	-	0	0	0	0	0	0	0
piRNA	uc021rxm.1	14	88605709	88605738	-	0	0	0	0	0	0	0
piRNA	uc031qpt.1	14	88605866	88605910	-	0	0	0	0	0	0	0
piRNA	uc001xwa.3	14	88606432	88606462	-	0	0	0	0	0	0	0
piRNA	uc021rxo.1	14	88606782	88606811	-	0	0	0	0	0	0	0
piRNA	uc001xwb.3	14	88608308	88608359	-	0	0	0	0	0	0	0
piRNA	uc001xwc.3	14	88608395	88608433	-	0	0	0	0	0	0	0
piRNA	uc001xwd.1	14	88614312	88614341	-	0	0	0	0	0	0	0
piRNA	uc021rxp.1	14	88614391	88614421	-	0	0	0	0	0	0	0
piRNA	uc021rxq.1	14	88614564	88614609	-	0	0	0	0	0	0	0
piRNA	uc021rxr.1	14	88614677	88614713	-	0	0	0	0	0	0	0
piRNA	uc021rxs.1	14	88614801	88614834	-	0	0	0	0	0	0	0
piRNA	uc031qpu.1	14	88616209	88616238	-	0	0	0	0	0	0	0
piRNA	uc021rxu.1	14	88618968	88618998	-	0	0	0	0	0	0	0
piRNA	uc031qpv.1	14	88619016	88619045	-	0	0	0	0	0	0	0
piRNA	uc021rxv.1	14	88619745	88619778	-	0	0	0	0	0	0	0
piRNA	uc031qpw.1	14	88620403	88620432	-	0	0	0	0	0	0	0
piRNA	uc021rxw.1	14	88620909	88620938	-	0	0	0	0	0	0	0
piRNA	uc021rxx.1	14	88621025	88621054	-	0	0	0	0	0	0	0
piRNA	uc010twb.2	14	88621291	88621325	-	0	0	0	0	0	0	0
piRNA	uc001xwh.3	14	88621357	88621392	-	0	0	0	0	0	0	0
piRNA	uc031qpx.1	14	88621565	88621595	-	0	0	0	0	0	0	0
piRNA	uc021rxy.1	14	88623049	88623079	-	0	0	0	0	0	0	0
piRNA	uc021rxz.1	14	88623087	88623116	-	0	0	0	0	0	0	0
piRNA	uc001xwi.3	14	88624033	88624064	-	0	0	0	0	0	0	0
piRNA	uc031qpy.1	14	88624280	88624311	-	0	0	0	0	0	0	0
piRNA	uc021rya.1	14	88624519	88624553	-	0	0	0	0	0	0	0
piRNA	uc001xwj.3	14	88629138	88629172	+	0	0	0	0	0	0	0
piRNA	uc021ryc.1	14	88629373	88629431	+	0	0	0	0	0	0	0
piRNA	uc001xwk.3	14	88630117	88630172	+	0	0	0	0	0	0	0
piRNA	uc001xwl.3	14	88630757	88630811	+	0	0	0	0	0	0	0
piRNA	uc021ryd.1	14	88631269	88631298	+	0	0	0	0	0	0	0
piRNA	uc031qpz.1	14	88631481	88631511	+	0	0	0	0	0	0	0
piRNA	uc031qqa.1	14	88633029	88633057	+	0	0	0	0	0	0	0
piRNA	uc021rye.1	14	88634282	88634314	+	0	0	0	0	0	0	0
snRNA	U4.70-201	14	88979842	88980007	+	0	0	0	0	0	0	0
snRNA	U4.15-201	14	89286641	89286776	+	0	0	0	0	0	0	0
Y_RNA	Y_RNA.584-201	14	89306509	89306607	+	0	0	0	0	0	0	0
tRNA	tRNA9-AlaAGC	14	89445442	89445514	+	0	0	0	0	0	0	0
Y_RNA	Y_RNA.778-201	14	90052006	90052105	+	13	8	2	1	0	1	3
Y_RNA	Y_RNA.788-201	14	90117137	90117247	-	6	6	1	4	0	0	3
Y_RNA	Y_RNA.266-201	14	90643566	90643674	+	10	8	1	5	0	0	3
snRNA	RNU7-30P-201	14	91557421	91557482	+	0	0	0	0	0	0	0
snoRNA	SNORA11B-201	14	91592769	91592897	+	0	0	0	0	0	0	0
snoRNA	U3.8-201	14	92181260	92181474	-	0	0	0	0	0	0	0
snRNA	U6.221-201	14	92732046	92732151	+	0	0	0	0	0	0	0
Y_RNA	Y_RNA.388-201	14	93863485	93863580	-	50	54	12	68	1	14	47
snRNA	U6.1150-201	14	93903746	93903856	-	0	0	0	0	0	0	0
snoRNA	SCARNA13-201	14	95999692	95999966	-	3	6	0	0	0	12	0
snoRNA	snoU13.242-201	14	96790045	96790124	-	0	0	0	0	0	0	0
snRNA	U2.6-201	14	96850961	96851152	+	150	373	210	391	47	888	601
snRNA	U6.59-201	14	99910643	99910749	+	0	0	0	0	0	0	0
Y_RNA	Y_RNA.168-201	14	100049354	100049455	+	11	13	2	3	0	0	3
snRNA	U1.14-201	14	100411652	100411814	+	0	0	0	0	0	0	0
snoRNA	SNORD112.38-201	14	101315645	101315716	+	0	0	0	0	0	0	0
snoRNA	SNORD112-201	14	101364257	101364333	+	4	11	0	0	16	31	0
snoRNA	SNORD112.3-201	14	101382173	101382230	+	0	0	0	0	0	0	0
snoRNA	SNORD112.44-201	14	101383915	101383982	+	0	0	0	0	0	0	0
snoRNA	SNORD113-1-201	14	101391161	101391229	+	0	0	0	0	0	0	0
snoRNA	SNORD112.10-201	14	101392317	101392388	+	0	0	0	0	0	0	0
snoRNA	SNORD113-2-201	14	101393679	101393750	+	0	0	0	0	0	0	0
snoRNA	SNORD113-3-201	14	101396256	101396328	+	0	0	0	0	0	0	0
snoRNA	SNORD113-4-201	14	101402828	101402902	+	0	0	0	0	0	0	0
snoRNA	SNORD113-5-201	14	101404524	101404601	+	1	0	1	0	0	3	0
snoRNA	SNORD112.14-201	14	101405405	101405475	+	0	0	0	0	0	0	0
snoRNA	SNORD113-6-201	14	101405893	101405968	+	0	0	0	0	0	0	0
snoRNA	SNORD112.9-201	14	101406904	101406974	+	0	0	0	0	0	0	0
snoRNA	SNORD113-7-201	14	101407463	101407539	+	7	1	1	0	1	1	0
snoRNA	SNORD113-8-201	14	101409788	101409861	+	10	8	4	1	31	84	1
snoRNA	SNORD113-9-201	14	101411986	101412057	+	1	1	0	0	4	9	0
snoRNA	SNORD114-1-201	14	101416170	101416241	+	1	2	1	0	8	37	0
snoRNA	SNORD114-2-201	14	101418193	101418270	+	0	0	0	0	0	0	0
snoRNA	SNORD114-3-201	14	101419686	101419760	+	0	2	0	0	0	3	1
snoRNA	SNORD114-4-201	14	101420711	101420785	+	0	0	0	0	0	0	0
snoRNA	SNORD114-5-201	14	101421707	101421776	+	0	0	0	0	0	0	0
snoRNA	SNORD113.1-201	14	101422577	101422649	+	0	0	0	0	0	0	0
snoRNA	SNORD114-6-201	14	101423503	101423574	+	0	0	0	0	0	0	0
snoRNA	SNORD114-7-201	14	101429391	101429467	+	0	0	0	0	0	0	0
snoRNA	SNORD114-9-201	14	101432366	101432437	+	7	12	3	0	5	14	0
snoRNA	SNORD114-10-201	14	101433389	101433460	+	0	0	0	0	0	0	0
snoRNA	SNORD114-11-201	14	101434448	101434522	+	0	0	0	0	0	0	0
snoRNA	SNORD114-12-201	14	101435285	101435359	+	2	5	0	0	1	6	0
snoRNA	SNORD114-13-201	14	101436216	101436289	+	0	0	0	0	0	0	0
snoRNA	SNORD114-14-201	14	101438440	101438514	+	1	0	0	0	0	0	0
snoRNA	SNORD114-15-201	14	101439007	101439078	+	0	0	0	0	0	0	0
snoRNA	SNORD114-16-201	14	101439932	101440001	+	0	0	0	0	0	1	0
snoRNA	SNORD114-17-201	14	101441143	101441217	+	1	1	0	0	0	1	0
snoRNA	SNORD114-18-201	14	101442162	101442233	+	0	0	0	0	0	0	0
snoRNA	SNORD114-19-201	14	101442814	101442888	+	0	0	0	0	0	0	0
snoRNA	SNORD113.3-201	14	101443726	101443803	+	0	0	0	0	0	0	0
snoRNA	SNORD113.2-201	14	101445339	101445427	+	0	0	0	0	0	0	0
snoRNA	SNORD113.4-201	14	101446329	101446403	+	0	0	0	0	0	0	0
snoRNA	SNORD114-20-201	14	101447341	101447412	+	1	2	0	0	0	5	0
snoRNA	SNORD114-21-201	14	101448312	101448383	+	2	4	2	0	0	11	0
snoRNA	SNORD114-22-201	14	101449263	101449334	+	13	12	4	0	7	20	2
snoRNA	SNORD114-23-201	14	101450213	101450284	+	1	1	1	0	4	5	1
snoRNA	SNORD114-24-201	14	101451114	101451185	+	0	0	0	0	0	0	0
snoRNA	SNORD114-25-201	14	101452394	101452465	+	1	0	0	0	0	3	0
snoRNA	SNORD114-26-201	14	101453383	101453454	+	1	1	0	0	4	2	0
snoRNA	SNORD114-27-201	14	101454498	101454567	+	0	0	0	0	0	0	0
snoRNA	SNORD114-28-201	14	101455467	101455538	+	2	0	0	0	2	3	0
snoRNA	SNORD114-29-201	14	101456428	101456497	+	0	0	0	0	0	1	0
snoRNA	SNORD114-30-201	14	101458256	101458327	+	0	0	0	0	0	0	0
snoRNA	SNORD114-31-201	14	101459573	101459647	+	0	0	0	0	0	0	0
snoRNA	SNORD113.5-201	14	101460594	101460667	+	0	0	0	0	0	0	0
snoRNA	SNORD112.11-201	14	101463990	101464061	+	0	0	0	0	0	0	0
snoRNA	SNORD113.6-201	14	101464804	101464878	+	0	0	0	0	0	0	0
snoRNA	U3.22-201	14	101611818	101612032	-	0	0	0	0	0	0	0
snRNA	U6.579-201	14	102269564	102269668	+	0	0	0	0	0	0	0
tRNA	tRNA10-IleAAT	14	102783429	102783502	+	0	2	27	0	21	28	0
snoRNA	snoU13.374-201	14	102825136	102825239	-	0	0	0	0	0	0	0
snRNA	U6.714-201	14	102968013	102968116	+	0	0	0	0	0	0	0
Y_RNA	Y_RNA.408-201	14	103161725	103161832	+	0	1	0	0	0	0	0
snoRNA	snoU13.273-201	14	103255828	103255928	-	0	0	0	0	0	0	0
snRNA	U6.499-201	14	103332193	103332300	+	0	0	0	0	0	0	0
snoRNA	SNORA28-201	14	103804186	103804311	+	0	0	0	0	0	0	0
snRNA	U7.85-201	14	104016682	104016743	+	0	0	0	0	0	0	0
snRNA	U4.21-201	14	104033742	104033882	+	0	0	0	0	0	0	0
Y_RNA	Y_RNA.812-201	14	104192065	104192162	-	0	0	0	0	0	0	0
snoRNA	SNORD51.1-201	14	104263609	104263685	-	0	0	0	0	0	0	0
snRNA	U6.829-201	14	104867280	104867385	-	0	0	0	0	0	0	0
snRNA	U6.236-201	15	20088867	20088969	+	0	0	0	0	0	0	0
piRNA	uc021sev.1	15	20319595	20319625	-	0	0	0	0	0	0	0
piRNA	uc010tyw.1	15	20327818	20327845	-	0	0	0	0	0	0	0
piRNA	uc021sew.1	15	20446056	20446082	-	0	0	0	0	0	0	0
snoRNA	snoU13.387-201	15	20557339	20557434	-	0	0	0	0	0	0	0
piRNA	uc021sex.1	15	20739312	20739342	+	0	0	0	0	0	0	0
piRNA	uc010tzb.1	15	20742235	20742263	+	0	0	0	0	0	0	0
piRNA	uc021sey.1	15	20744539	20744567	+	0	0	0	0	0	0	0
piRNA	uc001ytn.3	15	20770229	20770259	-	0	0	0	0	0	0	0
piRNA	uc021sez.1	15	20771430	20771455	-	0	0	0	0	0	0	0
piRNA	uc001ytp.3	15	20771845	20771879	-	0	0	0	0	0	0	0
piRNA	uc001ytq.2	15	20776819	20776847	-	0	0	0	0	0	0	0
snRNA	U6.884-201	15	20944008	20944114	+	0	0	0	0	0	0	0
piRNA	uc021sfb.1	15	21033905	21033932	-	0	0	0	0	0	0	0
piRNA	uc021sfc.1	15	21033956	21033995	-	0	0	0	0	0	0	0
snRNA	U6.886-201	15	21060580	21060686	-	0	0	0	0	0	0	0
piRNA	uc010tzh.2	15	21326210	21326240	-	0	0	0	0	0	0	0
piRNA	uc010tzi.1	15	21334430	21334457	-	0	0	0	0	0	0	0
snRNA	U6.599-201	15	21950659	21950765	+	0	0	0	0	0	0	0
piRNA	uc021sfd.1	15	22040580	22040607	-	0	0	0	0	0	0	0
piRNA	uc010tzl.2	15	22041222	22041253	-	0	0	0	0	0	0	0
piRNA	uc001yts.3	15	22041533	22041569	+	0	0	0	0	0	0	0
piRNA	uc010tzm.2	15	22043463	22043502	+	0	0	0	0	0	0	0
piRNA	uc021sfe.1	15	22043828	22043867	-	0	0	0	0	0	0	0
piRNA	uc010tzn.1	15	22044477	22044506	-	0	0	0	0	0	0	0
piRNA	uc001ytt.2	15	22044732	22044761	+	0	0	0	0	0	0	0
piRNA	uc010tzo.2	15	22045054	22045081	-	0	0	0	0	0	0	0
piRNA	uc010tzp.1	15	22045105	22045144	-	0	0	0	0	0	0	0
snRNA	U6.181-201	15	22071734	22071840	-	0	0	0	0	0	0	0
snoRNA	snoU13.324-201	15	22348678	22348778	-	0	0	0	0	0	0	0
piRNA	uc001yuk.3	15	22706526	22706561	+	0	0	0	0	0	0	0
piRNA	uc010tzw.1	15	22711521	22711555	+	0	0	0	0	0	0	0
piRNA	uc021sfj.1	15	22711945	22711970	+	0	0	0	0	0	0	0
piRNA	uc001yum.3	15	22713141	22713171	+	0	0	0	0	0	0	0
piRNA	uc021sfk.1	15	22738793	22738821	-	0	0	0	0	0	0	0
piRNA	uc010tzy.1	15	22741097	22741125	-	0	0	0	0	0	0	0
piRNA	uc021sfl.1	15	22743753	22743783	-	0	0	0	0	0	0	0
piRNA	uc001yvi.3	15	23258062	23258092	-	0	0	0	0	0	0	0
piRNA	uc021sfm.1	15	23259259	23259284	-	0	0	0	0	0	0	0
piRNA	uc021sfn.1	15	23259602	23259636	-	0	0	0	0	0	0	0
piRNA	uc001yvl.3	15	23260956	23260994	-	0	0	0	0	0	0	0
piRNA	uc001yvm.3	15	23262208	23262241	-	0	0	0	0	0	0	0
piRNA	uc021sfo.1	15	23264309	23264337	-	0	0	0	0	0	0	0
piRNA	uc021sfq.1	15	23406086	23406116	+	0	0	0	0	0	0	0
piRNA	uc010uac.1	15	23409338	23409366	+	0	0	0	0	0	0	0
piRNA	uc002ceb.3	15	23411636	23411664	+	0	0	0	0	0	0	0
piRNA	uc002cdv.2	15	23437627	23437657	-	0	0	0	0	0	0	0
piRNA	uc021sfr.1	15	23439243	23439277	-	0	0	0	0	0	0	0
piRNA	uc001yvx.2	15	23444217	23444245	-	0	0	0	0	0	0	0
piRNA	uc021sft.1	15	23571891	23571921	+	0	0	0	0	0	0	0
piRNA	uc021sfu.1	15	23574573	23574601	+	0	0	0	0	0	0	0
piRNA	uc001ywc.3	15	23576876	23576904	+	0	0	0	0	0	0	0
piRNA	uc001ywd.3	15	23602424	23602454	-	0	0	0	0	0	0	0
piRNA	uc001ywe.3	15	23604037	23604071	-	0	0	0	0	0	0	0
piRNA	uc001ywf.3	15	23609035	23609070	-	0	0	0	0	0	0	0
snRNA	U6.383-201	15	24022584	24022690	-	0	0	0	0	0	0	0
snoRNA	snoU13.162-201	15	25138894	25138995	+	0	0	0	0	0	0	0
snoRNA	SNORD107-201	15	25227141	25227215	+	0	0	0	0	0	0	0
snoRNA	SNORD64-201	15	25230247	25230313	+	1	6	0	0	0	3	0
snoRNA	SNORD108-201	15	25232072	25232142	+	0	0	0	0	0	0	0
snoRNA	SNORD109A-201	15	25287121	25287187	+	0	0	0	0	0	0	0
snoRNA	SNORD116-1-201	15	25296624	25296718	+	0	0	0	0	0	0	0
snoRNA	SNORD116-2-201	15	25299357	25299451	+	0	0	0	0	0	0	0
snoRNA	SNORD116-3-201	15	25302007	25302101	+	0	1	0	0	0	1	0
snoRNA	SNORD116-4-201	15	25304685	25304780	+	0	0	0	0	0	0	0
snoRNA	SNORD116-5-201	15	25307480	25307574	+	0	0	0	0	0	0	0
snoRNA	SNORD116-6-201	15	25310173	25310268	+	0	0	0	0	0	0	0
snoRNA	SNORD116-7-201	15	25312935	25313029	+	0	0	0	0	0	0	0
snoRNA	SNORD116-8-201	15	25315579	25315673	+	0	0	0	0	0	0	0
snoRNA	SNORD116-9-201	15	25318254	25318348	+	0	0	0	0	0	1	0
snoRNA	SNORD116-10-201	15	25319261	25319362	+	0	0	0	0	0	0	0
snoRNA	SNORD116-11-201	15	25321076	25321167	+	0	0	0	0	0	0	0
snoRNA	SNORD116-12-201	15	25322198	25322289	+	0	0	0	0	0	0	0
snoRNA	SNORD116-13-201	15	25324205	25324296	+	0	0	0	0	0	0	0
snoRNA	SNORD116-14-201	15	25325289	25325380	+	0	0	0	0	0	0	0
snoRNA	SNORD116-15-201	15	25326434	25326525	+	0	0	0	0	0	0	0
snoRNA	SNORD116-16-201	15	25327915	25328006	+	0	0	0	0	0	0	0
snoRNA	SNORD116-17-201	15	25328735	25328826	+	0	0	0	0	0	0	0
snoRNA	SNORD116-18-201	15	25330532	25330623	+	0	0	0	0	0	0	0
snoRNA	SNORD116-19-201	15	25331674	25331765	+	0	0	0	0	0	0	0
snoRNA	SNORD116-20-201	15	25332809	25332900	+	0	0	0	0	0	0	0
snoRNA	SNORD116-21-201	15	25333951	25334042	+	0	0	0	0	0	0	0
snoRNA	SNORD116-22-201	15	25335070	25335161	+	0	0	0	0	0	0	0
snoRNA	SNORD116-23-201	15	25336933	25337024	+	0	0	0	0	1	0	0
snoRNA	SNORD116-24-201	15	25339184	25339275	+	0	1	0	0	0	0	0
snoRNA	SNORD116-25-201	15	25342810	25342901	+	0	0	0	0	1	0	0
snoRNA	SNORD116-26-201	15	25344646	25344741	+	0	0	0	0	0	0	0
[truncated: 5,490 more rows]
