# Supplementary material for: Exosomes from normal and diabetic human corneolimbal keratocytes differentially regulate migration, proliferation and marker expression of limbal epithelial cells
Source: Sci Rep. 2018 Oct 11;8:15173. doi: 10.1038/s41598-018-33169-5 (PMC6182003; doi:10.1038/s41598-018-33169-5)
Supplement: Supplementary file 4 — Supplementary Dataset S2 [file 41598_2018_33169_MOESM4_ESM.xlsx]

## Sheet: Sheet1
Exosomes from normal and diabetic human corneolimbal keratocytes differentially regulate migration, proliferation and marker expression of limbal epithelial cells
Aleksandra Leszczynska1,2, Mangesh Kulkarni1,2, Alexander V. Ljubimov1,2,3, Mehrnoosh Saghizadeh*1,2,3
1Biomedical Sciences, 2Regenerative Medicine Institute Eye Program, 3David Geffen School of Medicine, University of California Los Angeles, Los Angeles, California, USA.
List of known miRNAs identified in all samples
Name	Sequence	Name count	Identical miRNAs	6	9	8	10	4	3	5
hsa-let-7a-2-3p	CTGTACAGCCTCCTAGCTTTCC	1	hsa-let-7a-2-3p	0	0	0	1	0	0	0
hsa-let-7a-3p	CTATACAATCTACTGTCTTTC	2	hsa-let-7a-3p	5	36	2	6	1	0	4
hsa-let-7a-5p	TGAGGTAGTAGGTTGTATAGTT	3	hsa-let-7a-5p	14120	13775	743	6915	634	822	6460
hsa-let-7b-3p	CTATACAACCTACTGCCTTCCC	1	hsa-let-7b-3p	5	34	1	9	1	7	6
hsa-let-7b-5p	TGAGGTAGTAGGTTGTGTGGTT	1	hsa-let-7b-5p	2925	2862	421	2425	592	819	3838
hsa-let-7c-3p	CTGTACAACCTTCTAGCTTTCC	1	hsa-let-7c-3p	0	5	0	1	0	0	2
hsa-let-7c-5p	TGAGGTAGTAGGTTGTATGGTT	1	hsa-let-7c-5p	888	3089	42	804	37	65	789
hsa-let-7d-3p	CTATACGACCTGCTGCCTTTCT	1	hsa-let-7d-3p	17	171	7	20	4	28	35
hsa-let-7d-5p	AGAGGTAGTAGGTTGCATAGTT	1	hsa-let-7d-5p	227	170	16	72	7	4	42
hsa-let-7e-3p	CTATACGGCCTCCTAGCTTTCC	1	hsa-let-7e-3p	0	3	0	0	0	0	0
hsa-let-7e-5p	TGAGGTAGGAGGTTGTATAGTT	1	hsa-let-7e-5p	278	120	52	226	43	78	312
hsa-let-7f-1-3p	CTATACAATCTATTGCCTTCCC	1	hsa-let-7f-1-3p	1	4	0	1	1	0	1
hsa-let-7f-2-3p	CTATACAGTCTACTGTCTTTCC	1	hsa-let-7f-2-3p	0	1	0	0	0	0	0
hsa-let-7f-5p	TGAGGTAGTAGATTGTATAGTT	2	hsa-let-7f-5p	9252	19080	592	3649	447	605	3599
hsa-let-7g-3p	CTGTACAGGCCACTGCCTTGC	1	hsa-let-7g-3p	0	0	0	0	0	0	0
hsa-let-7g-5p	TGAGGTAGTAGTTTGTACAGTT	1	hsa-let-7g-5p	3159	9293	180	1225	263	231	538
hsa-let-7i-3p	CTGCGCAAGCTACTGCCTTGCT	1	hsa-let-7i-3p	0	1	0	0	0	0	0
hsa-let-7i-5p	TGAGGTAGTAGTTTGTGCTGTT	1	hsa-let-7i-5p	14309	10338	1843	4596	1123	2308	5528
hsa-miR-1	TGGAATGTAAAGAAGTATGTAT	2	hsa-miR-1	0	151	0	1	0	0	2
hsa-miR-7-1-3p	CAACAAATCACAGTCTGCCATA	1	hsa-miR-7-1-3p	0	0	0	0	0	0	0
hsa-miR-7-2-3p	CAACAAATCCCAGTCTACCTAA	1	hsa-miR-7-2-3p	0	0	0	0	0	0	0
hsa-miR-7-5p	TGGAAGACTAGTGATTTTGTTGT	3	hsa-miR-7-5p	311	83	5	81	7	7	70
hsa-miR-9-3p	ATAAAGCTAGATAACCGAAAGT	3	hsa-miR-9-3p	0	2	0	0	0	0	0
hsa-miR-9-5p	TCTTTGGTTATCTAGCTGTATGA	3	hsa-miR-9-5p	0	80	0	0	0	1	0
hsa-miR-10a-3p	CAAATTCGTATCTAGGGGAATA	1	hsa-miR-10a-3p	0	0	0	1	0	0	1
hsa-miR-10a-5p	TACCCTGTAGATCCGAATTTGTG	1	hsa-miR-10a-5p	101	284	14	223	78	52	367
hsa-miR-10b-3p	ACAGATTCGATTCTAGGGGAAT	1	hsa-miR-10b-3p	0	6	0	0	0	0	0
hsa-miR-10b-5p	TACCCTGTAGAACCGAATTTGTG	1	hsa-miR-10b-5p	1	11661	13	22	21	10	81
hsa-miR-15a-3p	CAGGCCATATTGTGCTGCCTCA	1	hsa-miR-15a-3p	0	0	0	0	0	0	0
hsa-miR-15a-5p	TAGCAGCACATAATGGTTTGTG	1	hsa-miR-15a-5p	0	1	0	0	0	0	0
hsa-miR-15b-3p	CGAATCATTATTTGCTGCTCTA	1	hsa-miR-15b-3p	0	1	0	1	0	1	0
hsa-miR-15b-5p	TAGCAGCACATCATGGTTTACA	1	hsa-miR-15b-5p	3	3	1	1	0	0	0
hsa-miR-16-1-3p	CCAGTATTAACTGTGCTGCTGA	1	hsa-miR-16-1-3p	0	0	0	0	0	0	0
hsa-miR-16-2-3p	CCAATATTACTGTGCTGCTTTA	1	hsa-miR-16-2-3p	13	20	4	4	0	0	4
hsa-miR-16-5p	TAGCAGCACGTAAATATTGGCG	2	hsa-miR-16-5p	19	47	1	6	0	4	3
hsa-miR-17-3p	ACTGCAGTGAAGGCACTTGTAG	1	hsa-miR-17-3p	0	0	0	0	0	0	0
hsa-miR-17-5p	CAAAGTGCTTACAGTGCAGGTAG	1	hsa-miR-17-5p	28	48	1	7	2	0	3
hsa-miR-18a-3p	ACTGCCCTAAGTGCTCCTTCTGG	1	hsa-miR-18a-3p	1	1	0	0	0	0	0
hsa-miR-18a-5p	TAAGGTGCATCTAGTGCAGATAG	1	hsa-miR-18a-5p	0	0	0	0	0	0	0
hsa-miR-18b-3p	TGCCCTAAATGCCCCTTCTGGC	1	hsa-miR-18b-3p	0	0	0	0	0	0	0
hsa-miR-18b-5p	TAAGGTGCATCTAGTGCAGTTAG	1	hsa-miR-18b-5p	0	0	0	0	0	0	0
hsa-miR-19a-3p	TGTGCAAATCTATGCAAAACTGA	1	hsa-miR-19a-3p	1	6	0	1	0	0	1
hsa-miR-19a-5p	AGTTTTGCATAGTTGCACTACA	1	hsa-miR-19a-5p	0	0	0	0	0	0	0
hsa-miR-19b-1-5p	AGTTTTGCAGGTTTGCATCCAGC	1	hsa-miR-19b-1-5p	0	0	0	0	0	0	0
hsa-miR-19b-2-5p	AGTTTTGCAGGTTTGCATTTCA	1	hsa-miR-19b-2-5p	0	0	0	0	0	0	0
hsa-miR-19b-3p	TGTGCAAATCCATGCAAAACTGA	2	hsa-miR-19b-3p	2	18	1	2	0	0	1
hsa-miR-20a-3p	ACTGCATTATGAGCACTTAAAG	1	hsa-miR-20a-3p	0	0	0	0	0	0	0
hsa-miR-20a-5p	TAAAGTGCTTATAGTGCAGGTAG	1	hsa-miR-20a-5p	47	176	2	8	2	1	2
hsa-miR-20b-3p	ACTGTAGTATGGGCACTTCCAG	1	hsa-miR-20b-3p	0	0	0	0	0	0	0
hsa-miR-20b-5p	CAAAGTGCTCATAGTGCAGGTAG	1	hsa-miR-20b-5p	0	2	0	0	0	0	0
hsa-miR-21-3p	CAACACCAGTCGATGGGCTGT	1	hsa-miR-21-3p	3	6	1	4	0	1	0
hsa-miR-21-5p	TAGCTTATCAGACTGATGTTGA	1	hsa-miR-21-5p	12633	14133	1016	12752	867	1296	10082
hsa-miR-22-3p	AAGCTGCCAGTTGAAGAACTGT	1	hsa-miR-22-3p	390	856	279	930	276	174	858
hsa-miR-22-5p	AGTTCTTCAGTGGCAAGCTTTA	1	hsa-miR-22-5p	17	44	6	94	8	1	50
hsa-miR-23a-3p	ATCACATTGCCAGGGATTTCC	1	hsa-miR-23a-3p	192	1063	21	395	14	14	47
hsa-miR-23a-5p	GGGGTTCCTGGGGATGGGATTT	1	hsa-miR-23a-5p	0	0	0	0	0	0	0
hsa-miR-23b-3p	ATCACATTGCCAGGGATTACC	1	hsa-miR-23b-3p	49	429	3	131	1	0	15
hsa-miR-23b-5p	TGGGTTCCTGGCATGCTGATTT	1	hsa-miR-23b-5p	1	13	0	2	0	3	3
hsa-miR-23c	ATCACATTGCCAGTGATTACCC	1	hsa-miR-23c	0	1	0	0	0	0	0
hsa-miR-24-1-5p	TGCCTACTGAGCTGATATCAGT	1	hsa-miR-24-1-5p	1	20	0	1	0	0	1
hsa-miR-24-2-5p	TGCCTACTGAGCTGAAACACAG	1	hsa-miR-24-2-5p	9	62	6	21	2	16	19
hsa-miR-24-3p	TGGCTCAGTTCAGCAGGAACAG	2	hsa-miR-24-3p	776	3058	303	1227	166	412	550
hsa-miR-25-3p	CATTGCACTTGTCTCGGTCTGA	1	hsa-miR-25-3p	456	1508	102	336	73	217	257
hsa-miR-25-5p	AGGCGGAGACTTGGGCAATTG	1	hsa-miR-25-5p	1	0	0	0	0	0	0
hsa-miR-26a-1-3p	CCTATTCTTGGTTACTTGCACG	1	hsa-miR-26a-1-3p	0	0	0	0	0	0	0
hsa-miR-26a-2-3p	CCTATTCTTGATTACTTGTTTC	1	hsa-miR-26a-2-3p	0	2	0	0	0	0	0
hsa-miR-26a-5p	TTCAAGTAATCCAGGATAGGCT	2	hsa-miR-26a-5p	2663	13981	339	1953	288	140	1484
hsa-miR-26b-3p	CCTGTTCTCCATTACTTGGCTC	1	hsa-miR-26b-3p	0	0	0	0	0	0	0
hsa-miR-26b-5p	TTCAAGTAATTCAGGATAGGT	1	hsa-miR-26b-5p	149	1105	10	63	6	2	39
hsa-miR-27a-3p	TTCACAGTGGCTAAGTTCCGC	1	hsa-miR-27a-3p	441	5434	140	664	108	239	414
hsa-miR-27a-5p	AGGGCTTAGCTGCTTGTGAGCA	1	hsa-miR-27a-5p	5	32	1	11	2	4	6
hsa-miR-27b-3p	TTCACAGTGGCTAAGTTCTGC	1	hsa-miR-27b-3p	998	11471	153	1862	125	302	1189
hsa-miR-27b-5p	AGAGCTTAGCTGATTGGTGAAC	1	hsa-miR-27b-5p	6	38	0	6	0	1	9
hsa-miR-28-3p	CACTAGATTGTGAGCTCCTGGA	1	hsa-miR-28-3p	174	436	15	117	17	43	58
hsa-miR-28-5p	AAGGAGCTCACAGTCTATTGAG	1	hsa-miR-28-5p	8	17	1	5	0	0	3
hsa-miR-29a-3p	TAGCACCATCTGAAATCGGTTA	1	hsa-miR-29a-3p	571	1235	185	1144	156	295	415
hsa-miR-29a-5p	ACTGATTTCTTTTGGTGTTCAG	1	hsa-miR-29a-5p	0	0	0	0	0	0	0
hsa-miR-29b-1-5p	GCTGGTTTCATATGGTGGTTTAGA	1	hsa-miR-29b-1-5p	0	0	0	0	0	0	0
hsa-miR-29b-2-5p	CTGGTTTCACATGGTGGCTTAG	1	hsa-miR-29b-2-5p	0	0	0	0	0	0	0
hsa-miR-29b-3p	TAGCACCATTTGAAATCAGTGTT	2	hsa-miR-29b-3p	17	38	3	27	3	1	5
hsa-miR-29c-3p	TAGCACCATTTGAAATCGGTTA	1	hsa-miR-29c-3p	1	11	1	4	0	1	1
hsa-miR-29c-5p	TGACCGATTTCTCCTGGTGTTC	1	hsa-miR-29c-5p	0	5	0	0	0	0	0
hsa-miR-30a-3p	CTTTCAGTCGGATGTTTGCAGC	1	hsa-miR-30a-3p	81	1464	41	109	49	73	108
hsa-miR-30a-5p	TGTAAACATCCTCGACTGGAAG	1	hsa-miR-30a-5p	225	4135	89	230	138	80	220
hsa-miR-30b-3p	CTGGGAGGTGGATGTTTACTTC	1	hsa-miR-30b-3p	0	1	0	0	0	0	0
hsa-miR-30b-5p	TGTAAACATCCTACACTCAGCT	1	hsa-miR-30b-5p	2	25	6	6	2	1	1
hsa-miR-30c-1-3p	CTGGGAGAGGGTTGTTTACTCC	1	hsa-miR-30c-1-3p	0	1	1	0	0	0	0
hsa-miR-30c-2-3p	CTGGGAGAAGGCTGTTTACTCT	1	hsa-miR-30c-2-3p	1	19	0	1	0	0	0
hsa-miR-30c-5p	TGTAAACATCCTACACTCTCAGC	2	hsa-miR-30c-5p	55	403	20	42	18	9	36
hsa-miR-30d-3p	CTTTCAGTCAGATGTTTGCTGC	1	hsa-miR-30d-3p	0	7	0	0	0	0	1
hsa-miR-30d-5p	TGTAAACATCCCCGACTGGAAG	1	hsa-miR-30d-5p	525	4932	141	253	68	413	315
hsa-miR-30e-3p	CTTTCAGTCGGATGTTTACAGC	1	hsa-miR-30e-3p	97	550	9	73	19	27	84
hsa-miR-30e-5p	TGTAAACATCCTTGACTGGAAG	1	hsa-miR-30e-5p	33	175	3	18	7	3	15
hsa-miR-31-3p	TGCTATGCCAACATATTGCCAT	1	hsa-miR-31-3p	1	0	0	1	0	1	0
hsa-miR-31-5p	AGGCAAGATGCTGGCATAGCT	1	hsa-miR-31-5p	64	7	0	9	3	1	5
hsa-miR-32-3p	CAATTTAGTGTGTGTGATATTT	1	hsa-miR-32-3p	0	0	0	0	0	0	0
hsa-miR-32-5p	TATTGCACATTACTAAGTTGCA	1	hsa-miR-32-5p	2	8	0	4	0	0	1
hsa-miR-33a-3p	CAATGTTTCCACAGTGCATCAC	1	hsa-miR-33a-3p	0	0	0	0	0	0	0
hsa-miR-33a-5p	GTGCATTGTAGTTGCATTGCA	1	hsa-miR-33a-5p	0	0	0	0	0	0	0
hsa-miR-33b-3p	CAGTGCCTCGGCAGTGCAGCCC	1	hsa-miR-33b-3p	0	0	0	0	0	0	0
hsa-miR-33b-5p	GTGCATTGCTGTTGCATTGC	1	hsa-miR-33b-5p	0	0	0	0	0	0	0
hsa-miR-34a-3p	CAATCAGCAAGTATACTGCCCT	1	hsa-miR-34a-3p	0	0	0	0	0	0	0
hsa-miR-34a-5p	TGGCAGTGTCTTAGCTGGTTGT	1	hsa-miR-34a-5p	12	5	1	7	0	1	2
hsa-miR-34b-3p	CAATCACTAACTCCACTGCCAT	1	hsa-miR-34b-3p	0	2	0	0	0	0	0
hsa-miR-34b-5p	TAGGCAGTGTCATTAGCTGATTG	1	hsa-miR-34b-5p	0	0	0	0	0	0	0
hsa-miR-34c-3p	AATCACTAACCACACGGCCAGG	1	hsa-miR-34c-3p	0	1	0	0	0	0	0
hsa-miR-34c-5p	AGGCAGTGTAGTTAGCTGATTGC	1	hsa-miR-34c-5p	4	56	3	4	3	9	7
hsa-miR-92a-1-5p	AGGTTGGGATCGGTTGCAATGCT	1	hsa-miR-92a-1-5p	0	0	0	0	0	0	0
hsa-miR-92a-2-5p	GGGTGGGGATTTGTTGCATTAC	1	hsa-miR-92a-2-5p	0	0	0	0	0	0	0
hsa-miR-92a-3p	TATTGCACTTGTCCCGGCCTGT	2	hsa-miR-92a-3p	685	2656	408	893	225	604	1173
hsa-miR-92b-3p	TATTGCACTCGTCCCGGCCTCC	1	hsa-miR-92b-3p	42	81	15	94	17	91	90
hsa-miR-92b-5p	AGGGACGGGACGCGGTGCAGTG	1	hsa-miR-92b-5p	2	0	3	2	1	2	5
hsa-miR-93-3p	ACTGCTGAGCTAGCACTTCCCG	1	hsa-miR-93-3p	0	0	0	0	0	0	0
hsa-miR-93-5p	CAAAGTGCTGTTCGTGCAGGTAG	1	hsa-miR-93-5p	41	75	3	14	0	0	5
hsa-miR-95-3p	TTCAACGGGTATTTATTGAGCA	1	hsa-miR-95-3p	0	73	0	0	0	0	0
hsa-miR-95-5p	TCAATAAATGTCTGTTGAATT	1	hsa-miR-95-5p	0	0	0	0	0	0	0
hsa-miR-96-3p	AATCATGTGCAGTGCCAATATG	1	hsa-miR-96-3p	0	0	0	0	0	0	0
hsa-miR-96-5p	TTTGGCACTAGCACATTTTTGCT	1	hsa-miR-96-5p	0	2	0	0	0	0	0
hsa-miR-98-3p	CTATACAACTTACTACTTTCCC	1	hsa-miR-98-3p	0	0	0	0	0	0	1
hsa-miR-98-5p	TGAGGTAGTAAGTTGTATTGTT	1	hsa-miR-98-5p	131	136	6	58	5	6	38
hsa-miR-99a-3p	CAAGCTCGCTTCTATGGGTCTG	1	hsa-miR-99a-3p	0	0	0	0	0	0	0
hsa-miR-99a-5p	AACCCGTAGATCCGATCTTGTG	1	hsa-miR-99a-5p	1516	34022	110	4017	191	441	2256
hsa-miR-99b-3p	CAAGCTCGTGTCTGTGGGTCCG	1	hsa-miR-99b-3p	45	115	7	37	11	25	31
hsa-miR-99b-5p	CACCCGTAGAACCGACCTTGCG	1	hsa-miR-99b-5p	592	2035	150	545	80	388	799
hsa-miR-100-3p	CAAGCTTGTATCTATAGGTATG	1	hsa-miR-100-3p	0	0	0	0	0	0	0
hsa-miR-100-5p	AACCCGTAGATCCGAACTTGTG	1	hsa-miR-100-5p	27571	19394	1798	40818	3659	7029	25174
hsa-miR-101-3p	TACAGTACTGTGATAACTGAA	2	hsa-miR-101-3p	74	3216	30	109	53	88	125
hsa-miR-101-5p	CAGTTATCACAGTGCTGATGCT	1	hsa-miR-101-5p	0	0	0	0	0	0	0
hsa-miR-103a-2-5p	AGCTTCTTTACAGTGCTGCCTTG	1	hsa-miR-103a-2-5p	0	0	0	0	0	0	0
hsa-miR-103a-3p	AGCAGCATTGTACAGGGCTATGA	2	hsa-miR-103a-3p	294	534	7	48	3	1	27
hsa-miR-103b	TCATAGCCCTGTACAATGCTGCT	2	hsa-miR-103b	0	0	0	0	0	0	0
hsa-miR-105-3p	ACGGATGTTTGAGCATGTGCTA	2	hsa-miR-105-3p	0	0	0	0	0	0	0
hsa-miR-105-5p	TCAAATGCTCAGACTCCTGTGGT	2	hsa-miR-105-5p	0	0	0	0	0	0	0
hsa-miR-106a-3p	CTGCAATGTAAGCACTTCTTAC	1	hsa-miR-106a-3p	0	0	0	0	0	0	0
hsa-miR-106a-5p	AAAAGTGCTTACAGTGCAGGTAG	1	hsa-miR-106a-5p	0	1	0	0	0	0	0
hsa-miR-106b-3p	CCGCACTGTGGGTACTTGCTGC	1	hsa-miR-106b-3p	63	84	4	22	4	13	18
hsa-miR-106b-5p	TAAAGTGCTGACAGTGCAGAT	1	hsa-miR-106b-5p	2	5	1	2	0	0	1
hsa-miR-107	AGCAGCATTGTACAGGGCTATCA	1	hsa-miR-107	8	11	0	10	0	0	6
hsa-miR-122-3p	AACGCCATTATCACACTAAATA	1	hsa-miR-122-3p	0	0	0	0	0	0	0
hsa-miR-122-5p	TGGAGTGTGACAATGGTGTTTG	1	hsa-miR-122-5p	402	692	5898	7483	7345	4201	26887
hsa-miR-124-3p	TAAGGCACGCGGTGAATGCC	3	hsa-miR-124-3p	0	0	0	0	0	0	0
hsa-miR-124-5p	CGTGTTCACAGCGGACCTTGAT	3	hsa-miR-124-5p	0	0	0	0	0	0	0
hsa-miR-125a-3p	ACAGGTGAGGTTCTTGGGAGCC	1	hsa-miR-125a-3p	10	10	3	23	2	7	11
hsa-miR-125a-5p	TCCCTGAGACCCTTTAACCTGTGA	1	hsa-miR-125a-5p	150	1868	55	47	38	203	137
hsa-miR-125b-1-3p	ACGGGTTAGGCTCTTGGGAGCT	1	hsa-miR-125b-1-3p	196	67	21	143	20	57	116
hsa-miR-125b-2-3p	TCACAAGTCAGGCTCTTGGGAC	1	hsa-miR-125b-2-3p	24	156	2	60	2	0	20
hsa-miR-125b-5p	TCCCTGAGACCCTAACTTGTGA	2	hsa-miR-125b-5p	456	1803	47	244	52	72	286
hsa-miR-126-3p	TCGTACCGTGAGTAATAATGCG	1	hsa-miR-126-3p	14	1931	3	13	5	2	19
hsa-miR-126-5p	CATTATTACTTTTGGTACGCG	1	hsa-miR-126-5p	0	56	0	0	0	0	0
hsa-miR-127-3p	TCGGATCCGTCTGAGCTTGGCT	1	hsa-miR-127-3p	177	151	25	105	27	39	157
hsa-miR-127-5p	CTGAAGCTCAGAGGGCTCTGAT	1	hsa-miR-127-5p	4	2	0	2	2	0	1
hsa-miR-128-1-5p	CGGGGCCGTAGCACTGTCTGAGA	1	hsa-miR-128-1-5p	0	0	0	0	0	0	0
hsa-miR-128-2-5p	GGGGGCCGATACACTGTACGAGA	1	hsa-miR-128-2-5p	0	0	0	0	0	0	0
hsa-miR-128-3p	TCACAGTGAACCGGTCTCTTT	2	hsa-miR-128-3p	240	461	69	375	58	150	365
hsa-miR-129-1-3p	AAGCCCTTACCCCAAAAAGTAT	1	hsa-miR-129-1-3p	0	0	0	0	0	0	0
hsa-miR-129-2-3p	AAGCCCTTACCCCAAAAAGCAT	1	hsa-miR-129-2-3p	0	0	0	0	0	0	0
hsa-miR-129-5p	CTTTTTGCGGTCTGGGCTTGC	2	hsa-miR-129-5p	2	10	0	3	10	3	7
hsa-miR-130a-3p	CAGTGCAATGTTAAAAGGGCAT	1	hsa-miR-130a-3p	5	47	1	9	2	2	2
hsa-miR-130a-5p	TTCACATTGTGCTACTGTCTGC	1	hsa-miR-130a-5p	0	0	0	0	0	0	0
hsa-miR-130b-3p	CAGTGCAATGATGAAAGGGCAT	1	hsa-miR-130b-3p	3	2	0	2	0	0	1
hsa-miR-130b-5p	ACTCTTTCCCTGTTGCACTAC	1	hsa-miR-130b-5p	14	6	0	1	0	3	7
hsa-miR-132-3p	TAACAGTCTACAGCCATGGTCG	1	hsa-miR-132-3p	36	24	0	13	2	3	8
hsa-miR-132-5p	ACCGTGGCTTTCGATTGTTACT	1	hsa-miR-132-5p	3	5	0	0	0	0	1
hsa-miR-133a-3p	TTTGGTCCCCTTCAACCAGCTG	2	hsa-miR-133a-3p	0	0	0	0	0	0	0
hsa-miR-133a-5p	AGCTGGTAAAATGGAACCAAAT	2	hsa-miR-133a-5p	0	0	0	0	0	0	0
hsa-miR-133b	TTTGGTCCCCTTCAACCAGCTA	1	hsa-miR-133b	0	0	0	0	0	0	0
hsa-miR-134-3p	CCTGTGGGCCACCTAGTCACCAA	1	hsa-miR-134-3p	0	0	0	0	0	0	0
hsa-miR-134-5p	TGTGACTGGTTGACCAGAGGGG	1	hsa-miR-134-5p	191	99	19	109	32	31	64
hsa-miR-135a-3p	TATAGGGATTGGAGCCGTGGCG	1	hsa-miR-135a-3p	0	3	0	0	0	0	0
hsa-miR-135a-5p	TATGGCTTTTTATTCCTATGTGA	2	hsa-miR-135a-5p	0	6	0	0	0	0	0
hsa-miR-135b-3p	ATGTAGGGCTAAAAGCCATGGG	1	hsa-miR-135b-3p	0	0	0	0	0	0	0
hsa-miR-135b-5p	TATGGCTTTTCATTCCTATGTGA	1	hsa-miR-135b-5p	0	11	0	0	0	0	0
hsa-miR-136-3p	CATCATCGTCTCAAATGAGTCT	1	hsa-miR-136-3p	9	27	7	12	2	1	7
hsa-miR-136-5p	ACTCCATTTGTTTTGATGATGGA	1	hsa-miR-136-5p	1	6	0	2	1	0	0
hsa-miR-137	TTATTGCTTAAGAATACGCGTAG	1	hsa-miR-137	0	0	0	1	0	0	0
hsa-miR-138-1-3p	GCTACTTCACAACACCAGGGCC	1	hsa-miR-138-1-3p	0	0	0	0	0	0	0
hsa-miR-138-2-3p	GCTATTTCACGACACCAGGGTT	1	hsa-miR-138-2-3p	0	0	0	0	0	0	0
hsa-miR-138-5p	AGCTGGTGTTGTGAATCAGGCCG	2	hsa-miR-138-5p	0	0	0	1	0	1	0
hsa-miR-139-3p	TGGAGACGCGGCCCTGTTGGAGT	1	hsa-miR-139-3p	0	12	0	0	0	0	0
hsa-miR-139-5p	TCTACAGTGCACGTGTCTCCAGT	1	hsa-miR-139-5p	0	130	1	4	1	0	7
hsa-miR-140-3p	TACCACAGGGTAGAACCACGG	1	hsa-miR-140-3p	68	776	6	66	5	9	22
hsa-miR-140-5p	CAGTGGTTTTACCCTATGGTAG	1	hsa-miR-140-5p	8	70	0	3	2	0	1
hsa-miR-141-3p	TAACACTGTCTGGTAAAGATGG	1	hsa-miR-141-3p	0	50	0	0	0	0	0
hsa-miR-141-5p	CATCTTCCAGTACAGTGTTGGA	1	hsa-miR-141-5p	0	1	0	0	0	0	0
hsa-miR-142-3p	TGTAGTGTTTCCTACTTTATGGA	1	hsa-miR-142-3p	0	1	0	0	0	0	0
hsa-miR-142-5p	CATAAAGTAGAAAGCACTACT	1	hsa-miR-142-5p	0	18	0	5	0	0	5
hsa-miR-143-3p	TGAGATGAAGCACTGTAGCTC	1	hsa-miR-143-3p	600	19199	964	841	357	1862	2181
hsa-miR-143-5p	GGTGCAGTGCTGCATCTCTGGT	1	hsa-miR-143-5p	0	12	0	0	0	0	0
hsa-miR-144-3p	TACAGTATAGATGATGTACT	1	hsa-miR-144-3p	0	0	0	0	0	0	0
hsa-miR-144-5p	GGATATCATCATATACTGTAAG	1	hsa-miR-144-5p	0	0	0	0	0	0	0
hsa-miR-145-3p	GGATTCCTGGAAATACTGTTCT	1	hsa-miR-145-3p	4	136	10	14	3	6	35
hsa-miR-145-5p	GTCCAGTTTTCCCAGGAATCCCT	1	hsa-miR-145-5p	1	28	4	6	0	0	2
hsa-miR-146a-3p	CCTCTGAAATTCAGTTCTTCAG	1	hsa-miR-146a-3p	0	0	0	0	0	0	0
hsa-miR-146a-5p	TGAGAACTGAATTCCATGGGTT	1	hsa-miR-146a-5p	884	4076	1345	751	2535	951	244
hsa-miR-146b-3p	TGCCCTGTGGACTCAGTTCTGG	1	hsa-miR-146b-3p	2	3	0	2	1	0	2
hsa-miR-146b-5p	TGAGAACTGAATTCCATAGGCT	1	hsa-miR-146b-5p	1603	700	75	1045	485	520	1238
hsa-miR-147a	GTGTGTGGAAATGCTTCTGC	1	hsa-miR-147a	0	0	0	0	0	0	0
hsa-miR-147b	GTGTGCGGAAATGCTTCTGCTA	1	hsa-miR-147b	0	35	0	0	0	0	0
hsa-miR-148a-3p	TCAGTGCACTACAGAACTTTGT	1	hsa-miR-148a-3p	1107	49581	2467	8177	5590	8807	19046
hsa-miR-148a-5p	AAAGTTCTGAGACACTCCGACT	1	hsa-miR-148a-5p	0	38	0	8	0	6	7
hsa-miR-148b-3p	TCAGTGCATCACAGAACTTTGT	1	hsa-miR-148b-3p	237	453	33	168	33	89	92
hsa-miR-148b-5p	AAGTTCTGTTATACACTCAGGC	1	hsa-miR-148b-5p	3	6	0	2	0	1	1
hsa-miR-149-3p	AGGGAGGGACGGGGGCTGTGC	1	hsa-miR-149-3p	0	0	0	0	0	0	0
hsa-miR-149-5p	TCTGGCTCCGTGTCTTCACTCCC	1	hsa-miR-149-5p	14	45	2	22	1	3	6
hsa-miR-150-3p	CTGGTACAGGCCTGGGGGACAG	1	hsa-miR-150-3p	0	0	0	0	0	0	0
hsa-miR-150-5p	TCTCCCAACCCTTGTACCAGTG	1	hsa-miR-150-5p	0	28	0	0	0	0	0
hsa-miR-151a-3p	CTAGACTGAAGCTCCTTGAGG	1	hsa-miR-151a-3p	1607	2444	120	817	199	418	891
hsa-miR-151a-5p	TCGAGGAGCTCACAGTCTAGT	1	hsa-miR-151a-5p	4	6	0	4	0	0	0
hsa-miR-151b	TCGAGGAGCTCACAGTCT	1	hsa-miR-151b	0	0	0	1	0	0	0
hsa-miR-152-3p	TCAGTGCATGACAGAACTTGG	1	hsa-miR-152-3p	548	2219	36	438	40	25	261
hsa-miR-152-5p	AGGTTCTGTGATACACTCCGACT	1	hsa-miR-152-5p	0	1	0	1	0	0	1
hsa-miR-153-3p	TTGCATAGTCACAAAAGTGATC	2	hsa-miR-153-3p	0	0	0	0	0	0	0
hsa-miR-153-5p	TCATTTTTGTGATGTTGCAGCT	1	hsa-miR-153-5p	0	0	0	0	0	0	0
hsa-miR-154-3p	AATCATACACGGTTGACCTATT	1	hsa-miR-154-3p	0	0	0	0	0	0	0
hsa-miR-154-5p	TAGGTTATCCGTGTTGCCTTCG	1	hsa-miR-154-5p	0	1	0	1	0	0	0
hsa-miR-155-3p	CTCCTACATATTAGCATTAACA	1	hsa-miR-155-3p	0	0	0	0	0	0	0
hsa-miR-155-5p	TTAATGCTAATCGTGATAGGGGT	1	hsa-miR-155-5p	434	43	12	105	2	8	53
hsa-miR-181a-2-3p	ACCACTGACCGTTGACTGTACC	1	hsa-miR-181a-2-3p	5	41	0	8	0	3	29
hsa-miR-181a-3p	ACCATCGACCGTTGATTGTACC	1	hsa-miR-181a-3p	3	2	0	2	0	0	4
hsa-miR-181a-5p	AACATTCAACGCTGTCGGTGAGT	2	hsa-miR-181a-5p	73	386	12	49	18	10	84
hsa-miR-181b-3p	CTCACTGAACAATGAATGCAA	1	hsa-miR-181b-3p	0	0	0	0	0	0	0
hsa-miR-181b-5p	AACATTCATTGCTGTCGGTGGGT	2	hsa-miR-181b-5p	33	182	5	18	3	7	24
hsa-miR-181c-3p	AACCATCGACCGTTGAGTGGAC	1	hsa-miR-181c-3p	0	2	0	0	0	0	0
hsa-miR-181c-5p	AACATTCAACCTGTCGGTGAGT	1	hsa-miR-181c-5p	0	1	0	0	0	0	0
hsa-miR-181d-3p	CCACCGGGGGATGAATGTCAC	1	hsa-miR-181d-3p	0	0	0	0	0	0	0
hsa-miR-181d-5p	AACATTCATTGTTGTCGGTGGGT	1	hsa-miR-181d-5p	2	64	1	2	0	3	2
hsa-miR-182-3p	TGGTTCTAGACTTGCCAACTA	1	hsa-miR-182-3p	0	0	0	0	0	0	0
hsa-miR-182-5p	TTTGGCAATGGTAGAACTCACACT	1	hsa-miR-182-5p	0	286	1	0	0	0	6
hsa-miR-183-3p	GTGAATTACCGAAGGGCCATAA	1	hsa-miR-183-3p	0	0	0	0	0	0	0
hsa-miR-183-5p	TATGGCACTGGTAGAATTCACT	1	hsa-miR-183-5p	0	482	0	1	0	3	54
hsa-miR-184	TGGACGGAGAACTGATAAGGGT	1	hsa-miR-184	2353	53996	20	6428	18	68	6239
hsa-miR-185-3p	AGGGGCTGGCTTTCCTCTGGTC	1	hsa-miR-185-3p	0	0	0	0	0	0	0
hsa-miR-185-5p	TGGAGAGAAAGGCAGTTCCTGA	1	hsa-miR-185-5p	86	51	3	29	2	2	9
hsa-miR-186-3p	GCCCAAAGGTGAATTTTTTGGG	1	hsa-miR-186-3p	0	0	0	0	0	0	0
hsa-miR-186-5p	CAAAGAATTCTCCTTTTGGGCT	1	hsa-miR-186-5p	35	218	3	31	13	4	14
hsa-miR-187-3p	TCGTGTCTTGTGTTGCAGCCGG	1	hsa-miR-187-3p	0	0	0	0	0	0	0
hsa-miR-187-5p	GGCTACAACACAGGACCCGGGC	1	hsa-miR-187-5p	0	0	0	0	0	0	0
hsa-miR-188-3p	CTCCCACATGCAGGGTTTGCA	1	hsa-miR-188-3p	0	0	0	0	0	0	0
hsa-miR-188-5p	CATCCCTTGCATGGTGGAGGG	1	hsa-miR-188-5p	0	0	0	0	0	0	0
hsa-miR-190a-3p	CTATATATCAAACATATTCCT	1	hsa-miR-190a-3p	0	0	0	0	0	0	0
hsa-miR-190a-5p	TGATATGTTTGATATATTAGGT	1	hsa-miR-190a-5p	0	0	0	0	0	0	0
hsa-miR-190b	TGATATGTTTGATATTGGGTT	1	hsa-miR-190b	0	2	0	0	0	0	0
hsa-miR-191-3p	GCTGCGCTTGGATTTCGTCCCC	1	hsa-miR-191-3p	0	0	0	0	0	0	2
hsa-miR-191-5p	CAACGGAATCCCAAAAGCAGCTG	1	hsa-miR-191-5p	367	670	54	301	51	41	135
hsa-miR-192-3p	CTGCCAATTCCATAGGTCACAG	1	hsa-miR-192-3p	0	0	0	0	0	0	0
hsa-miR-192-5p	CTGACCTATGAATTGACAGCC	1	hsa-miR-192-5p	15	322	45	653	45	67	1561
hsa-miR-193a-3p	AACTGGCCTACAAAGTCCCAGT	1	hsa-miR-193a-3p	0	0	0	1	0	0	0
hsa-miR-193a-5p	TGGGTCTTTGCGGGCGAGATGA	1	hsa-miR-193a-5p	42	68	20	84	27	18	28
hsa-miR-193b-3p	AACTGGCCCTCAAAGTCCCGCT	1	hsa-miR-193b-3p	6	17	0	14	0	0	1
hsa-miR-193b-5p	CGGGGTTTTGAGGGCGAGATGA	1	hsa-miR-193b-5p	2	6	2	7	2	9	16
hsa-miR-194-3p	CCAGTGGGGCTGCTGTTATCTG	1	hsa-miR-194-3p	0	0	0	0	0	0	0
hsa-miR-194-5p	TGTAACAGCAACTCCATGTGGA	2	hsa-miR-194-5p	1	25	5	6	6	1	7
hsa-miR-195-3p	CCAATATTGGCTGTGCTGCTCC	1	hsa-miR-195-3p	2	69	0	1	0	1	2
hsa-miR-195-5p	TAGCAGCACAGAAATATTGGC	1	hsa-miR-195-5p	0	45	0	0	0	0	0
hsa-miR-196a-3p	CGGCAACAAGAAACTGCCTGAG	1	hsa-miR-196a-3p	0	0	0	0	0	0	0
hsa-miR-196a-5p	TAGGTAGTTTCATGTTGTTGGG	2	hsa-miR-196a-5p	0	0	0	0	0	0	0
hsa-miR-196b-3p	TCGACAGCACGACACTGCCTTC	1	hsa-miR-196b-3p	0	0	0	0	0	0	0
hsa-miR-196b-5p	TAGGTAGTTTCCTGTTGTTGGG	1	hsa-miR-196b-5p	0	0	0	0	0	0	0
hsa-miR-197-3p	TTCACCACCTTCTCCACCCAGC	1	hsa-miR-197-3p	12	23	10	18	3	3	8
hsa-miR-197-5p	CGGGTAGAGAGGGCAGTGGGAGG	1	hsa-miR-197-5p	0	0	0	0	0	0	0
hsa-miR-198	GGTCCAGAGGGGAGATAGGTTC	1	hsa-miR-198	0	0	0	0	0	0	0
hsa-miR-199a-3p	ACAGTAGTCTGCACATTGGTTA	2	hsa-miR-199a-3p,hsa-miR-199b-3p	1197	3935	200	1160	153	134	357
hsa-miR-199a-5p	CCCAGTGTTCAGACTACCTGTTC	2	hsa-miR-199a-5p	340	525	54	281	24	45	206
hsa-miR-199b-3p	ACAGTAGTCTGCACATTGGTTA	1	hsa-miR-199a-3p,hsa-miR-199b-3p	918	3017	183	912	129	124	302
hsa-miR-199b-5p	CCCAGTGTTTAGACTATCTGTTC	1	hsa-miR-199b-5p	238	705	33	181	17	24	175
hsa-miR-200a-3p	TAACACTGTCTGGTAACGATGT	1	hsa-miR-200a-3p	0	784	0	0	1	0	3
hsa-miR-200a-5p	CATCTTACCGGACAGTGCTGGA	1	hsa-miR-200a-5p	0	50	0	0	0	0	0
hsa-miR-200b-3p	TAATACTGCCTGGTAATGATGA	1	hsa-miR-200b-3p	0	750	0	1	0	0	5
hsa-miR-200b-5p	CATCTTACTGGGCAGCATTGGA	1	hsa-miR-200b-5p	0	32	0	0	0	0	0
hsa-miR-200c-3p	TAATACTGCCGGGTAATGATGGA	1	hsa-miR-200c-3p	1	591	0	0	0	0	1
hsa-miR-200c-5p	CGTCTTACCCAGCAGTGTTTGG	1	hsa-miR-200c-5p	0	0	0	0	0	0	0
hsa-miR-202-3p	AGAGGTATAGGGCATGGGAA	1	hsa-miR-202-3p	0	0	0	0	0	0	0
hsa-miR-202-5p	TTCCTATGCATATACTTCTTTG	1	hsa-miR-202-5p	0	0	0	0	0	0	0
hsa-miR-203a	GTGAAATGTTTAGGACCACTAG	1	hsa-miR-203a	8	1100	14	22	8	9	20
hsa-miR-203b-3p	TTGAACTGTTAAGAACCACTGGA	1	hsa-miR-203b-3p	0	3	0	0	0	0	0
hsa-miR-203b-5p	TAGTGGTCCTAAACATTTCACA	1	hsa-miR-203b-5p	0	0	0	0	0	0	0
hsa-miR-204-3p	GCTGGGAAGGCAAAGGGACGT	1	hsa-miR-204-3p	0	0	1	1	0	0	3
hsa-miR-204-5p	TTCCCTTTGTCATCCTATGCCT	1	hsa-miR-204-5p	1	130	2	1	0	0	5
hsa-miR-205-3p	GATTTCAGTGGAGTGAAGTTC	1	hsa-miR-205-3p	0	1	0	0	0	0	0
hsa-miR-205-5p	TCCTTCATTCCACCGGAGTCTG	1	hsa-miR-205-5p	0	313	0	0	0	0	2
hsa-miR-206	TGGAATGTAAGGAAGTGTGTGG	1	hsa-miR-206	0	0	0	0	0	0	0
hsa-miR-208a-3p	ATAAGACGAGCAAAAAGCTTGT	1	hsa-miR-208a-3p	0	0	0	0	0	0	0
hsa-miR-208a-5p	GAGCTTTTGGCCCGGGTTATAC	1	hsa-miR-208a-5p	0	0	0	0	0	0	0
hsa-miR-208b-3p	ATAAGACGAACAAAAGGTTTGT	1	hsa-miR-208b-3p	0	0	0	0	0	0	0
hsa-miR-208b-5p	AAGCTTTTTGCTCGAATTATGT	1	hsa-miR-208b-5p	0	0	0	0	0	0	0
hsa-miR-210-3p	CTGTGCGTGTGACAGCGGCTGA	1	hsa-miR-210-3p	1	8	0	1	0	0	1
hsa-miR-210-5p	AGCCCCTGCCCACCGCACACTG	1	hsa-miR-210-5p	0	0	0	0	0	0	0
hsa-miR-211-3p	GCAGGGACAGCAAAGGGGTGC	1	hsa-miR-211-3p	0	0	0	0	0	0	0
hsa-miR-211-5p	TTCCCTTTGTCATCCTTCGCCT	1	hsa-miR-211-5p	0	43	0	0	0	0	0
hsa-miR-212-3p	TAACAGTCTCCAGTCACGGCC	1	hsa-miR-212-3p	0	0	0	2	0	0	0
hsa-miR-212-5p	ACCTTGGCTCTAGACTGCTTACT	1	hsa-miR-212-5p	5	3	0	2	0	0	4
hsa-miR-214-3p	ACAGCAGGCACAGACAGGCAGT	1	hsa-miR-214-3p	30	35	4	72	1	9	20
hsa-miR-214-5p	TGCCTGTCTACACTTGCTGTGC	1	hsa-miR-214-5p	6	18	0	7	0	2	5
hsa-miR-215-3p	TCTGTCATTTCTTTAGGCCAATA	1	hsa-miR-215-3p	0	0	0	0	0	0	0
hsa-miR-215-5p	ATGACCTATGAATTGACAGAC	1	hsa-miR-215-5p	0	7	2	12	1	1	19
hsa-miR-216a-3p	TCACAGTGGTCTCTGGGATTAT	1	hsa-miR-216a-3p	0	0	0	0	0	0	0
hsa-miR-216a-5p	TAATCTCAGCTGGCAACTGTGA	1	hsa-miR-216a-5p	0	0	0	0	0	0	0
hsa-miR-216b-3p	ACACACTTACCCGTAGAGATTCTA	1	hsa-miR-216b-3p	0	0	0	0	0	0	0
hsa-miR-216b-5p	AAATCTCTGCAGGCAAATGTGA	1	hsa-miR-216b-5p	0	0	0	0	0	0	0
hsa-miR-217	TACTGCATCAGGAACTGATTGGA	1	hsa-miR-217	0	0	0	0	0	0	0
hsa-miR-218-1-3p	ATGGTTCCGTCAAGCACCATGG	1	hsa-miR-218-1-3p	0	0	0	0	0	0	0
hsa-miR-218-2-3p	CATGGTTCTGTCAAGCACCGCG	1	hsa-miR-218-2-3p	0	0	0	0	0	0	0
hsa-miR-218-5p	TTGTGCTTGATCTAACCATGT	2	hsa-miR-218-5p	77	38	3	105	4	4	20
hsa-miR-219a-1-3p	AGAGTTGAGTCTGGACGTCCCG	1	hsa-miR-219a-1-3p	0	1	0	1	0	0	1
hsa-miR-219a-2-3p	AGAATTGTGGCTGGACATCTGT	1	hsa-miR-219a-2-3p	0	0	0	0	0	0	0
hsa-miR-219a-5p	TGATTGTCCAAACGCAATTCT	2	hsa-miR-219a-5p	0	0	0	0	0	0	0
hsa-miR-219b-3p	AGAATTGCGTTTGGACAATCAGT	1	hsa-miR-219b-3p	0	0	0	0	0	0	0
hsa-miR-219b-5p	AGATGTCCAGCCACAATTCTCG	1	hsa-miR-219b-5p	0	0	0	0	0	0	0
hsa-miR-221-3p	AGCTACATTGTCTGCTGGGTTTC	1	hsa-miR-221-3p	1192	730	161	991	99	33	208
hsa-miR-221-5p	ACCTGGCATACAATGTAGATTT	1	hsa-miR-221-5p	62	21	6	31	10	4	15
hsa-miR-222-3p	AGCTACATCTGGCTACTGGGT	1	hsa-miR-222-3p	628	356	56	307	50	26	143
hsa-miR-222-5p	CTCAGTAGCCAGTGTAGATCCT	1	hsa-miR-222-5p	2	1	0	3	0	2	2
hsa-miR-223-3p	TGTCAGTTTGTCAAATACCCCA	1	hsa-miR-223-3p	0	0	0	0	0	0	0
hsa-miR-223-5p	CGTGTATTTGACAAGCTGAGTT	1	hsa-miR-223-5p	0	5	0	0	0	0	0
hsa-miR-224-3p	AAAATGGTGCCCTAGTGACTACA	1	hsa-miR-224-3p	0	0	0	0	0	0	0
hsa-miR-224-5p	CAAGTCACTAGTGGTTCCGTT	1	hsa-miR-224-5p	139	269	15	55	16	26	49
hsa-miR-296-3p	GAGGGTTGGGTGGAGGCTCTCC	1	hsa-miR-296-3p	1	0	0	3	0	0	2
hsa-miR-296-5p	AGGGCCCCCCCTCAATCCTGT	1	hsa-miR-296-5p	0	0	0	0	0	0	0
hsa-miR-297	ATGTATGTGTGCATGTGCATG	1	hsa-miR-297	0	0	0	0	0	0	0
hsa-miR-298	AGCAGAAGCAGGGAGGTTCTCCCA	1	hsa-miR-298	0	0	0	0	0	0	0
hsa-miR-299-3p	TATGTGGGATGGTAAACCGCTT	1	hsa-miR-299-3p	2	0	0	0	0	0	0
hsa-miR-299-5p	TGGTTTACCGTCCCACATACAT	1	hsa-miR-299-5p	0	0	0	0	0	0	0
hsa-miR-300	TATACAAGGGCAGACTCTCTCT	1	hsa-miR-300	0	0	0	0	0	0	0
hsa-miR-301a-3p	CAGTGCAATAGTATTGTCAAAGC	1	hsa-miR-301a-3p	0	0	0	0	0	0	0
hsa-miR-301a-5p	GCTCTGACTTTATTGCACTACT	1	hsa-miR-301a-5p	0	0	0	0	0	0	0
hsa-miR-301b	CAGTGCAATGATATTGTCAAAGC	1	hsa-miR-301b	0	0	0	0	0	0	0
hsa-miR-302a-3p	TAAGTGCTTCCATGTTTTGGTGA	1	hsa-miR-302a-3p	0	0	0	0	0	0	0
hsa-miR-302a-5p	ACTTAAACGTGGATGTACTTGCT	1	hsa-miR-302a-5p	0	0	0	0	0	0	0
hsa-miR-302b-3p	TAAGTGCTTCCATGTTTTAGTAG	1	hsa-miR-302b-3p	0	0	0	0	0	0	0
hsa-miR-302b-5p	ACTTTAACATGGAAGTGCTTTC	1	hsa-miR-302b-5p	0	0	0	0	0	0	0
hsa-miR-302c-3p	TAAGTGCTTCCATGTTTCAGTGG	1	hsa-miR-302c-3p	0	0	0	0	0	0	0
hsa-miR-302c-5p	TTTAACATGGGGGTACCTGCTG	1	hsa-miR-302c-5p	0	0	0	0	0	0	0
hsa-miR-302d-3p	TAAGTGCTTCCATGTTTGAGTGT	1	hsa-miR-302d-3p	0	0	0	0	0	0	0
hsa-miR-302d-5p	ACTTTAACATGGAGGCACTTGC	1	hsa-miR-302d-5p	0	0	0	0	0	0	0
hsa-miR-302e	TAAGTGCTTCCATGCTT	1	hsa-miR-302e	0	0	0	0	0	0	0
hsa-miR-302f	TAATTGCTTCCATGTTT	1	hsa-miR-302f	0	0	0	0	0	0	0
hsa-miR-320a	AAAAGCTGGGTTGAGAGGGCGA	1	hsa-miR-320a	634	658	227	1474	79	417	675
hsa-miR-320b	AAAAGCTGGGTTGAGAGGGCAA	2	hsa-miR-320b	28	51	27	77	12	64	68
hsa-miR-320c	AAAAGCTGGGTTGAGAGGGT	2	hsa-miR-320c	8	19	9	26	2	31	28
hsa-miR-320d	AAAAGCTGGGTTGAGAGGA	2	hsa-miR-320d	3	15	4	7	2	18	11
hsa-miR-320e	AAAGCTGGGTTGAGAAGG	1	hsa-miR-320e	0	1	0	0	0	0	1
hsa-miR-323a-3p	CACATTACACGGTCGACCTCT	1	hsa-miR-323a-3p	22	30	13	59	8	13	56
hsa-miR-323a-5p	AGGTGGTCCGTGGCGCGTTCGC	1	hsa-miR-323a-5p	0	0	0	0	0	0	0
hsa-miR-323b-3p	CCCAATACACGGTCGACCTCTT	1	hsa-miR-323b-3p	2	7	1	21	1	7	19
hsa-miR-323b-5p	AGGTTGTCCGTGGTGAGTTCGCA	1	hsa-miR-323b-5p	0	0	0	0	0	0	0
hsa-miR-324-3p	ACTGCCCCAGGTGCTGCTGG	1	hsa-miR-324-3p	0	1	0	0	0	0	0
hsa-miR-324-5p	CGCATCCCCTAGGGCATTGGTGT	1	hsa-miR-324-5p	0	0	0	0	0	0	0
hsa-miR-325	CCTAGTAGGTGTCCAGTAAGTGT	1	hsa-miR-325	0	0	0	0	0	0	0
hsa-miR-326	CCTCTGGGCCCTTCCTCCAG	1	hsa-miR-326	0	0	1	0	0	0	2
hsa-miR-328-3p	CTGGCCCTCTCTGCCCTTCCGT	1	hsa-miR-328-3p	18	112	7	34	4	9	53
hsa-miR-328-5p	GGGGGGGCAGGAGGGGCTCAGGG	1	hsa-miR-328-5p	0	0	0	0	0	0	0
hsa-miR-329-3p	AACACACCTGGTTAACCTCTTT	2	hsa-miR-329-3p	4	2	0	2	0	0	1
hsa-miR-329-5p	GAGGTTTTCTGGGTTTCTGTTTC	2	hsa-miR-329-5p	0	0	0	0	0	0	0
hsa-miR-330-3p	GCAAAGCACACGGCCTGCAGAGA	1	hsa-miR-330-3p	14	17	1	12	0	1	5
hsa-miR-330-5p	TCTCTGGGCCTGTGTCTTAGGC	1	hsa-miR-330-5p	1	1	1	0	0	0	0
hsa-miR-331-3p	GCCCCTGGGCCTATCCTAGAA	1	hsa-miR-331-3p	1	0	0	0	0	0	0
hsa-miR-331-5p	CTAGGTATGGTCCCAGGGATCC	1	hsa-miR-331-5p	2	5	0	5	0	0	3
hsa-miR-335-3p	TTTTTCATTATTGCTCCTGACC	1	hsa-miR-335-3p	0	19	0	0	0	0	2
hsa-miR-335-5p	TCAAGAGCAATAACGAAAAATGT	1	hsa-miR-335-5p	0	78	0	0	0	0	0
hsa-miR-337-3p	CTCCTATATGATGCCTTTCTTC	1	hsa-miR-337-3p	2	2	3	2	0	0	4
hsa-miR-337-5p	GAACGGCTTCATACAGGAGTT	1	hsa-miR-337-5p	0	0	0	0	0	1	0
hsa-miR-338-3p	TCCAGCATCAGTGATTTTGTTG	1	hsa-miR-338-3p	0	6	0	0	0	0	0
hsa-miR-338-5p	AACAATATCCTGGTGCTGAGTG	1	hsa-miR-338-5p	0	55	0	0	0	0	0
hsa-miR-339-3p	TGAGCGCCTCGACGACAGAGCCG	1	hsa-miR-339-3p	4	20	0	14	2	1	6
hsa-miR-339-5p	TCCCTGTCCTCCAGGAGCTCACG	1	hsa-miR-339-5p	0	0	0	0	0	0	0
hsa-miR-340-3p	TCCGTCTCAGTTACTTTATAGC	1	hsa-miR-340-3p	1	4	0	0	0	0	1
hsa-miR-340-5p	TTATAAAGCAATGAGACTGATT	1	hsa-miR-340-5p	8	85	2	12	4	1	5
hsa-miR-342-3p	TCTCACACAGAAATCGCACCCGT	1	hsa-miR-342-3p	10	42	0	12	0	0	4
hsa-miR-342-5p	AGGGGTGCTATCTGTGATTGA	1	hsa-miR-342-5p	0	4	0	0	0	0	1
hsa-miR-345-3p	GCCCTGAACGAGGGGTCTGGAG	1	hsa-miR-345-3p	0	0	0	0	0	0	0
hsa-miR-345-5p	GCTGACTCCTAGTCCAGGGCTC	1	hsa-miR-345-5p	2	5	0	3	0	0	0
hsa-miR-346	TGTCTGCCCGCATGCCTGCCTCT	1	hsa-miR-346	0	0	0	0	0	0	0
hsa-miR-361-3p	TCCCCCAGGTGTGATTCTGATTT	1	hsa-miR-361-3p	74	126	7	49	7	19	36
hsa-miR-361-5p	TTATCAGAATCTCCAGGGGTAC	1	hsa-miR-361-5p	7	42	0	17	2	1	3
hsa-miR-362-3p	AACACACCTATTCAAGGATTCA	1	hsa-miR-362-3p	0	0	0	0	0	0	0
hsa-miR-362-5p	AATCCTTGGAACCTAGGTGTGAGT	1	hsa-miR-362-5p	0	0	0	0	0	0	2
hsa-miR-363-3p	AATTGCACGGTATCCATCTGTA	1	hsa-miR-363-3p	0	17	0	0	0	0	0
hsa-miR-363-5p	CGGGTGGATCACGATGCAATTT	1	hsa-miR-363-5p	0	0	0	0	0	0	0
hsa-miR-365a-3p	TAATGCCCCTAAAAATCCTTAT	1	hsa-miR-365a-3p,hsa-miR-365b-3p	2	6	1	1	0	0	1
hsa-miR-365a-5p	AGGGACTTTTGGGGGCAGATGTG	1	hsa-miR-365a-5p	1	1	0	2	0	0	1
hsa-miR-365b-3p	TAATGCCCCTAAAAATCCTTAT	1	hsa-miR-365a-3p,hsa-miR-365b-3p	2	6	1	1	0	1	0
hsa-miR-365b-5p	AGGGACTTTCAGGGGCAGCTGT	1	hsa-miR-365b-5p	3	0	1	5	2	3	6
hsa-miR-367-3p	AATTGCACTTTAGCAATGGTGA	1	hsa-miR-367-3p	0	0	0	0	0	0	0
hsa-miR-367-5p	ACTGTTGCTAATATGCAACTCT	1	hsa-miR-367-5p	0	0	0	0	0	0	0
hsa-miR-369-3p	AATAATACATGGTTGATCTTT	1	hsa-miR-369-3p	1	2	1	4	0	0	2
hsa-miR-369-5p	AGATCGACCGTGTTATATTCGC	1	hsa-miR-369-5p	3	6	0	1	1	0	2
hsa-miR-370-3p	GCCTGCTGGGGTGGAACCTGGT	1	hsa-miR-370-3p	106	20	9	44	11	5	56
hsa-miR-370-5p	CAGGTCACGTCTCTGCAGTTAC	1	hsa-miR-370-5p	0	0	0	1	0	0	1
hsa-miR-371a-3p	AAGTGCCGCCATCTTTTGAGTGT	1	hsa-miR-371a-3p	0	0	0	0	0	0	0
hsa-miR-371a-5p	ACTCAAACTGTGGGGGCACT	1	hsa-miR-371a-5p	0	1	0	0	0	0	0
hsa-miR-371b-3p	AAGTGCCCCCACAGTTTGAGTGC	1	hsa-miR-371b-3p	0	0	0	0	0	0	0
hsa-miR-371b-5p	ACTCAAAAGATGGCGGCACTTT	1	hsa-miR-371b-5p	0	0	0	0	0	0	0
hsa-miR-372-3p	AAAGTGCTGCGACATTTGAGCGT	1	hsa-miR-372-3p	0	4	0	0	0	0	0
hsa-miR-372-5p	CCTCAAATGTGGAGCACTATTCT	1	hsa-miR-372-5p	0	0	0	0	0	0	0
hsa-miR-373-3p	GAAGTGCTTCGATTTTGGGGTGT	1	hsa-miR-373-3p	0	0	0	0	0	0	0
hsa-miR-373-5p	ACTCAAAATGGGGGCGCTTTCC	1	hsa-miR-373-5p	0	0	0	0	0	0	0
hsa-miR-374a-3p	CTTATCAGATTGTATTGTAATT	1	hsa-miR-374a-3p	5	17	0	5	0	0	4
hsa-miR-374a-5p	TTATAATACAACCTGATAAGTG	1	hsa-miR-374a-5p	4	18	0	4	1	0	2
hsa-miR-374b-3p	CTTAGCAGGTTGTATTATCATT	1	hsa-miR-374b-3p	0	0	0	0	0	0	0
hsa-miR-374b-5p	ATATAATACAACCTGCTAAGTG	1	hsa-miR-374b-5p	9	22	0	5	1	0	1
hsa-miR-374c-3p	CACTTAGCAGGTTGTATTATAT	1	hsa-miR-374c-3p	0	0	0	0	0	0	0
hsa-miR-374c-5p	ATAATACAACCTGCTAAGTGCT	1	hsa-miR-374c-5p	0	0	0	0	0	0	0
hsa-miR-375	TTTGTTCGTTCGGCTCGCGTGA	1	hsa-miR-375	0	18	0	0	0	1	2
hsa-miR-376a-2-5p	GGTAGATTTTCCTTCTATGGT	1	hsa-miR-376a-2-5p	0	0	0	0	0	0	0
hsa-miR-376a-3p	ATCATAGAGGAAAATCCACGT	2	hsa-miR-376a-3p	1	0	0	2	0	0	0
hsa-miR-376a-5p	GTAGATTCTCCTTCTATGAGTA	1	hsa-miR-376a-5p	0	0	0	0	0	0	0
hsa-miR-376b-3p	ATCATAGAGGAAAATCCATGTT	1	hsa-miR-376b-3p	0	0	0	0	0	0	0
hsa-miR-376b-5p	CGTGGATATTCCTTCTATGTTT	1	hsa-miR-376b-5p	0	0	0	0	0	0	0
hsa-miR-376c-3p	AACATAGAGGAAATTCCACGT	1	hsa-miR-376c-3p	0	1	0	3	0	0	0
hsa-miR-376c-5p	GGTGGATATTCCTTCTATGTT	1	hsa-miR-376c-5p	0	0	0	0	0	0	0
hsa-miR-377-3p	ATCACACAAAGGCAACTTTTGT	1	hsa-miR-377-3p	0	1	0	0	0	0	0
hsa-miR-377-5p	AGAGGTTGCCCTTGGTGAATTC	1	hsa-miR-377-5p	0	0	0	0	0	0	0
hsa-miR-378a-3p	ACTGGACTTGGAGTCAGAAGGC	1	hsa-miR-378a-3p	36	855	25	160	48	36	261
hsa-miR-378a-5p	CTCCTGACTCCAGGTCCTGTGT	1	hsa-miR-378a-5p	0	0	0	0	0	0	0
hsa-miR-378b	ACTGGACTTGGAGGCAGAA	1	hsa-miR-378b	0	0	0	0	0	0	0
hsa-miR-378c	ACTGGACTTGGAGTCAGAAGAGTGG	1	hsa-miR-378c	0	49	0	4	2	0	6
hsa-miR-378d	ACTGGACTTGGAGTCAGAAA	2	hsa-miR-378d	0	7	0	2	0	0	2
hsa-miR-378e	ACTGGACTTGGAGTCAGGA	1	hsa-miR-378e	0	3	0	0	0	0	0
hsa-miR-378f	ACTGGACTTGGAGCCAGAAG	1	hsa-miR-378f	0	0	0	0	0	0	0
hsa-miR-378g	ACTGGGCTTGGAGTCAGAAG	1	hsa-miR-378g	0	1	0	0	0	0	0
hsa-miR-378h	ACTGGACTTGGTGTCAGATGG	1	hsa-miR-378h	0	0	0	0	0	0	0
hsa-miR-378i	ACTGGACTAGGAGTCAGAAGG	1	hsa-miR-378i	1	17	0	4	0	1	6
hsa-miR-378j	ACTGGATTTGGAGCCAGAA	1	hsa-miR-378j	0	0	0	0	0	0	0
hsa-miR-379-3p	TATGTAACATGGTCCACTAACT	1	hsa-miR-379-3p	2	0	0	0	0	0	0
hsa-miR-379-5p	TGGTAGACTATGGAACGTAGG	1	hsa-miR-379-5p	368	211	41	209	45	63	228
hsa-miR-380-3p	TATGTAATATGGTCCACATCTT	1	hsa-miR-380-3p	0	0	0	0	0	0	0
hsa-miR-380-5p	TGGTTGACCATAGAACATGCGC	1	hsa-miR-380-5p	1	0	0	0	0	0	1
hsa-miR-381-3p	TATACAAGGGCAAGCTCTCTGT	1	hsa-miR-381-3p	199	167	55	227	43	74	139
hsa-miR-381-5p	AGCGAGGTTGCCCTTTGTATAT	1	hsa-miR-381-5p	0	0	0	0	0	0	0
hsa-miR-382-3p	AATCATTCACGGACAACACTT	1	hsa-miR-382-3p	14	12	7	53	1	3	26
hsa-miR-382-5p	GAAGTTGTTCGTGGTGGATTCG	1	hsa-miR-382-5p	102	59	10	51	16	18	46
hsa-miR-383-3p	ACAGCACTGCCTGGTCAGA	1	hsa-miR-383-3p	0	0	0	0	0	0	0
hsa-miR-383-5p	AGATCAGAAGGTGATTGTGGCT	1	hsa-miR-383-5p	0	0	0	0	0	0	0
hsa-miR-384	ATTCCTAGAAATTGTTCATA	1	hsa-miR-384	0	0	0	0	0	0	0
hsa-miR-409-3p	GAATGTTGCTCGGTGAACCCCT	1	hsa-miR-409-3p	468	169	106	258	120	265	330
hsa-miR-409-5p	AGGTTACCCGAGCAACTTTGCAT	1	hsa-miR-409-5p	6	6	0	3	1	0	2
hsa-miR-410-3p	AATATAACACAGATGGCCTGT	1	hsa-miR-410-3p	0	1	0	1	0	0	0
hsa-miR-410-5p	AGGTTGTCTGTGATGAGTTCG	1	hsa-miR-410-5p	0	0	0	0	0	0	0
hsa-miR-411-3p	TATGTAACACGGTCCACTAACC	1	hsa-miR-411-3p	5	1	0	2	0	0	1
hsa-miR-411-5p	TAGTAGACCGTATAGCGTACG	1	hsa-miR-411-5p	44	49	4	28	4	3	33
hsa-miR-412-3p	ACTTCACCTGGTCCACTAGCCGT	1	hsa-miR-412-3p	0	0	0	0	0	0	0
hsa-miR-412-5p	TGGTCGACCAGTTGGAAAGTAAT	1	hsa-miR-412-5p	5	4	3	2	0	3	9
hsa-miR-421	ATCAACAGACATTAATTGGGCGC	1	hsa-miR-421	3	5	0	1	0	1	0
hsa-miR-422a	ACTGGACTTAGGGTCAGAAGGC	1	hsa-miR-422a	0	0	0	0	0	0	0
hsa-miR-423-3p	AGCTCGGTCTGAGGCCCCTCAGT	1	hsa-miR-423-3p	522	794	108	880	66	177	422
hsa-miR-423-5p	TGAGGGGCAGAGAGCGAGACTTT	1	hsa-miR-423-5p	235	138	1219	3646	796	2417	7574
hsa-miR-424-3p	CAAAACGTGAGGCGCTGCTAT	1	hsa-miR-424-3p	23	14	13	24	3	4	35
hsa-miR-424-5p	CAGCAGCAATTCATGTTTTGAA	1	hsa-miR-424-5p	1	2	0	1	0	0	2
hsa-miR-425-3p	ATCGGGAATGTCGTGTCCGCCC	1	hsa-miR-425-3p	3	7	0	4	1	0	1
hsa-miR-425-5p	AATGACACGATCACTCCCGTTGA	1	hsa-miR-425-5p	16	12	1	9	1	2	6
hsa-miR-429	TAATACTGTCTGGTAAAACCGT	1	hsa-miR-429	0	63	0	0	0	0	0
hsa-miR-431-3p	CAGGTCGTCTTGCAGGGCTTCT	1	hsa-miR-431-3p	4	1	1	3	0	0	2
hsa-miR-431-5p	TGTCTTGCAGGCCGTCATGCA	1	hsa-miR-431-5p	1	0	0	0	0	0	0
hsa-miR-432-3p	CTGGATGGCTCCTCCATGTCT	1	hsa-miR-432-3p	0	0	0	0	0	0	0
hsa-miR-432-5p	TCTTGGAGTAGGTCATTGGGTGG	1	hsa-miR-432-5p	44	32	9	22	11	18	22
hsa-miR-433-3p	ATCATGATGGGCTCCTCGGTGT	1	hsa-miR-433-3p	8	7	5	6	2	0	9
hsa-miR-433-5p	TACGGTGAGCCTGTCATTATTC	1	hsa-miR-433-5p	0	0	0	0	0	0	0
hsa-miR-448	TTGCATATGTAGGATGTCCCAT	1	hsa-miR-448	0	0	0	0	0	0	0
hsa-miR-449a	TGGCAGTGTATTGTTAGCTGGT	1	hsa-miR-449a	0	0	0	0	0	0	0
hsa-miR-449b-3p	CAGCCACAACTACCCTGCCACT	1	hsa-miR-449b-3p	0	0	0	0	0	0	0
hsa-miR-449b-5p	AGGCAGTGTATTGTTAGCTGGC	1	hsa-miR-449b-5p	0	0	0	0	0	0	0
hsa-miR-449c-3p	TTGCTAGTTGCACTCCTCTCTGT	1	hsa-miR-449c-3p	0	0	0	0	0	0	0
hsa-miR-449c-5p	TAGGCAGTGTATTGCTAGCGGCTGT	1	hsa-miR-449c-5p	0	0	0	0	0	0	0
hsa-miR-450a-1-3p	ATTGGGAACATTTTGCATGTAT	1	hsa-miR-450a-1-3p	0	0	0	0	0	0	0
hsa-miR-450a-2-3p	ATTGGGGACATTTTGCATTCAT	1	hsa-miR-450a-2-3p	0	0	0	1	0	0	2
hsa-miR-450a-5p	TTTTGCGATGTGTTCCTAATAT	2	hsa-miR-450a-5p	11	9	1	12	1	0	15
hsa-miR-450b-3p	TTGGGATCATTTTGCATCCATA	1	hsa-miR-450b-3p	0	0	0	0	0	0	0
hsa-miR-450b-5p	TTTTGCAATATGTTCCTGAATA	1	hsa-miR-450b-5p	9	10	2	18	0	3	18
hsa-miR-451a	AAACCGTTACCATTACTGAGTT	1	hsa-miR-451a	0	6	0	0	0	0	0
hsa-miR-451b	TAGCAAGAGAACCATTACCATT	1	hsa-miR-451b	0	0	0	0	0	0	0
hsa-miR-452-3p	CTCATCTGCAAAGAAGTAAGTG	1	hsa-miR-452-3p	0	0	0	0	0	0	0
hsa-miR-452-5p	AACTGTTTGCAGAGGAAACTGA	1	hsa-miR-452-5p	28	31	1	3	2	3	2
hsa-miR-454-3p	TAGTGCAATATTGCTTATAGGGT	1	hsa-miR-454-3p	1	0	0	0	0	0	0
hsa-miR-454-5p	ACCCTATCAATATTGTCTCTGC	1	hsa-miR-454-5p	0	0	0	0	0	0	0
hsa-miR-455-3p	GCAGTCCATGGGCATATACAC	1	hsa-miR-455-3p	11	6	0	7	1	0	2
hsa-miR-455-5p	TATGTGCCTTTGGACTACATCG	1	hsa-miR-455-5p	101	92	19	95	10	12	56
hsa-miR-466	ATACACATACACGCAACACACAT	1	hsa-miR-466	0	0	0	0	0	0	0
hsa-miR-483-3p	TCACTCCTCTCCTCCCGTCTT	1	hsa-miR-483-3p	0	0	0	0	0	0	0
hsa-miR-483-5p	AAGACGGGAGGAAAGAAGGGAG	1	hsa-miR-483-5p	0	0	4	0	0	1	4
hsa-miR-484	TCAGGCTCAGTCCCCTCCCGAT	1	hsa-miR-484	14	18	4	14	2	3	8
hsa-miR-485-3p	GTCATACACGGCTCTCCTCTCT	1	hsa-miR-485-3p	2	2	0	2	3	1	4
hsa-miR-485-5p	AGAGGCTGGCCGTGATGAATTC	1	hsa-miR-485-5p	15	18	14	20	7	59	54
hsa-miR-486-3p	CGGGGCAGCTCAGTACAGGAT	2	hsa-miR-486-3p	0	0	0	0	0	2	0
hsa-miR-486-5p	TCCTGTACTGAGCTGCCCCGAG	2	hsa-miR-486-5p	17	37	2	57	1	33	33
hsa-miR-487a-3p	AATCATACAGGGACATCCAGTT	1	hsa-miR-487a-3p	0	0	0	0	0	0	0
hsa-miR-487a-5p	GTGGTTATCCCTGCTGTGTTCG	1	hsa-miR-487a-5p	0	0	0	0	0	0	0
hsa-miR-487b-3p	AATCGTACAGGGTCATCCACTT	1	hsa-miR-487b-3p	4	2	0	3	1	0	0
hsa-miR-487b-5p	GTGGTTATCCCTGTCCTGTTCG	1	hsa-miR-487b-5p	0	0	0	0	0	0	0
hsa-miR-488-3p	TTGAAAGGCTATTTCTTGGTC	1	hsa-miR-488-3p	0	0	0	0	0	0	0
hsa-miR-488-5p	CCCAGATAATGGCACTCTCAA	1	hsa-miR-488-5p	0	0	0	0	0	0	0
hsa-miR-489-3p	GTGACATCACATATACGGCAGC	1	hsa-miR-489-3p	0	0	0	0	0	0	0
hsa-miR-489-5p	GGTCGTATGTGTGACGCCATTT	1	hsa-miR-489-5p	0	0	0	0	0	0	0
hsa-miR-490-3p	CAACCTGGAGGACTCCATGCTG	1	hsa-miR-490-3p	0	0	0	0	0	0	0
hsa-miR-490-5p	CCATGGATCTCCAGGTGGGT	1	hsa-miR-490-5p	0	0	0	0	0	0	0
hsa-miR-491-3p	CTTATGCAAGATTCCCTTCTAC	1	hsa-miR-491-3p	0	0	0	0	0	0	0
hsa-miR-491-5p	AGTGGGGAACCCTTCCATGAGG	1	hsa-miR-491-5p	0	0	0	0	0	0	0
hsa-miR-492	AGGACCTGCGGGACAAGATTCTT	1	hsa-miR-492	0	0	0	0	0	0	0
hsa-miR-493-3p	TGAAGGTCTACTGTGTGCCAGG	1	hsa-miR-493-3p	41	23	9	16	6	16	21
hsa-miR-493-5p	TTGTACATGGTAGGCTTTCATT	1	hsa-miR-493-5p	132	113	14	59	24	38	48
hsa-miR-494-3p	TGAAACATACACGGGAAACCTC	1	hsa-miR-494-3p	13	7	2	21	0	0	2
hsa-miR-494-5p	AGGTTGTCCGTGTTGTCTTCTCT	1	hsa-miR-494-5p	0	0	0	0	0	0	0
hsa-miR-495-3p	AAACAAACATGGTGCACTTCTT	1	hsa-miR-495-3p	25	9	6	19	5	5	8
hsa-miR-495-5p	GAAGTTGCCCATGTTATTTTCG	1	hsa-miR-495-5p	0	0	0	0	0	0	0
hsa-miR-496	TGAGTATTACATGGCCAATCTC	1	hsa-miR-496	0	0	0	0	0	0	0
hsa-miR-497-3p	CAAACCACACTGTGGTGTTAGA	1	hsa-miR-497-3p	0	0	0	0	0	0	0
hsa-miR-497-5p	CAGCAGCACACTGTGGTTTGT	1	hsa-miR-497-5p	0	7	0	0	0	0	0
hsa-miR-498	TTTCAAGCCAGGGGGCGTTTTTC	1	hsa-miR-498	0	0	0	0	0	0	0
hsa-miR-499a-3p	AACATCACAGCAAGTCTGTGCT	1	hsa-miR-499a-3p	0	0	0	0	0	0	0
hsa-miR-499a-5p	TTAAGACTTGCAGTGATGTTT	1	hsa-miR-499a-5p	0	8	0	1	0	0	1
hsa-miR-499b-3p	AACATCACTGCAAGTCTTAACA	1	hsa-miR-499b-3p	0	0	0	0	0	0	0
hsa-miR-499b-5p	ACAGACTTGCTGTGATGTTCA	1	hsa-miR-499b-5p	0	0	0	0	0	0	0
hsa-miR-500a-3p	ATGCACCTGGGCAAGGATTCTG	1	hsa-miR-500a-3p	5	18	0	3	0	0	2
hsa-miR-500a-5p	TAATCCTTGCTACCTGGGTGAGA	1	hsa-miR-500a-5p	0	0	0	0	0	0	0
hsa-miR-500b-3p	GCACCCAGGCAAGGATTCTG	1	hsa-miR-500b-3p	0	0	0	0	0	0	0
hsa-miR-500b-5p	AATCCTTGCTACCTGGGT	1	hsa-miR-500b-5p	0	0	0	0	0	0	0
hsa-miR-501-3p	AATGCACCCGGGCAAGGATTCT	1	hsa-miR-501-3p	9	32	1	16	0	2	8
hsa-miR-501-5p	AATCCTTTGTCCCTGGGTGAGA	1	hsa-miR-501-5p	0	0	0	0	0	0	0
hsa-miR-502-3p	AATGCACCTGGGCAAGGATTCA	1	hsa-miR-502-3p	3	12	0	4	0	0	1
hsa-miR-502-5p	ATCCTTGCTATCTGGGTGCTA	1	hsa-miR-502-5p	0	0	0	0	0	0	0
hsa-miR-503-3p	GGGGTATTGTTTCCGCTGCCAGG	1	hsa-miR-503-3p	0	0	0	0	0	0	0
hsa-miR-503-5p	TAGCAGCGGGAACAGTTCTGCAG	1	hsa-miR-503-5p	48	8	9	15	0	1	11
hsa-miR-504-3p	GGGAGTGCAGGGCAGGGTTTC	1	hsa-miR-504-3p	0	0	0	0	0	0	0
hsa-miR-504-5p	AGACCCTGGTCTGCACTCTATC	1	hsa-miR-504-5p	0	14	0	3	0	0	3
hsa-miR-505-3p	CGTCAACACTTGCTGGTTTCCT	1	hsa-miR-505-3p	6	2	0	5	0	0	1
hsa-miR-505-5p	GGGAGCCAGGAAGTATTGATGT	1	hsa-miR-505-5p	0	0	0	1	0	0	0
hsa-miR-506-3p	TAAGGCACCCTTCTGAGTAGA	1	hsa-miR-506-3p	0	3	0	0	0	0	0
hsa-miR-506-5p	TATTCAGGAAGGTGTTACTTAA	1	hsa-miR-506-5p	0	0	0	0	0	0	0
hsa-miR-507	TTTTGCACCTTTTGGAGTGAA	1	hsa-miR-507	0	0	0	0	0	0	0
hsa-miR-508-3p	TGATTGTAGCCTTTTGGAGTAGA	1	hsa-miR-508-3p	0	40	0	0	0	0	0
hsa-miR-508-5p	TACTCCAGAGGGCGTCACTCATG	1	hsa-miR-508-5p	0	0	0	0	0	0	0
hsa-miR-509-3-5p	TACTGCAGACGTGGCAATCATG	1	hsa-miR-509-3-5p	0	23	0	0	0	0	1
hsa-miR-509-3p	TGATTGGTACGTCTGTGGGTAG	3	hsa-miR-509-3p	0	15	0	0	0	0	0
hsa-miR-509-5p	TACTGCAGACAGTGGCAATCA	2	hsa-miR-509-5p	0	1	0	0	0	0	0
hsa-miR-510-3p	ATTGAAACCTCTAAGAGTGGA	1	hsa-miR-510-3p	0	0	0	0	0	0	0
hsa-miR-510-5p	TACTCAGGAGAGTGGCAATCAC	1	hsa-miR-510-5p	0	0	0	0	0	0	0
hsa-miR-511-3p	AATGTGTAGCAAAAGACAGA	2	hsa-miR-511-3p	0	0	0	0	0	0	0
hsa-miR-511-5p	GTGTCTTTTGCTCTGCAGTCA	2	hsa-miR-511-5p	0	13	0	0	0	0	0
hsa-miR-512-3p	AAGTGCTGTCATAGCTGAGGTC	2	hsa-miR-512-3p	0	0	0	0	0	0	0
hsa-miR-512-5p	CACTCAGCCTTGAGGGCACTTTC	2	hsa-miR-512-5p	0	0	0	0	0	0	0
hsa-miR-513a-3p	TAAATTTCACCTTTCTGAGAAGG	2	hsa-miR-513a-3p	0	0	0	0	0	0	0
hsa-miR-513a-5p	TTCACAGGGAGGTGTCAT	2	hsa-miR-513a-5p	0	0	0	0	0	0	0
hsa-miR-513b-3p	AAATGTCACCTTTTTGAGAGGA	1	hsa-miR-513b-3p	0	0	0	0	0	0	0
hsa-miR-513b-5p	TTCACAAGGAGGTGTCATTTAT	1	hsa-miR-513b-5p	0	0	0	0	0	0	0
hsa-miR-513c-3p	TAAATTTCACCTTTCTGAGAAGA	1	hsa-miR-513c-3p	0	0	0	0	0	0	0
hsa-miR-513c-5p	TTCTCAAGGAGGTGTCGTTTAT	1	hsa-miR-513c-5p	0	1	0	0	0	0	0
hsa-miR-514a-3p	ATTGACACTTCTGTGAGTAGA	3	hsa-miR-514a-3p	0	22	0	0	0	0	0
hsa-miR-514a-5p	TACTCTGGAGAGTGACAATCATG	3	hsa-miR-514a-5p	0	0	0	0	0	0	0
hsa-miR-514b-3p	ATTGACACCTCTGTGAGTGGA	1	hsa-miR-514b-3p	0	0	0	0	0	0	0
hsa-miR-514b-5p	TTCTCAAGAGGGAGGCAATCAT	1	hsa-miR-514b-5p	0	0	0	0	0	0	0
hsa-miR-515-3p	GAGTGCCTTCTTTTGGAGCGTT	2	hsa-miR-515-3p	0	0	0	0	0	0	0
hsa-miR-515-5p	TTCTCCAAAAGAAAGCACTTTCTG	2	hsa-miR-515-5p	0	0	0	0	0	0	0
hsa-miR-516a-3p	TGCTTCCTTTCAGAGGGT	2	hsa-miR-516a-3p,hsa-miR-516b-3p	0	0	0	0	0	0	0
hsa-miR-516a-5p	TTCTCGAGGAAAGAAGCACTTTC	2	hsa-miR-516a-5p	0	0	0	0	0	0	0
hsa-miR-516b-3p	TGCTTCCTTTCAGAGGGT	2	hsa-miR-516a-3p,hsa-miR-516b-3p	0	0	0	0	0	0	0
hsa-miR-516b-5p	ATCTGGAGGTAAGAAGCACTTT	2	hsa-miR-516b-5p	0	0	1	0	0	0	0
hsa-miR-517-5p	CCTCTAGATGGAAGCACTGTCT	3	hsa-miR-517-5p	0	0	0	0	0	0	0
hsa-miR-517a-3p	ATCGTGCATCCCTTTAGAGTGT	1	hsa-miR-517a-3p,hsa-miR-517b-3p	0	0	0	0	0	0	0
hsa-miR-517b-3p	ATCGTGCATCCCTTTAGAGTGT	1	hsa-miR-517a-3p,hsa-miR-517b-3p	0	0	0	0	0	0	0
hsa-miR-517c-3p	ATCGTGCATCCTTTTAGAGTGT	1	hsa-miR-517c-3p	0	0	0	0	0	0	0
hsa-miR-518a-3p	GAAAGCGCTTCCCTTTGCTGGA	2	hsa-miR-518a-3p	0	0	0	0	0	0	0
hsa-miR-518a-5p	CTGCAAAGGGAAGCCCTTTC	2	hsa-miR-518a-5p,hsa-miR-527	0	0	0	0	0	0	0
hsa-miR-518b	CAAAGCGCTCCCCTTTAGAGGT	1	hsa-miR-518b	0	0	0	0	0	0	0
hsa-miR-518c-3p	CAAAGCGCTTCTCTTTAGAGTGT	1	hsa-miR-518c-3p	0	0	0	0	0	0	0
hsa-miR-518c-5p	TCTCTGGAGGGAAGCACTTTCTG	1	hsa-miR-518c-5p	0	0	0	0	0	0	0
hsa-miR-518d-3p	CAAAGCGCTTCCCTTTGGAGC	1	hsa-miR-518d-3p	0	0	0	0	0	0	0
hsa-miR-518d-5p	CTCTAGAGGGAAGCACTTTCTG	1	hsa-miR-518d-5p,hsa-miR-520c-5p,hsa-miR-526a	0	0	0	0	0	0	0
hsa-miR-518e-3p	AAAGCGCTTCCCTTCAGAGTG	1	hsa-miR-518e-3p	0	0	0	0	0	0	0
hsa-miR-518e-5p	CTCTAGAGGGAAGCGCTTTCTG	1	hsa-miR-518e-5p,hsa-miR-519a-5p,hsa-miR-519b-5p,hsa-miR-519c-5p,hsa-miR-522-5p,hsa-miR-523-5p	0	0	0	0	0	0	0
hsa-miR-518f-3p	GAAAGCGCTTCTCTTTAGAGG	1	hsa-miR-518f-3p	0	0	0	0	0	0	0
hsa-miR-518f-5p	CTCTAGAGGGAAGCACTTTCTC	1	hsa-miR-518f-5p	0	0	0	0	0	0	0
hsa-miR-519a-3p	AAAGTGCATCCTTTTAGAGTGT	2	hsa-miR-519a-3p	0	0	0	0	0	0	0
hsa-miR-519a-5p	CTCTAGAGGGAAGCGCTTTCTG	1	hsa-miR-518e-5p,hsa-miR-519a-5p,hsa-miR-519b-5p,hsa-miR-519c-5p,hsa-miR-522-5p,hsa-miR-523-5p	0	0	0	0	0	0	0
hsa-miR-519b-3p	AAAGTGCATCCTTTTAGAGGTT	1	hsa-miR-519b-3p	0	0	0	0	0	0	0
hsa-miR-519b-5p	CTCTAGAGGGAAGCGCTTTCTG	1	hsa-miR-518e-5p,hsa-miR-519a-5p,hsa-miR-519b-5p,hsa-miR-519c-5p,hsa-miR-522-5p,hsa-miR-523-5p	0	0	0	0	0	0	0
hsa-miR-519c-3p	AAAGTGCATCTTTTTAGAGGAT	1	hsa-miR-519c-3p	0	0	0	0	0	0	0
hsa-miR-519c-5p	CTCTAGAGGGAAGCGCTTTCTG	1	hsa-miR-518e-5p,hsa-miR-519a-5p,hsa-miR-519b-5p,hsa-miR-519c-5p,hsa-miR-522-5p,hsa-miR-523-5p	0	0	0	0	0	0	0
hsa-miR-519d-3p	CAAAGTGCCTCCCTTTAGAGTG	1	hsa-miR-519d-3p	0	0	0	0	0	0	0
hsa-miR-519d-5p	CCTCCAAAGGGAAGCGCTTTCTGTT	1	hsa-miR-519d-5p	0	0	0	0	0	0	0
hsa-miR-519e-3p	AAGTGCCTCCTTTTAGAGTGTT	1	hsa-miR-519e-3p	0	0	0	0	0	0	0
hsa-miR-519e-5p	TTCTCCAAAAGGGAGCACTTTC	1	hsa-miR-519e-5p	0	0	0	0	0	0	0
hsa-miR-520a-3p	AAAGTGCTTCCCTTTGGACTGT	1	hsa-miR-520a-3p	0	0	0	0	0	0	0
hsa-miR-520a-5p	CTCCAGAGGGAAGTACTTTCT	1	hsa-miR-520a-5p	0	0	0	0	0	0	0
hsa-miR-520b	AAAGTGCTTCCTTTTAGAGGG	1	hsa-miR-520b	0	0	0	0	0	0	0
hsa-miR-520c-3p	AAAGTGCTTCCTTTTAGAGGGT	1	hsa-miR-520c-3p	0	0	0	0	0	0	0
hsa-miR-520c-5p	CTCTAGAGGGAAGCACTTTCTG	1	hsa-miR-518d-5p,hsa-miR-520c-5p,hsa-miR-526a	0	0	0	0	0	0	0
hsa-miR-520d-3p	AAAGTGCTTCTCTTTGGTGGGT	1	hsa-miR-520d-3p	0	0	0	0	0	0	0
hsa-miR-520d-5p	CTACAAAGGGAAGCCCTTTC	1	hsa-miR-520d-5p	0	0	0	0	0	0	0
hsa-miR-520e	AAAGTGCTTCCTTTTTGAGGG	1	hsa-miR-520e	0	0	0	0	0	0	0
hsa-miR-520f-3p	AAGTGCTTCCTTTTAGAGGGTT	1	hsa-miR-520f-3p	0	0	0	0	0	0	0
hsa-miR-520f-5p	CCTCTAAAGGGAAGCGCTTTCT	1	hsa-miR-520f-5p	0	0	0	0	0	0	0
hsa-miR-520g-3p	ACAAAGTGCTTCCCTTTAGAGTGT	1	hsa-miR-520g-3p	0	0	0	0	0	0	0
hsa-miR-520g-5p	TCTAGAGGAAGCACTTTCTGTTT	1	hsa-miR-520g-5p	0	0	0	0	0	0	0
hsa-miR-520h	ACAAAGTGCTTCCCTTTAGAGT	1	hsa-miR-520h	0	0	0	0	0	0	0
hsa-miR-521	AACGCACTTCCCTTTAGAGTGT	2	hsa-miR-521	0	0	0	0	0	0	0
hsa-miR-522-3p	AAAATGGTTCCCTTTAGAGTGT	1	hsa-miR-522-3p	0	0	0	0	0	0	0
hsa-miR-522-5p	CTCTAGAGGGAAGCGCTTTCTG	1	hsa-miR-518e-5p,hsa-miR-519a-5p,hsa-miR-519b-5p,hsa-miR-519c-5p,hsa-miR-522-5p,hsa-miR-523-5p	0	0	0	0	0	0	0
hsa-miR-523-3p	GAACGCGCTTCCCTATAGAGGGT	1	hsa-miR-523-3p	0	0	0	0	0	0	0
hsa-miR-523-5p	CTCTAGAGGGAAGCGCTTTCTG	1	hsa-miR-518e-5p,hsa-miR-519a-5p,hsa-miR-519b-5p,hsa-miR-519c-5p,hsa-miR-522-5p,hsa-miR-523-5p	0	0	0	0	0	0	0
hsa-miR-524-3p	GAAGGCGCTTCCCTTTGGAGT	1	hsa-miR-524-3p	0	0	0	0	0	0	0
hsa-miR-524-5p	CTACAAAGGGAAGCACTTTCTC	1	hsa-miR-524-5p	0	0	0	0	0	0	0
hsa-miR-525-3p	GAAGGCGCTTCCCTTTAGAGCG	1	hsa-miR-525-3p	0	0	0	0	0	0	0
hsa-miR-525-5p	CTCCAGAGGGATGCACTTTCT	1	hsa-miR-525-5p	0	0	0	0	0	0	0
hsa-miR-526a	CTCTAGAGGGAAGCACTTTCTG	2	hsa-miR-518d-5p,hsa-miR-520c-5p,hsa-miR-526a	0	0	0	0	0	0	0
hsa-miR-526b-3p	GAAAGTGCTTCCTTTTAGAGGC	1	hsa-miR-526b-3p	0	0	0	0	0	0	0
hsa-miR-526b-5p	CTCTTGAGGGAAGCACTTTCTGT	1	hsa-miR-526b-5p	0	0	0	0	0	0	0
hsa-miR-527	CTGCAAAGGGAAGCCCTTTC	1	hsa-miR-518a-5p,hsa-miR-527	0	0	0	0	0	0	0
hsa-miR-532-3p	CCTCCCACACCCAAGGCTTGCA	1	hsa-miR-532-3p	0	0	0	0	0	0	0
hsa-miR-532-5p	CATGCCTTGAGTGTAGGACCGT	1	hsa-miR-532-5p	236	743	40	246	38	121	209
hsa-miR-539-3p	ATCATACAAGGACAATTTCTTT	1	hsa-miR-539-3p	0	0	0	0	0	0	1
hsa-miR-539-5p	GGAGAAATTATCCTTGGTGTGT	1	hsa-miR-539-5p	0	0	0	0	0	0	0
hsa-miR-541-3p	TGGTGGGCACAGAATCTGGACT	1	hsa-miR-541-3p	0	0	0	0	0	0	0
hsa-miR-541-5p	AAAGGATTCTGCTGTCGGTCCCACT	1	hsa-miR-541-5p	0	0	0	0	0	0	0
hsa-miR-542-3p	TGTGACAGATTGATAACTGAAA	1	hsa-miR-542-3p	8	7	1	6	0	0	7
hsa-miR-542-5p	TCGGGGATCATCATGTCACGAGA	1	hsa-miR-542-5p	0	0	0	0	0	0	0
hsa-miR-543	AAACATTCGCGGTGCACTTCTT	1	hsa-miR-543	67	34	22	36	13	31	69
hsa-miR-544a	ATTCTGCATTTTTAGCAAGTTC	1	hsa-miR-544a	0	0	0	0	0	0	0
hsa-miR-544b	ACCTGAGGTTGTGCATTTCTAA	1	hsa-miR-544b	0	0	0	0	0	0	0
hsa-miR-545-3p	TCAGCAAACATTTATTGTGTGC	1	hsa-miR-545-3p	0	0	0	0	0	0	0
hsa-miR-545-5p	TCAGTAAATGTTTATTAGATGA	1	hsa-miR-545-5p	0	0	0	0	0	0	0
hsa-miR-548a-3p	CAAAACTGGCAATTACTTTTGC	3	hsa-miR-548a-3p	0	0	0	0	0	0	0
hsa-miR-548a-5p	AAAAGTAATTGCGAGTTTTACC	1	hsa-miR-548a-5p	0	0	0	0	0	0	0
hsa-miR-548aa	AAAAACCACAATTACTTTTGCACCA	2	hsa-miR-548aa,hsa-miR-548t-3p	0	0	0	0	0	0	0
hsa-miR-548ab	AAAAGTAATTGTGGATTTTGCT	1	hsa-miR-548ab	0	0	0	0	0	0	0
hsa-miR-548ac	CAAAAACCGGCAATTACTTTTG	1	hsa-miR-548ac	0	0	0	0	0	0	0
hsa-miR-548ad	GAAAACGACAATGACTTTTGCA	1	hsa-miR-548ad	0	0	0	0	0	0	0
hsa-miR-548ae	CAAAAACTGCAATTACTTTCA	2	hsa-miR-548ae	0	0	0	0	0	0	0
hsa-miR-548ag	AAAGGTAATTGTGGTTTCTGC	2	hsa-miR-548ag	0	0	0	0	0	0	0
hsa-miR-548ah-3p	CAAAAACTGCAGTTACTTTTGC	1	hsa-miR-548ah-3p	0	0	0	0	0	0	0
hsa-miR-548ah-5p	AAAAGTGATTGCAGTGTTTG	1	hsa-miR-548ah-5p	0	0	0	0	0	0	0
hsa-miR-548ai	AAAGGTAATTGCAGTTTTTCCC	1	hsa-miR-548ai,hsa-miR-570-5p	0	0	0	0	0	0	0
hsa-miR-548aj-3p	TAAAAACTGCAATTACTTTTA	2	hsa-miR-548aj-3p	0	0	0	0	0	0	0
hsa-miR-548aj-5p	TGCAAAAGTAATTGCAGTTTTTG	1	hsa-miR-548aj-5p,hsa-miR-548g-5p,hsa-miR-548x-5p	0	0	0	0	0	0	0
hsa-miR-548ak	AAAAGTAACTGCGGTTTTTGA	1	hsa-miR-548ak	0	0	0	0	0	0	0
hsa-miR-548al	AACGGCAATGACTTTTGTACCA	1	hsa-miR-548al	0	0	0	0	0	0	0
hsa-miR-548am-3p	CAAAAACTGCAGTTACTTTTGT	1	hsa-miR-548am-3p	0	0	0	0	0	0	0
hsa-miR-548am-5p	AAAAGTAATTGCGGTTTTTGCC	1	hsa-miR-548am-5p,hsa-miR-548c-5p,hsa-miR-548o-5p	0	0	0	0	0	0	0
hsa-miR-548an	AAAAGGCATTGTGGTTTTTG	1	hsa-miR-548an	0	0	0	0	0	0	0
hsa-miR-548ao-3p	AAAGACCGTGACTACTTTTGCA	1	hsa-miR-548ao-3p	0	0	0	0	0	0	0
hsa-miR-548ao-5p	AGAAGTAACTACGGTTTTTGCA	1	hsa-miR-548ao-5p	0	0	0	0	0	0	0
hsa-miR-548ap-3p	AAAAACCACAATTACTTTT	1	hsa-miR-548ap-3p	0	0	0	0	0	0	0
hsa-miR-548ap-5p	AAAAGTAATTGCGGTCTTT	1	hsa-miR-548ap-5p	0	0	0	0	0	0	0
hsa-miR-548aq-3p	CAAAAACTGCAATTACTTTTGC	1	hsa-miR-548aq-3p	0	0	0	0	0	0	0
hsa-miR-548aq-5p	GAAAGTAATTGCTGTTTTTGCC	1	hsa-miR-548aq-5p	0	0	0	0	0	0	0
hsa-miR-548ar-3p	TAAAACTGCAGTTATTTTTGC	1	hsa-miR-548ar-3p	0	0	0	0	0	0	0
hsa-miR-548ar-5p	AAAAGTAATTGCAGTTTTTGC	1	hsa-miR-548ar-5p	0	0	0	0	0	0	0
hsa-miR-548as-3p	TAAAACCCACAATTATGTTTGT	1	hsa-miR-548as-3p	0	0	0	0	0	0	0
hsa-miR-548as-5p	AAAAGTAATTGCGGGTTTTGCC	1	hsa-miR-548as-5p	0	0	0	0	0	0	0
hsa-miR-548at-3p	CAAAACCGCAGTAACTTTTGT	1	hsa-miR-548at-3p	0	0	0	0	0	0	0
hsa-miR-548at-5p	AAAAGTTATTGCGGTTTTGGCT	1	hsa-miR-548at-5p	0	0	0	0	0	0	0
hsa-miR-548au-3p	TGGCAGTTACTTTTGCACCAG	1	hsa-miR-548au-3p	0	0	0	0	0	0	0
hsa-miR-548au-5p	AAAAGTAATTGCGGTTTTTGC	1	hsa-miR-548au-5p	0	0	0	0	0	0	0
hsa-miR-548av-3p	AAAACTGCAGTTACTTTTGC	1	hsa-miR-548av-3p	0	0	0	0	0	0	0
hsa-miR-548av-5p	AAAAGTACTTGCGGATTT	1	hsa-miR-548av-5p	0	0	0	0	0	0	0
hsa-miR-548aw	GTGCAAAAGTCATCACGGTT	1	hsa-miR-548aw	0	0	0	0	0	0	0
hsa-miR-548ax	AGAAGTAATTGCGGTTTTGCCA	1	hsa-miR-548ax	0	0	0	0	0	0	0
hsa-miR-548ay-3p	CAAAACCGCGATTACTCTTGCA	1	hsa-miR-548ay-3p	0	0	1	0	0	0	0
hsa-miR-548ay-5p	AAAAGTAATTGTGGTTTTTGC	1	hsa-miR-548ay-5p	0	0	0	0	0	0	0
hsa-miR-548az-3p	AAAAACTGCAATCACTTTTGC	1	hsa-miR-548az-3p	0	0	0	0	0	0	0
hsa-miR-548az-5p	CAAAAGTGATTGTGGTTTTTGC	1	hsa-miR-548az-5p	0	0	0	0	0	0	0
hsa-miR-548b-3p	CAAGAACCTCAGTTGCTTTTGT	1	hsa-miR-548b-3p	0	0	0	0	0	0	0
hsa-miR-548b-5p	AAAAGTAATTGTGGTTTTGGCC	1	hsa-miR-548b-5p	0	0	0	0	0	0	0
hsa-miR-548ba	AAAGGTAACTGTGATTTTTGCT	1	hsa-miR-548ba	0	0	0	0	0	0	0
hsa-miR-548c-3p	CAAAAATCTCAATTACTTTTGC	1	hsa-miR-548c-3p	0	0	0	0	0	0	0
hsa-miR-548c-5p	AAAAGTAATTGCGGTTTTTGCC	1	hsa-miR-548am-5p,hsa-miR-548c-5p,hsa-miR-548o-5p	0	0	0	0	0	0	0
hsa-miR-548d-3p	CAAAAACCACAGTTTCTTTTGC	2	hsa-miR-548d-3p	0	0	0	0	0	0	0
hsa-miR-548d-5p	AAAAGTAATTGTGGTTTTTGCC	2	hsa-miR-548d-5p	0	0	0	0	0	0	0
hsa-miR-548e-3p	AAAAACTGAGACTACTTTTGCA	1	hsa-miR-548e-3p	0	0	0	0	0	0	0
hsa-miR-548e-5p	CAAAAGCAATCGCGGTTTTTGC	1	hsa-miR-548e-5p	0	0	0	0	0	0	0
hsa-miR-548f-3p	AAAAACTGTAATTACTTTT	5	hsa-miR-548f-3p	0	0	0	0	0	0	0
hsa-miR-548f-5p	TGCAAAAGTAATCACAGTTTTT	1	hsa-miR-548f-5p	0	0	0	0	0	0	0
hsa-miR-548g-3p	AAAACTGTAATTACTTTTGTAC	1	hsa-miR-548g-3p	0	0	0	0	0	0	0
hsa-miR-548g-5p	TGCAAAAGTAATTGCAGTTTTTG	1	hsa-miR-548aj-5p,hsa-miR-548g-5p,hsa-miR-548x-5p	0	0	0	0	0	0	0
hsa-miR-548h-3p	CAAAAACCGCAATTACTTTTGCA	1	hsa-miR-548h-3p,hsa-miR-548z	0	0	0	0	0	0	0
hsa-miR-548h-5p	AAAAGTAATCGCGGTTTTTGTC	5	hsa-miR-548h-5p	1	0	0	0	0	0	0
hsa-miR-548i	AAAAGTAATTGCGGATTTTGCC	4	hsa-miR-548i	0	0	0	0	0	0	0
hsa-miR-548j-3p	CAAAAACTGCATTACTTTTGC	1	hsa-miR-548j-3p	0	0	0	0	0	0	0
hsa-miR-548j-5p	AAAAGTAATTGCGGTCTTTGGT	1	hsa-miR-548j-5p	0	0	0	0	0	0	0
hsa-miR-548k	AAAAGTACTTGCGGATTTTGCT	1	hsa-miR-548k	0	0	0	0	0	0	0
hsa-miR-548l	AAAAGTATTTGCGGGTTTTGTC	1	hsa-miR-548l	0	0	0	0	0	0	0
hsa-miR-548m	CAAAGGTATTTGTGGTTTTTG	1	hsa-miR-548m	0	0	0	0	0	0	0
hsa-miR-548n	CAAAAGTAATTGTGGATTTTGT	1	hsa-miR-548n	0	0	0	0	0	0	0
hsa-miR-548o-3p	CCAAAACTGCAGTTACTTTTGC	2	hsa-miR-548o-3p	2	2	0	1	0	0	1
hsa-miR-548o-5p	AAAAGTAATTGCGGTTTTTGCC	1	hsa-miR-548am-5p,hsa-miR-548c-5p,hsa-miR-548o-5p	0	0	0	0	0	0	0
hsa-miR-548p	TAGCAAAAACTGCAGTTACTTT	1	hsa-miR-548p	0	0	0	0	0	0	0
hsa-miR-548q	GCTGGTGCAAAAGTAATGGCGG	1	hsa-miR-548q	0	0	0	0	0	0	0
hsa-miR-548s	ATGGCCAAAACTGCAGTTATTTT	1	hsa-miR-548s	0	0	0	0	0	0	0
hsa-miR-548t-3p	AAAAACCACAATTACTTTTGCACCA	1	hsa-miR-548aa,hsa-miR-548t-3p	0	0	0	0	0	0	0
hsa-miR-548t-5p	CAAAAGTGATCGTGGTTTTTG	1	hsa-miR-548t-5p	0	0	0	0	0	0	0
hsa-miR-548u	CAAAGACTGCAATTACTTTTGCG	1	hsa-miR-548u	0	0	0	0	0	0	0
hsa-miR-548v	AGCTACAGTTACTTTTGCACCA	1	hsa-miR-548v	0	0	0	0	0	0	0
hsa-miR-548w	AAAAGTAACTGCGGTTTTTGCCT	1	hsa-miR-548w	0	0	0	0	0	0	0
hsa-miR-548x-3p	TAAAAACTGCAATTACTTTC	2	hsa-miR-548x-3p	0	0	0	0	0	0	0
hsa-miR-548x-5p	TGCAAAAGTAATTGCAGTTTTTG	1	hsa-miR-548aj-5p,hsa-miR-548g-5p,hsa-miR-548x-5p	0	0	0	0	0	0	0
hsa-miR-548y	AAAAGTAATCACTGTTTTTGCC	1	hsa-miR-548y	0	0	0	0	0	0	0
hsa-miR-548z	CAAAAACCGCAATTACTTTTGCA	1	hsa-miR-548h-3p,hsa-miR-548z	0	0	0	0	0	0	0
hsa-miR-549a	TGACAACTATGGATGAGCTCT	1	hsa-miR-549a	3	3	6	8	0	14	5
hsa-miR-550a-3-5p	AGTGCCTGAGGGAGTAAGAG	1	hsa-miR-550a-3-5p	0	0	0	0	0	0	0
hsa-miR-550a-3p	TGTCTTACTCCCTCAGGCACAT	3	hsa-miR-550a-3p	0	0	0	0	0	0	0
hsa-miR-550a-5p	AGTGCCTGAGGGAGTAAGAGCCC	2	hsa-miR-550a-5p	0	0	1	0	0	0	0
hsa-miR-550b-2-5p	ATGTGCCTGAGGGAGTAAGACA	2	hsa-miR-550b-2-5p	0	0	0	0	0	0	0
hsa-miR-550b-3p	TCTTACTCCCTCAGGCACTG	2	hsa-miR-550b-3p	0	0	0	0	0	0	0
hsa-miR-551a	GCGACCCACTCTTGGTTTCCA	1	hsa-miR-551a	0	0	0	0	0	0	0
hsa-miR-551b-3p	GCGACCCATACTTGGTTTCAG	1	hsa-miR-551b-3p	0	0	0	0	0	0	0
hsa-miR-551b-5p	GAAATCAAGCGTGGGTGAGACC	1	hsa-miR-551b-5p	0	0	0	0	0	0	0
hsa-miR-552-3p	AACAGGTGACTGGTTAGACAA	1	hsa-miR-552-3p	0	0	0	0	0	0	0
hsa-miR-552-5p	GTTTAACCTTTTGCCTGTTGG	1	hsa-miR-552-5p	0	0	0	0	0	0	0
hsa-miR-553	AAAACGGTGAGATTTTGTTTT	1	hsa-miR-553	0	0	0	0	0	0	0
hsa-miR-554	GCTAGTCCTGACTCAGCCAGT	1	hsa-miR-554	0	0	0	0	0	0	0
hsa-miR-555	AGGGTAAGCTGAACCTCTGAT	1	hsa-miR-555	0	0	0	0	0	0	0
hsa-miR-556-3p	ATATTACCATTAGCTCATCTTT	1	hsa-miR-556-3p	0	0	0	0	0	0	0
hsa-miR-556-5p	GATGAGCTCATTGTAATATGAG	1	hsa-miR-556-5p	0	0	0	0	0	0	0
hsa-miR-557	GTTTGCACGGGTGGGCCTTGTCT	1	hsa-miR-557	0	0	0	0	0	0	0
hsa-miR-558	TGAGCTGCTGTACCAAAAT	1	hsa-miR-558	0	0	0	0	0	0	0
hsa-miR-559	TAAAGTAAATATGCACCAAAA	1	hsa-miR-559	0	0	0	0	0	0	0
hsa-miR-561-3p	CAAAGTTTAAGATCCTTGAAGT	1	hsa-miR-561-3p	0	0	0	0	0	0	0
hsa-miR-561-5p	ATCAAGGATCTTAAACTTTGCC	1	hsa-miR-561-5p	0	0	0	0	0	0	0
hsa-miR-562	AAAGTAGCTGTACCATTTGC	1	hsa-miR-562	0	0	0	0	0	0	0
hsa-miR-563	AGGTTGACATACGTTTCCC	1	hsa-miR-563	0	0	0	0	0	0	0
hsa-miR-564	AGGCACGGTGTCAGCAGGC	1	hsa-miR-564	0	0	0	0	0	0	0
hsa-miR-566	GGGCGCCTGTGATCCCAAC	1	hsa-miR-566	0	0	0	0	0	0	0
hsa-miR-567	AGTATGTTCTTCCAGGACAGAAC	1	hsa-miR-567	0	0	0	0	0	0	0
hsa-miR-568	ATGTATAAATGTATACACAC	1	hsa-miR-568	0	0	0	0	0	0	0
hsa-miR-569	AGTTAATGAATCCTGGAAAGT	1	hsa-miR-569	0	0	0	0	0	0	0
hsa-miR-570-3p	CGAAAACAGCAATTACCTTTGC	1	hsa-miR-570-3p	0	0	0	0	0	0	0
hsa-miR-570-5p	AAAGGTAATTGCAGTTTTTCCC	1	hsa-miR-548ai,hsa-miR-570-5p	0	0	0	0	0	0	0
hsa-miR-571	TGAGTTGGCCATCTGAGTGAG	1	hsa-miR-571	0	0	0	0	0	0	0
hsa-miR-572	GTCCGCTCGGCGGTGGCCCA	1	hsa-miR-572	0	0	0	0	0	0	0
hsa-miR-573	CTGAAGTGATGTGTAACTGATCAG	1	hsa-miR-573	0	0	0	0	0	0	0
hsa-miR-574-3p	CACGCTCATGCACACACCCACA	1	hsa-miR-574-3p	33	45	6	76	6	4	14
hsa-miR-574-5p	TGAGTGTGTGTGTGTGAGTGTGT	1	hsa-miR-574-5p	19	1	15	61	8	13	40
hsa-miR-575	GAGCCAGTTGGACAGGAGC	1	hsa-miR-575	0	0	0	0	0	0	0
hsa-miR-576-3p	AAGATGTGGAAAAATTGGAATC	1	hsa-miR-576-3p	4	5	0	5	0	0	4
hsa-miR-576-5p	ATTCTAATTTCTCCACGTCTTT	1	hsa-miR-576-5p	0	3	0	0	0	0	0
hsa-miR-577	TAGATAAAATATTGGTACCTG	1	hsa-miR-577	0	0	0	0	0	0	0
hsa-miR-578	CTTCTTGTGCTCTAGGATTGT	1	hsa-miR-578	0	0	0	0	0	0	0
hsa-miR-579-3p	TTCATTTGGTATAAACCGCGATT	1	hsa-miR-579-3p	0	0	0	0	0	0	0
hsa-miR-579-5p	TCGCGGTTTGTGCCAGATGACG	1	hsa-miR-579-5p	0	0	0	0	0	0	0
hsa-miR-580-3p	TTGAGAATGATGAATCATTAGG	1	hsa-miR-580-3p	0	0	0	0	0	0	0
hsa-miR-580-5p	TAATGATTCATCAGACTCAGAT	1	hsa-miR-580-5p	0	0	0	0	0	0	0
hsa-miR-581	TCTTGTGTTCTCTAGATCAGT	1	hsa-miR-581	0	0	0	0	0	0	0
hsa-miR-582-3p	TAACTGGTTGAACAACTGAACC	1	hsa-miR-582-3p	7	7	0	8	0	0	3
hsa-miR-582-5p	TTACAGTTGTTCAACCAGTTACT	1	hsa-miR-582-5p	0	0	0	0	0	0	0
hsa-miR-583	CAAAGAGGAAGGTCCCATTAC	1	hsa-miR-583	0	0	0	0	0	0	0
hsa-miR-584-3p	TCAGTTCCAGGCCAACCAGGCT	1	hsa-miR-584-3p	0	0	0	0	0	0	0
hsa-miR-584-5p	TTATGGTTTGCCTGGGACTGAG	1	hsa-miR-584-5p	13	57	1	30	3	1	9
hsa-miR-585-3p	TGGGCGTATCTGTATGCTA	1	hsa-miR-585-3p	0	0	0	1	0	0	0
hsa-miR-585-5p	CTAGCACACAGATACGCCCAGA	1	hsa-miR-585-5p	0	0	0	0	0	0	0
hsa-miR-586	TATGCATTGTATTTTTAGGTCC	1	hsa-miR-586	0	0	0	0	0	0	0
hsa-miR-587	TTTCCATAGGTGATGAGTCAC	1	hsa-miR-587	0	0	0	0	0	0	0
hsa-miR-588	TTGGCCACAATGGGTTAGAAC	1	hsa-miR-588	0	0	0	0	0	0	0
hsa-miR-589-3p	TCAGAACAAATGCCGGTTCCCAGA	1	hsa-miR-589-3p	0	0	0	0	0	0	0
hsa-miR-589-5p	TGAGAACCACGTCTGCTCTGAG	1	hsa-miR-589-5p	6	10	0	16	0	0	6
hsa-miR-590-3p	TAATTTTATGTATAAGCTAGT	1	hsa-miR-590-3p	0	0	0	0	0	0	0
hsa-miR-590-5p	GAGCTTATTCATAAAAGTGCAG	1	hsa-miR-590-5p	0	0	0	0	0	0	0
hsa-miR-591	AGACCATGGGTTCTCATTGT	1	hsa-miR-591	0	0	0	0	0	0	0
hsa-miR-592	TTGTGTCAATATGCGATGATGT	1	hsa-miR-592	0	0	0	0	0	0	0
hsa-miR-593-3p	TGTCTCTGCTGGGGTTTCT	1	hsa-miR-593-3p	0	0	0	0	0	0	0
hsa-miR-593-5p	AGGCACCAGCCAGGCATTGCTCAGC	1	hsa-miR-593-5p	0	0	0	0	0	0	0
hsa-miR-595	GAAGTGTGCCGTGGTGTGTCT	1	hsa-miR-595	0	0	0	0	0	0	0
hsa-miR-596	AAGCCTGCCCGGCTCCTCGGG	1	hsa-miR-596	0	0	0	0	0	0	0
hsa-miR-597-3p	TGGTTCTCTTGTGGCTCAAGCGT	1	hsa-miR-597-3p	0	0	0	0	0	0	0
hsa-miR-597-5p	TGTGTCACTCGATGACCACTGT	1	hsa-miR-597-5p	0	0	0	0	0	0	0
hsa-miR-598-3p	TACGTCATCGTTGTCATCGTCA	1	hsa-miR-598-3p	0	3	0	2	0	0	0
hsa-miR-598-5p	GCGGTGATCCCGATGGTGTGAGC	1	hsa-miR-598-5p	0	0	0	0	0	0	0
hsa-miR-599	GTTGTGTCAGTTTATCAAAC	1	hsa-miR-599	0	0	0	0	0	0	0
hsa-miR-600	ACTTACAGACAAGAGCCTTGCTC	1	hsa-miR-600	0	0	0	0	0	0	0
hsa-miR-601	TGGTCTAGGATTGTTGGAGGAG	1	hsa-miR-601	0	0	0	0	0	0	0
hsa-miR-602	GACACGGGCGACAGCTGCGGCCC	1	hsa-miR-602	0	0	0	0	0	0	0
hsa-miR-603	CACACACTGCAATTACTTTTGC	1	hsa-miR-603	0	0	0	0	0	0	0
hsa-miR-604	AGGCTGCGGAATTCAGGAC	1	hsa-miR-604	0	0	0	0	0	0	0
hsa-miR-605-3p	AGAAGGCACTATGAGATTTAGA	1	hsa-miR-605-3p	0	0	0	0	0	0	0
hsa-miR-605-5p	TAAATCCCATGGTGCCTTCTCCT	1	hsa-miR-605-5p	0	0	0	0	0	0	0
hsa-miR-606	AAACTACTGAAAATCAAAGAT	1	hsa-miR-606	0	0	0	0	0	0	0
hsa-miR-607	GTTCAAATCCAGATCTATAAC	1	hsa-miR-607	0	0	0	0	0	0	0
hsa-miR-608	AGGGGTGGTGTTGGGACAGCTCCGT	1	hsa-miR-608	0	0	0	0	0	0	0
hsa-miR-609	AGGGTGTTTCTCTCATCTCT	1	hsa-miR-609	0	0	0	0	0	0	0
hsa-miR-610	TGAGCTAAATGTGTGCTGGGA	1	hsa-miR-610	0	0	0	0	0	0	0
hsa-miR-611	GCGAGGACCCCTCGGGGTCTGAC	1	hsa-miR-611	0	0	0	0	0	0	0
hsa-miR-612	GCTGGGCAGGGCTTCTGAGCTCCTT	1	hsa-miR-612	0	0	0	0	0	0	0
hsa-miR-613	AGGAATGTTCCTTCTTTGCC	1	hsa-miR-613	0	0	0	0	0	0	0
hsa-miR-614	GAACGCCTGTTCTTGCCAGGTGG	1	hsa-miR-614	0	0	0	0	0	0	0
hsa-miR-615-3p	TCCGAGCCTGGGTCTCCCTCTT	1	hsa-miR-615-3p	0	0	0	0	0	0	0
hsa-miR-615-5p	GGGGGTCCCCGGTGCTCGGATC	1	hsa-miR-615-5p	0	0	0	0	0	0	0
hsa-miR-616-3p	AGTCATTGGAGGGTTTGAGCAG	1	hsa-miR-616-3p	0	0	0	0	0	0	0
hsa-miR-616-5p	ACTCAAAACCCTTCAGTGACTT	1	hsa-miR-616-5p	0	0	0	0	0	0	0
hsa-miR-617	AGACTTCCCATTTGAAGGTGGC	1	hsa-miR-617	0	0	0	0	0	0	0
hsa-miR-618	AAACTCTACTTGTCCTTCTGAGT	1	hsa-miR-618	0	0	0	0	0	0	0
hsa-miR-619-3p	GACCTGGACATGTTTGTGCCCAGT	1	hsa-miR-619-3p	0	0	0	0	0	0	0
hsa-miR-619-5p	GCTGGGATTACAGGCATGAGCC	1	hsa-miR-619-5p	0	0	0	0	0	0	0
hsa-miR-620	ATGGAGATAGATATAGAAAT	1	hsa-miR-620	0	0	0	0	0	0	0
hsa-miR-621	GGCTAGCAACAGCGCTTACCT	1	hsa-miR-621	0	0	0	0	0	0	0
hsa-miR-622	ACAGTCTGCTGAGGTTGGAGC	1	hsa-miR-622	0	0	0	0	0	0	0
hsa-miR-623	ATCCCTTGCAGGGGCTGTTGGGT	1	hsa-miR-623	0	0	0	0	0	0	0
hsa-miR-624-3p	CACAAGGTATTGGTATTACCT	1	hsa-miR-624-3p	0	0	0	0	0	0	0
hsa-miR-624-5p	TAGTACCAGTACCTTGTGTTCA	1	hsa-miR-624-5p	0	0	0	0	0	0	0
hsa-miR-625-3p	GACTATAGAACTTTCCCCCTCA	1	hsa-miR-625-3p	2	5	1	2	0	0	2
hsa-miR-625-5p	AGGGGGAAAGTTCTATAGTCC	1	hsa-miR-625-5p	0	0	0	0	0	0	0
hsa-miR-626	AGCTGTCTGAAAATGTCTT	1	hsa-miR-626	0	0	0	0	0	0	0
hsa-miR-627-3p	TCTTTTCTTTGAGACTCACT	1	hsa-miR-627-3p	0	0	0	0	0	0	0
hsa-miR-627-5p	GTGAGTCTCTAAGAAAAGAGGA	1	hsa-miR-627-5p	0	0	0	0	0	0	0
hsa-miR-628-3p	TCTAGTAAGAGTGGCAGTCGA	1	hsa-miR-628-3p	1	3	0	1	0	0	1
hsa-miR-628-5p	ATGCTGACATATTTACTAGAGG	1	hsa-miR-628-5p	0	1	0	0	0	0	0
hsa-miR-629-3p	GTTCTCCCAACGTAAGCCCAGC	1	hsa-miR-629-3p	0	0	0	0	0	0	0
hsa-miR-629-5p	TGGGTTTACGTTGGGAGAACT	1	hsa-miR-629-5p	50	54	2	79	5	3	25
hsa-miR-630	AGTATTCTGTACCAGGGAAGGT	1	hsa-miR-630	0	0	0	0	0	0	0
hsa-miR-631	AGACCTGGCCCAGACCTCAGC	1	hsa-miR-631	0	0	0	0	0	0	0
hsa-miR-632	GTGTCTGCTTCCTGTGGGA	1	hsa-miR-632	0	0	0	0	0	0	0
hsa-miR-633	CTAATAGTATCTACCACAATAAA	1	hsa-miR-633	0	0	0	0	0	0	0
hsa-miR-634	AACCAGCACCCCAACTTTGGAC	1	hsa-miR-634	0	0	0	0	0	0	0
hsa-miR-635	ACTTGGGCACTGAAACAATGTCC	1	hsa-miR-635	0	0	0	0	0	0	0
hsa-miR-636	TGTGCTTGCTCGTCCCGCCCGCA	1	hsa-miR-636	0	0	0	0	0	0	0
hsa-miR-637	ACTGGGGGCTTTCGGGCTCTGCGT	1	hsa-miR-637	0	0	0	0	0	0	0
hsa-miR-638	AGGGATCGCGGGCGGGTGGCGGCCT	1	hsa-miR-638	0	0	0	0	0	0	0
hsa-miR-639	ATCGCTGCGGTTGCGAGCGCTGT	1	hsa-miR-639	0	0	0	0	0	0	0
hsa-miR-640	ATGATCCAGGAACCTGCCTCT	1	hsa-miR-640	0	0	0	0	0	0	0
hsa-miR-641	AAAGACATAGGATAGAGTCACCTC	1	hsa-miR-641	2	0	0	1	0	0	0
hsa-miR-642a-3p	AGACACATTTGGAGAGGGAACC	1	hsa-miR-642a-3p	0	0	0	0	0	0	0
hsa-miR-642a-5p	GTCCCTCTCCAAATGTGTCTTG	1	hsa-miR-642a-5p	0	0	0	0	0	0	0
hsa-miR-642b-3p	AGACACATTTGGAGAGGGACCC	1	hsa-miR-642b-3p	0	0	0	0	0	0	0
hsa-miR-642b-5p	GGTTCCCTCTCCAAATGTGTCT	1	hsa-miR-642b-5p	0	0	0	0	0	0	0
hsa-miR-643	ACTTGTATGCTAGCTCAGGTAG	1	hsa-miR-643	0	0	0	0	0	0	0
hsa-miR-644a	AGTGTGGCTTTCTTAGAGC	1	hsa-miR-644a	0	0	0	0	0	0	0
hsa-miR-645	TCTAGGCTGGTACTGCTGA	1	hsa-miR-645	0	0	0	0	0	0	0
hsa-miR-646	AAGCAGCTGCCTCTGAGGC	1	hsa-miR-646	0	0	0	0	0	0	0
hsa-miR-647	GTGGCTGCACTCACTTCCTTC	1	hsa-miR-647	0	0	0	0	0	0	0
hsa-miR-648	AAGTGTGCAGGGCACTGGT	1	hsa-miR-648	0	0	0	0	0	0	0
hsa-miR-649	AAACCTGTGTTGTTCAAGAGTC	1	hsa-miR-649	0	0	0	0	0	0	0
hsa-miR-650	AGGAGGCAGCGCTCTCAGGAC	1	hsa-miR-650	0	0	0	0	0	0	0
hsa-miR-651-3p	AAAGGAAAGTGTATCCTAAAAG	1	hsa-miR-651-3p	0	0	0	0	0	0	0
hsa-miR-651-5p	TTTAGGATAAGCTTGACTTTTG	1	hsa-miR-651-5p	0	5	0	2	1	0	0
hsa-miR-652-3p	AATGGCGCCACTAGGGTTGTG	1	hsa-miR-652-3p	2	4	0	0	0	0	0
hsa-miR-652-5p	CAACCCTAGGAGAGGGTGCCATTCA	1	hsa-miR-652-5p	0	0	0	0	0	0	0
hsa-miR-653-3p	TTCACTGGAGTTTGTTTCAATA	1	hsa-miR-653-3p	0	0	0	0	0	0	0
hsa-miR-653-5p	GTGTTGAAACAATCTCTACTG	1	hsa-miR-653-5p	0	0	0	0	0	0	0
hsa-miR-654-3p	TATGTCTGCTGACCATCACCTT	1	hsa-miR-654-3p	22	16	7	62	8	6	31
hsa-miR-654-5p	TGGTGGGCCGCAGAACATGTGC	1	hsa-miR-654-5p	17	5	3	9	4	4	10
hsa-miR-655-3p	ATAATACATGGTTAACCTCTTT	1	hsa-miR-655-3p	0	0	0	0	1	0	0
hsa-miR-655-5p	AGAGGTTATCCGTGTTATGTTC	1	hsa-miR-655-5p	0	0	0	0	0	0	0
hsa-miR-656-3p	AATATTATACAGTCAACCTCT	1	hsa-miR-656-3p	1	1	0	3	0	0	1
hsa-miR-656-5p	AGGTTGCCTGTGAGGTGTTCA	1	hsa-miR-656-5p	0	0	0	0	0	0	0
hsa-miR-657	GGCAGGTTCTCACCCTCTCTAGG	1	hsa-miR-657	0	0	0	0	0	0	0
hsa-miR-658	GGCGGAGGGAAGTAGGTCCGTTGGT	1	hsa-miR-658	0	0	0	0	0	0	0
hsa-miR-659-3p	CTTGGTTCAGGGAGGGTCCCCA	1	hsa-miR-659-3p	0	0	0	0	0	0	0
hsa-miR-659-5p	AGGACCTTCCCTGAACCAAGGA	1	hsa-miR-659-5p	0	1	0	0	0	0	0
hsa-miR-660-3p	ACCTCCTGTGTGCATGGATTA	1	hsa-miR-660-3p	0	0	0	0	0	0	0
hsa-miR-660-5p	TACCCATTGCATATCGGAGTTG	1	hsa-miR-660-5p	2	20	1	7	0	0	8
hsa-miR-661	TGCCTGGGTCTCTGGCCTGCGCGT	1	hsa-miR-661	0	0	0	0	0	0	0
hsa-miR-662	TCCCACGTTGTGGCCCAGCAG	1	hsa-miR-662	0	0	0	0	0	0	0
hsa-miR-663a	AGGCGGGGCGCCGCGGGACCGC	1	hsa-miR-663a	0	0	0	0	0	0	0
hsa-miR-663b	GGTGGCCCGGCCGTGCCTGAGG	1	hsa-miR-663b	0	0	0	0	0	0	0
hsa-miR-664a-3p	TATTCATTTATCCCCAGCCTACA	1	hsa-miR-664a-3p	1	3	0	1	2	0	0
hsa-miR-664a-5p	ACTGGCTAGGGAAAATGATTGGAT	1	hsa-miR-664a-5p	3	26	1	7	4	6	13
hsa-miR-664b-3p	TTCATTTGCCTCCCAGCCTACA	1	hsa-miR-664b-3p	0	0	0	0	0	0	0
hsa-miR-664b-5p	TGGGCTAAGGGAGATGATTGGGTA	1	hsa-miR-664b-5p	0	0	0	0	0	0	0
hsa-miR-665	ACCAGGAGGCTGAGGCCCCT	1	hsa-miR-665	2	0	0	0	0	0	0
hsa-miR-668-3p	TGTCACTCGGCTCGGCCCACTAC	1	hsa-miR-668-3p	0	0	0	0	0	0	0
hsa-miR-668-5p	TGCGCCTCGGGTGAGCATG	1	hsa-miR-668-5p	0	0	0	0	0	0	0
hsa-miR-670-3p	TTTCCTCATATTCATTCAGGA	1	hsa-miR-670-3p	0	0	0	0	0	0	0
hsa-miR-670-5p	GTCCCTGAGTGTATGTGGTG	1	hsa-miR-670-5p	0	0	0	0	0	0	0
hsa-miR-671-3p	TCCGGTTCTCAGGGCTCCACC	1	hsa-miR-671-3p	10	10	1	26	0	30	19
hsa-miR-671-5p	AGGAAGCCCTGGAGGGGCTGGAG	1	hsa-miR-671-5p	1	1	0	1	0	0	0
hsa-miR-675-3p	CTGTATGCCCTCACCGCTCA	1	hsa-miR-675-3p	0	0	0	0	0	0	0
hsa-miR-675-5p	TGGTGCGGAGAGGGCCCACAGTG	1	hsa-miR-675-5p	0	0	0	0	0	0	0
hsa-miR-676-3p	CTGTCCTAAGGTTGTTGAGTT	1	hsa-miR-676-3p	0	2	0	0	0	0	0
hsa-miR-676-5p	TCTTCAACCTCAGGACTTGCA	1	hsa-miR-676-5p	0	0	0	0	0	0	0
hsa-miR-708-3p	CAACTAGACTGTGAGCTTCTAG	1	hsa-miR-708-3p	36	66	1	64	5	13	110
hsa-miR-708-5p	AAGGAGCTTACAATCTAGCTGGG	1	hsa-miR-708-5p	17	19	0	5	0	0	2
hsa-miR-711	GGGACCCAGGGAGAGACGTAAG	1	hsa-miR-711	0	0	0	0	0	0	0
hsa-miR-718	CTTCCGCCCCGCCGGGCGTCG	1	hsa-miR-718	0	0	0	0	0	0	0
hsa-miR-744-3p	CTGTTGCCACTAACCTCAACCT	1	hsa-miR-744-3p	0	0	0	0	0	0	0
hsa-miR-744-5p	TGCGGGGCTAGGGCTAACAGCA	1	hsa-miR-744-5p	37	37	13	38	2	21	35
hsa-miR-758-3p	TTTGTGACCTGGTCCACTAACC	1	hsa-miR-758-3p	1	0	0	0	0	0	0
hsa-miR-758-5p	GATGGTTGACCAGAGAGCACAC	1	hsa-miR-758-5p	0	0	0	0	0	0	0
hsa-miR-759	GCAGAGTGCAAACAATTTTGAC	1	hsa-miR-759	0	0	0	0	0	0	0
hsa-miR-760	CGGCTCTGGGTCTGTGGGGA	1	hsa-miR-760	1	2	0	1	0	0	3
hsa-miR-761	GCAGCAGGGTGAAACTGACACA	1	hsa-miR-761	0	0	0	0	0	0	0
hsa-miR-762	GGGGCTGGGGCCGGGGCCGAGC	1	hsa-miR-762	0	0	0	0	0	0	0
hsa-miR-764	GCAGGTGCTCACTTGTCCTCCT	1	hsa-miR-764	0	0	0	0	0	0	0
hsa-miR-765	TGGAGGAGAAGGAAGGTGATG	1	hsa-miR-765	0	0	0	0	0	0	0
hsa-miR-766-3p	ACTCCAGCCCCACAGCCTCAGC	1	hsa-miR-766-3p	0	0	0	0	0	0	0
hsa-miR-766-5p	AGGAGGAATTGGTGCTGGTCTT	1	hsa-miR-766-5p	0	0	0	0	0	0	0
hsa-miR-767-3p	TCTGCTCATACCCCATGGTTTCT	1	hsa-miR-767-3p	0	0	0	0	0	0	0
hsa-miR-767-5p	TGCACCATGGTTGTCTGAGCATG	1	hsa-miR-767-5p	0	0	0	0	0	0	0
hsa-miR-769-3p	CTGGGATCTCCGGGGTCTTGGTT	1	hsa-miR-769-3p	0	0	0	0	0	0	0
hsa-miR-769-5p	TGAGACCTCTGGGTTCTGAGCT	1	hsa-miR-769-5p	16	29	1	13	1	1	7
hsa-miR-770-5p	TCCAGTACCACGTGTCAGGGCCA	1	hsa-miR-770-5p	0	0	0	0	0	0	0
hsa-miR-802	CAGTAACAAAGATTCATCCTTGT	1	hsa-miR-802	0	0	0	0	0	0	0
hsa-miR-873-3p	GGAGACTGATGAGTTCCCGGGA	1	hsa-miR-873-3p	0	0	0	0	0	0	0
hsa-miR-873-5p	GCAGGAACTTGTGAGTCTCCT	1	hsa-miR-873-5p	0	1	0	0	0	0	0
hsa-miR-874-3p	CTGCCCTGGCCCGAGGGACCGA	1	hsa-miR-874-3p	1	3	0	2	0	0	0
hsa-miR-874-5p	CGGCCCCACGCACCAGGGTAAGA	1	hsa-miR-874-5p	0	0	0	0	0	0	0
hsa-miR-875-3p	CCTGGAAACACTGAGGTTGTG	1	hsa-miR-875-3p	0	0	0	0	0	0	0
hsa-miR-875-5p	TATACCTCAGTTTTATCAGGTG	1	hsa-miR-875-5p	0	0	0	0	0	0	0
hsa-miR-876-3p	TGGTGGTTTACAAAGTAATTCA	1	hsa-miR-876-3p	0	0	0	0	0	0	0
hsa-miR-876-5p	TGGATTTCTTTGTGAATCACCA	1	hsa-miR-876-5p	0	0	0	0	0	0	0
hsa-miR-877-3p	TCCTCTTCTCCCTCCTCCCAG	1	hsa-miR-877-3p	0	0	0	0	0	0	0
hsa-miR-877-5p	GTAGAGGAGATGGCGCAGGG	1	hsa-miR-877-5p	0	0	0	2	0	0	1
hsa-miR-885-3p	AGGCAGCGGGGTGTAGTGGATA	1	hsa-miR-885-3p	0	0	0	0	0	0	0
hsa-miR-885-5p	TCCATTACACTACCCTGCCTCT	1	hsa-miR-885-5p	0	0	1	0	0	0	1
hsa-miR-887-3p	GTGAACGGGCGCCATCCCGAGG	1	hsa-miR-887-3p	0	0	0	0	0	1	0
hsa-miR-887-5p	CTTGGGAGCCCTGTTAGACTC	1	hsa-miR-887-5p	0	2	0	0	0	0	0
hsa-miR-888-3p	GACTGACACCTCTTTGGGTGAA	1	hsa-miR-888-3p	0	0	0	0	0	0	0
hsa-miR-888-5p	TACTCAAAAAGCTGTCAGTCA	1	hsa-miR-888-5p	0	0	0	0	0	0	0
hsa-miR-889-3p	TTAATATCGGACAACCATTGT	1	hsa-miR-889-3p	21	18	12	16	5	11	16
hsa-miR-889-5p	AATGGCTGTCCGTAGTATGGTC	1	hsa-miR-889-5p	0	0	0	0	0	0	0
hsa-miR-890	TACTTGGAAAGGCATCAGTTG	1	hsa-miR-890	0	0	0	0	0	0	0
hsa-miR-891a-3p	AGTGGCACATGTTTGTTGTGAG	1	hsa-miR-891a-3p	0	0	0	0	0	0	0
hsa-miR-891a-5p	TGCAACGAACCTGAGCCACTGA	1	hsa-miR-891a-5p	0	0	0	0	0	0	0
hsa-miR-891b	TGCAACTTACCTGAGTCATTGA	1	hsa-miR-891b	0	0	0	0	0	0	0
hsa-miR-892a	CACTGTGTCCTTTCTGCGTAG	1	hsa-miR-892a	0	0	0	0	0	0	0
hsa-miR-892b	CACTGGCTCCTTTCTGGGTAGA	1	hsa-miR-892b	0	0	0	0	0	0	0
hsa-miR-892c-3p	CACTGTTTCCTTTCTGAGTGGA	1	hsa-miR-892c-3p	0	0	0	0	0	0	0
hsa-miR-892c-5p	TATTCAGAAAGGTGCCAGTCA	1	hsa-miR-892c-5p	0	0	0	0	0	0	0
hsa-miR-920	GGGGAGCTGTGGAAGCAGTA	1	hsa-miR-920	0	0	0	0	0	0	0
hsa-miR-921	CTAGTGAGGGACAGAACCAGGATTC	1	hsa-miR-921	0	0	0	0	0	0	0
hsa-miR-922	GCAGCAGAGAATAGGACTACGTC	1	hsa-miR-922	0	0	0	0	0	0	0
hsa-miR-924	AGAGTCTTGTGATGTCTTGC	1	hsa-miR-924	0	0	0	0	0	0	0
hsa-miR-933	TGTGCGCAGGGAGACCTCTCCC	1	hsa-miR-933	0	0	0	0	0	0	0
hsa-miR-934	TGTCTACTACTGGAGACACTGG	1	hsa-miR-934	0	1	0	0	0	0	0
hsa-miR-935	CCAGTTACCGCTTCCGCTACCGC	1	hsa-miR-935	0	0	0	0	0	0	0
hsa-miR-936	ACAGTAGAGGGAGGAATCGCAG	1	hsa-miR-936	0	0	0	0	0	0	0
hsa-miR-937-3p	ATCCGCGCTCTGACTCTCTGCC	1	hsa-miR-937-3p	0	1	0	0	0	0	1
hsa-miR-937-5p	GTGAGTCAGGGTGGGGCTGG	1	hsa-miR-937-5p	0	0	0	0	0	0	0
hsa-miR-938	TGCCCTTAAAGGTGAACCCAGT	1	hsa-miR-938	0	0	0	0	0	0	0
hsa-miR-939-3p	CCCTGGGCCTCTGCTCCCCAG	1	hsa-miR-939-3p	0	0	0	0	0	0	0
hsa-miR-939-5p	TGGGGAGCTGAGGCTCTGGGGGTG	1	hsa-miR-939-5p	0	0	0	0	0	0	0
hsa-miR-940	AAGGCAGGGCCCCCGCTCCCC	1	hsa-miR-940	0	0	0	0	0	0	0
hsa-miR-941	CACCCGGCTGTGTGCACATGTGC	4	hsa-miR-941	61	35	3	41	2	12	35
hsa-miR-942-3p	CACATGGCCGAAACAGAGAAGT	1	hsa-miR-942-3p	0	0	0	0	0	0	0
hsa-miR-942-5p	TCTTCTCTGTTTTGGCCATGTG	1	hsa-miR-942-5p	0	0	0	0	0	0	0
hsa-miR-943	CTGACTGTTGCCGTCCTCCAG	1	hsa-miR-943	0	0	0	0	0	0	0
hsa-miR-944	AAATTATTGTACATCGGATGAG	1	hsa-miR-944	0	12	0	0	0	0	0
hsa-miR-1178-3p	TTGCTCACTGTTCTTCCCTAG	1	hsa-miR-1178-3p	0	0	0	0	0	0	0
hsa-miR-1178-5p	CAGGGTCAGCTGAGCATG	1	hsa-miR-1178-5p	0	0	0	0	0	0	0
hsa-miR-1179	AAGCATTCTTTCATTGGTTGG	1	hsa-miR-1179	0	0	0	0	0	0	0
hsa-miR-1180-3p	TTTCCGGCTCGCGTGGGTGTGT	1	hsa-miR-1180-3p	12	20	4	13	0	4	5
hsa-miR-1180-5p	GGACCCACCCGGCCGGGAATA	1	hsa-miR-1180-5p	0	0	0	0	0	0	0
hsa-miR-1181	CCGTCGCCGCCACCCGAGCCG	1	hsa-miR-1181	0	0	0	0	0	0	0
hsa-miR-1182	GAGGGTCTTGGGAGGGATGTGAC	1	hsa-miR-1182	0	0	0	0	0	0	0
hsa-miR-1183	CACTGTAGGTGATGGTGAGAGTGGGCA	1	hsa-miR-1183	0	0	0	0	0	3	0
hsa-miR-1184	CCTGCAGCGACTTGATGGCTTCC	3	hsa-miR-1184	0	0	0	0	0	0	0
hsa-miR-1185-1-3p	ATATACAGGGGGAGACTCTTAT	1	hsa-miR-1185-1-3p	2	0	0	0	0	0	0
hsa-miR-1185-2-3p	ATATACAGGGGGAGACTCTCAT	1	hsa-miR-1185-2-3p	0	0	0	0	0	0	0
hsa-miR-1185-5p	AGAGGATACCCTTTGTATGTT	2	hsa-miR-1185-5p	0	0	0	0	0	0	0
hsa-miR-1193	GGGATGGTAGACCGGTGACGTGC	1	hsa-miR-1193	0	0	0	0	0	0	0
hsa-miR-1197	TAGGACACATGGTCTACTTCT	1	hsa-miR-1197	0	0	0	0	0	0	0
hsa-miR-1199-3p	TGCGGCCGGTGCTCAACCTGC	1	hsa-miR-1199-3p	0	0	0	0	0	0	0
hsa-miR-1199-5p	CCTGAGCCCGGGCCGCGCAG	1	hsa-miR-1199-5p	0	0	0	0	0	0	0
hsa-miR-1200	CTCCTGAGCCATTCTGAGCCTC	1	hsa-miR-1200	0	0	0	0	0	0	0
hsa-miR-1202	GTGCCAGCTGCAGTGGGGGAG	1	hsa-miR-1202	0	0	0	0	0	0	0
hsa-miR-1203	CCCGGAGCCAGGATGCAGCTC	1	hsa-miR-1203	0	0	0	0	0	0	0
hsa-miR-1204	TCGTGGCCTGGTCTCCATTAT	1	hsa-miR-1204	0	0	0	0	0	0	0
hsa-miR-1205	TCTGCAGGGTTTGCTTTGAG	1	hsa-miR-1205	0	0	0	0	0	0	0
hsa-miR-1206	TGTTCATGTAGATGTTTAAGC	1	hsa-miR-1206	0	0	0	0	0	0	0
hsa-miR-1207-3p	TCAGCTGGCCCTCATTTC	1	hsa-miR-1207-3p	0	0	0	0	0	0	0
hsa-miR-1207-5p	TGGCAGGGAGGCTGGGAGGGG	1	hsa-miR-1207-5p	0	0	0	0	0	0	0
hsa-miR-1208	TCACTGTTCAGACAGGCGGA	1	hsa-miR-1208	0	0	0	0	0	0	0
hsa-miR-1224-3p	CCCCACCTCCTCTCTCCTCAG	1	hsa-miR-1224-3p	0	0	0	0	0	0	0
hsa-miR-1224-5p	GTGAGGACTCGGGAGGTGG	1	hsa-miR-1224-5p	0	0	0	0	0	0	0
hsa-miR-1225-3p	TGAGCCCCTGTGCCGCCCCCAG	1	hsa-miR-1225-3p	0	0	0	0	0	0	0
hsa-miR-1225-5p	GTGGGTACGGCCCAGTGGGGGG	1	hsa-miR-1225-5p	0	0	0	0	0	0	0
hsa-miR-1226-3p	TCACCAGCCCTGTGTTCCCTAG	1	hsa-miR-1226-3p	0	0	0	0	0	0	0
hsa-miR-1226-5p	GTGAGGGCATGCAGGCCTGGATGGGG	1	hsa-miR-1226-5p	0	0	0	0	0	0	0
hsa-miR-1227-3p	CGTGCCACCCTTTTCCCCAG	1	hsa-miR-1227-3p	0	0	0	0	0	0	0
hsa-miR-1227-5p	GTGGGGCCAGGCGGTGG	1	hsa-miR-1227-5p	0	0	0	0	0	0	0
hsa-miR-1228-3p	TCACACCTGCCTCGCCCCCC	1	hsa-miR-1228-3p	0	0	0	0	0	0	0
hsa-miR-1228-5p	GTGGGCGGGGGCAGGTGTGTG	1	hsa-miR-1228-5p	0	0	0	0	0	0	0
hsa-miR-1229-3p	CTCTCACCACTGCCCTCCCACAG	1	hsa-miR-1229-3p	0	0	0	0	0	0	0
hsa-miR-1229-5p	GTGGGTAGGGTTTGGGGGAGAGCG	1	hsa-miR-1229-5p	0	0	0	0	0	0	0
hsa-miR-1231	GTGTCTGGGCGGACAGCTGC	1	hsa-miR-1231	0	0	0	0	0	0	0
hsa-miR-1233-3p	TGAGCCCTGTCCTCCCGCAG	2	hsa-miR-1233-3p	0	0	0	0	0	0	0
hsa-miR-1233-5p	AGTGGGAGGCCAGGGCACGGCA	2	hsa-miR-1233-5p	0	0	0	0	0	0	0
hsa-miR-1234-3p	TCGGCCTGACCACCCACCCCAC	1	hsa-miR-1234-3p	0	0	0	0	0	0	0
hsa-miR-1236-3p	CCTCTTCCCCTTGTCTCTCCAG	1	hsa-miR-1236-3p	0	0	0	0	0	0	0
hsa-miR-1236-5p	TGAGTGACAGGGGAAATGGGGA	1	hsa-miR-1236-5p	0	0	0	0	0	0	0
hsa-miR-1237-3p	TCCTTCTGCTCCGTCCCCCAG	1	hsa-miR-1237-3p	0	0	0	0	0	0	0
hsa-miR-1237-5p	CGGGGGCGGGGCCGAAGCGCG	1	hsa-miR-1237-5p	0	0	0	0	0	0	0
hsa-miR-1238-3p	CTTCCTCGTCTGTCTGCCCC	1	hsa-miR-1238-3p	0	0	0	0	0	0	0
hsa-miR-1238-5p	GTGAGTGGGAGCCCCAGTGTGTG	1	hsa-miR-1238-5p	0	0	0	0	0	0	0
hsa-miR-1243	AACTGGATCAATTATAGGAGTG	1	hsa-miR-1243	0	0	0	0	0	0	0
hsa-miR-1244	AAGTAGTTGGTTTGTATGAGATGGTT	3	hsa-miR-1244	0	0	0	0	0	0	0
hsa-miR-1245a	AAGTGATCTAAAGGCCTACAT	1	hsa-miR-1245a	0	0	0	0	0	0	0
hsa-miR-1245b-3p	TCAGATGATCTAAAGGCCTATA	1	hsa-miR-1245b-3p	0	0	0	0	0	0	0
hsa-miR-1245b-5p	TAGGCCTTTAGATCACTTAAA	1	hsa-miR-1245b-5p	0	0	0	0	0	0	0
hsa-miR-1246	AATGGATTTTTGGAGCAGG	1	hsa-miR-1246	375	1213	453	268	269	721	317
hsa-miR-1247-3p	CCCCGGGAACGTCGAGACTGGAGC	1	hsa-miR-1247-3p	0	10	0	0	0	0	0
hsa-miR-1247-5p	ACCCGTCCCGTTCGTCCCCGGA	1	hsa-miR-1247-5p	0	13	0	0	0	0	0
hsa-miR-1248	ACCTTCTTGTATAAGCACTGTGCTAAA	1	hsa-miR-1248	0	0	0	0	0	0	0
hsa-miR-1249	ACGCCCTTCCCCCCCTTCTTCA	1	hsa-miR-1249	0	0	0	0	0	0	0
hsa-miR-1250-3p	ACATTTTCCAGCCCATTCA	1	hsa-miR-1250-3p	0	0	0	0	0	0	0
hsa-miR-1250-5p	ACGGTGCTGGATGTGGCCTTT	1	hsa-miR-1250-5p	0	0	0	0	0	0	0
hsa-miR-1251-3p	CGCTTTGCTCAGCCAGTGTAG	1	hsa-miR-1251-3p	0	0	0	0	0	0	0
hsa-miR-1251-5p	ACTCTAGCTGCCAAAGGCGCT	1	hsa-miR-1251-5p	0	0	0	0	0	0	0
hsa-miR-1252-3p	CAAATGAGCTTAATTTCCTTTT	1	hsa-miR-1252-3p	0	0	0	0	0	0	0
hsa-miR-1252-5p	AGAAGGAAATTGAATTCATTTA	1	hsa-miR-1252-5p	0	0	0	0	0	0	0
hsa-miR-1253	AGAGAAGAAGATCAGCCTGCA	1	hsa-miR-1253	0	0	0	0	0	0	0
hsa-miR-1254	AGCCTGGAAGCTGGAGCCTGCAGT	2	hsa-miR-1254	0	0	0	0	0	0	0
hsa-miR-1255a	AGGATGAGCAAAGAAAGTAGATT	1	hsa-miR-1255a	1	0	0	0	0	0	3
hsa-miR-1255b-2-3p	AACCACTTTCTTTGCTCATCCA	1	hsa-miR-1255b-2-3p	0	0	0	0	0	0	0
hsa-miR-1255b-5p	CGGATGAGCAAAGAAAGTGGTT	2	hsa-miR-1255b-5p	0	0	0	0	0	0	0
hsa-miR-1256	AGGCATTGACTTCTCACTAGCT	1	hsa-miR-1256	0	0	0	0	0	0	0
hsa-miR-1257	AGTGAATGATGGGTTCTGACC	1	hsa-miR-1257	0	0	0	0	0	0	0
hsa-miR-1258	AGTTAGGATTAGGTCGTGGAA	1	hsa-miR-1258	0	0	0	0	0	0	0
hsa-miR-1260a	ATCCCACCTCTGCCACCA	1	hsa-miR-1260a	0	1	0	0	0	0	0
hsa-miR-1260b	ATCCCACCACTGCCACCAT	1	hsa-miR-1260b	0	1	0	1	0	0	0
hsa-miR-1261	ATGGATAAGGCTTTGGCTT	1	hsa-miR-1261	0	0	0	0	0	0	0
hsa-miR-1262	ATGGGTGAATTTGTAGAAGGAT	1	hsa-miR-1262	3	2	0	1	0	3	1
hsa-miR-1263	ATGGTACCCTGGCATACTGAGT	1	hsa-miR-1263	0	0	0	0	0	0	0
hsa-miR-1264	CAAGTCTTATTTGAGCACCTGTT	1	hsa-miR-1264	0	0	0	0	0	0	0
hsa-miR-1265	CAGGATGTGGTCAAGTGTTGTT	1	hsa-miR-1265	0	0	0	0	0	0	0
hsa-miR-1266-3p	CCCTGTTCTATGCCCTGAGGGA	1	hsa-miR-1266-3p	0	0	0	0	0	0	0
hsa-miR-1266-5p	CCTCAGGGCTGTAGAACAGGGCT	1	hsa-miR-1266-5p	0	0	0	0	0	0	0
hsa-miR-1267	CCTGTTGAAGTGTAATCCCCA	1	hsa-miR-1267	0	0	0	0	0	0	0
hsa-miR-1268a	CGGGCGTGGTGGTGGGGG	1	hsa-miR-1268a	0	0	0	0	0	0	0
hsa-miR-1268b	CGGGCGTGGTGGTGGGGGTG	1	hsa-miR-1268b	0	0	0	0	0	0	0
hsa-miR-1269a	CTGGACTGAGCCGTGCTACTGG	1	hsa-miR-1269a	0	0	0	0	0	0	0
hsa-miR-1269b	CTGGACTGAGCCATGCTACTGG	1	hsa-miR-1269b	0	0	0	0	0	0	0
hsa-miR-1270	CTGGAGATATGGAAGAGCTGTGT	2	hsa-miR-1270	0	0	0	0	0	0	0
hsa-miR-1271-3p	AGTGCCTGCTATGTGCCAGGCA	1	hsa-miR-1271-3p	0	0	0	0	0	0	0
hsa-miR-1271-5p	CTTGGCACCTAGCAAGCACTCA	1	hsa-miR-1271-5p	4	3	0	10	0	0	3
hsa-miR-1272	GATGATGATGGCAGCAAATTCTGAAA	1	hsa-miR-1272	0	0	0	0	0	0	0
hsa-miR-1273a	GGGCGACAAAGCAAGACTCTTTCTT	1	hsa-miR-1273a	0	0	0	0	0	0	0
hsa-miR-1273c	GGCGACAAAACGAGACCCTGTC	1	hsa-miR-1273c	0	0	0	0	0	0	0
hsa-miR-1273d	GAACCCATGAGGTTGAGGCTGCAGT	1	hsa-miR-1273d	0	0	0	0	0	0	0
hsa-miR-1273e	TTGCTTGAACCCAGGAAGTGGA	1	hsa-miR-1273e	0	0	0	0	0	0	0
hsa-miR-1273f	GGAGATGGAGGTTGCAGTG	1	hsa-miR-1273f	0	0	0	0	0	0	0
hsa-miR-1273g-3p	ACCACTGCACTCCAGCCTGAG	1	hsa-miR-1273g-3p	0	0	0	0	0	0	0
hsa-miR-1273g-5p	GGTGGTTGAGGCTGCAGTAAGT	1	hsa-miR-1273g-5p	0	0	0	0	0	0	0
hsa-miR-1273h-3p	CTGCAGACTCGACCTCCCAGGC	1	hsa-miR-1273h-3p	0	0	0	0	0	0	0
hsa-miR-1273h-5p	CTGGGAGGTCAAGGCTGCAGT	1	hsa-miR-1273h-5p	0	0	0	0	0	0	0
hsa-miR-1275	GTGGGGGAGAGGCTGTC	1	hsa-miR-1275	0	0	0	0	0	0	0
hsa-miR-1276	TAAAGAGCCCTGTGGAGACA	1	hsa-miR-1276	0	0	0	0	0	0	0
hsa-miR-1277-3p	TACGTAGATATATATGTATTTT	1	hsa-miR-1277-3p	0	0	0	0	0	0	0
hsa-miR-1277-5p	AAATATATATATATATGTACGTAT	1	hsa-miR-1277-5p	0	0	0	0	0	0	0
hsa-miR-1278	TAGTACTGTGCATATCATCTAT	1	hsa-miR-1278	1	2	0	1	0	0	0
hsa-miR-1279	TCATATTGCTTCTTTCT	1	hsa-miR-1279	0	0	0	0	0	0	0
hsa-miR-1281	TCGCCTCCTCCTCTCCC	1	hsa-miR-1281	0	0	0	0	0	0	0
hsa-miR-1282	TCGTTTGCCTTTTTCTGCTT	1	hsa-miR-1282	0	0	0	0	0	0	0
hsa-miR-1283	TCTACAAAGGAAAGCGCTTTCT	2	hsa-miR-1283	0	0	0	0	0	0	0
hsa-miR-1284	TCTATACAGACCCTGGCTTTTC	1	hsa-miR-1284	0	0	0	0	0	0	0
hsa-miR-1285-3p	TCTGGGCAACAAAGTGAGACCT	2	hsa-miR-1285-3p	0	0	0	0	0	0	0
hsa-miR-1285-5p	GATCTCACTTTGTTGCCCAGG	1	hsa-miR-1285-5p	0	0	0	0	0	0	0
hsa-miR-1286	TGCAGGACCAAGATGAGCCCT	1	hsa-miR-1286	0	0	0	0	0	0	0
hsa-miR-1287-3p	CTCTAGCCACAGATGCAGTGAT	1	hsa-miR-1287-3p	0	0	0	0	0	0	0
hsa-miR-1287-5p	TGCTGGATCAGTGGTTCGAGTC	1	hsa-miR-1287-5p	5	3	0	3	0	0	0
hsa-miR-1288-3p	TGGACTGCCCTGATCTGGAGA	1	hsa-miR-1288-3p	0	0	0	0	0	0	0
hsa-miR-1288-5p	GCAGATCAGGACTGTAACTCACC	1	hsa-miR-1288-5p	0	0	0	0	0	0	0
hsa-miR-1289	TGGAGTCCAGGAATCTGCATTTT	2	hsa-miR-1289	0	0	0	0	0	0	0
hsa-miR-1290	TGGATTTTTGGATCAGGGA	1	hsa-miR-1290	0	0	0	0	0	1	0
hsa-miR-1291	TGGCCCTGACTGAAGACCAGCAGT	1	hsa-miR-1291	0	0	0	0	0	0	0
hsa-miR-1292-3p	TCGCGCCCCGGCTCCCGTTC	1	hsa-miR-1292-3p	0	0	0	0	0	0	0
hsa-miR-1292-5p	TGGGAACGGGTTCCGGCAGACGCTG	1	hsa-miR-1292-5p	0	0	1	1	2	0	0
hsa-miR-1293	TGGGTGGTCTGGAGATTTGTGC	1	hsa-miR-1293	0	0	0	0	0	0	0
hsa-miR-1294	TGTGAGGTTGGCATTGTTGTCT	1	hsa-miR-1294	0	0	0	0	0	0	0
hsa-miR-1295a	TTAGGCCGCAGATCTGGGTGA	1	hsa-miR-1295a	0	3	0	0	0	0	0
hsa-miR-1295b-3p	AATAGGCCACGGATCTGGGCAA	1	hsa-miR-1295b-3p	0	0	0	0	0	0	0
hsa-miR-1295b-5p	CACCCAGATCTGCGGCCTAAT	1	hsa-miR-1295b-5p	0	0	0	0	0	0	0
hsa-miR-1296-3p	GAGTGGGGCTTCGACCCTAACC	1	hsa-miR-1296-3p	0	0	0	0	0	0	0
hsa-miR-1296-5p	TTAGGGCCCTGGCTCCATCTCC	1	hsa-miR-1296-5p	0	0	0	0	0	0	0
hsa-miR-1297	TTCAAGTAATTCAGGTG	1	hsa-miR-1297	0	0	0	0	0	0	0
hsa-miR-1298-3p	CATCTGGGCAACTGACTGAAC	1	hsa-miR-1298-3p	0	0	0	0	0	0	0
hsa-miR-1298-5p	TTCATTCGGCTGTCCAGATGTA	1	hsa-miR-1298-5p	0	1	0	0	0	0	0
hsa-miR-1299	TTCTGGAATTCTGTGTGAGGGA	1	hsa-miR-1299	1	4	0	0	0	1	0
hsa-miR-1301-3p	TTGCAGCTGCCTGGGAGTGACTTC	1	hsa-miR-1301-3p	16	2	0	8	0	0	6
hsa-miR-1301-5p	CGCTCTAGGCACCGCAGCA	1	hsa-miR-1301-5p	0	0	0	0	0	0	0
hsa-miR-1302	TTGGGACATACTTATGCTAAA	11	hsa-miR-1302	0	0	0	0	0	0	0
hsa-miR-1303	TTTAGAGACGGGGTCTTGCTCT	1	hsa-miR-1303	0	0	0	0	0	0	0
hsa-miR-1304-3p	TCTCACTGTAGCCTCGAACCCC	1	hsa-miR-1304-3p	2	1	0	6	0	0	4
hsa-miR-1304-5p	TTTGAGGCTACAGTGAGATGTG	1	hsa-miR-1304-5p	0	0	0	0	0	0	0
hsa-miR-1305	TTTTCAACTCTAATGGGAGAGA	1	hsa-miR-1305	0	0	0	0	0	0	0
hsa-miR-1306-3p	ACGTTGGCTCTGGTGGTG	1	hsa-miR-1306-3p	0	0	0	0	0	0	0
hsa-miR-1306-5p	CCACCTCCCCTGCAAACGTCCA	1	hsa-miR-1306-5p	0	0	0	0	0	0	1
hsa-miR-1307-3p	ACTCGGCGTGGCGTCGGTCGTG	1	hsa-miR-1307-3p	56	43	15	59	8	12	47
hsa-miR-1307-5p	TCGACCGGACCTCGACCGGCT	1	hsa-miR-1307-5p	0	6	1	3	0	1	6
hsa-miR-1321	CAGGGAGGTGAATGTGAT	1	hsa-miR-1321	0	0	0	0	0	0	0
hsa-miR-1322	GATGATGCTGCTGATGCTG	1	hsa-miR-1322	0	0	0	0	0	0	0
hsa-miR-1323	TCAAAACTGAGGGGCATTTTCT	1	hsa-miR-1323	0	0	0	0	0	0	0
hsa-miR-1324	CCAGACAGAATTCTATGCACTTTC	1	hsa-miR-1324	0	0	0	0	0	0	0
hsa-miR-1343-3p	CTCCTGGGGCCCGCACTCTCGC	1	hsa-miR-1343-3p	0	0	0	0	0	0	0
hsa-miR-1343-5p	TGGGGAGCGGCCCCCGGGTGGG	1	hsa-miR-1343-5p	0	0	0	0	0	0	0
hsa-miR-1468-3p	AGCAAAATAAGCAAATGGAAAA	1	hsa-miR-1468-3p	0	0	0	0	0	0	0
hsa-miR-1468-5p	CTCCGTTTGCCTGTTTCGCTG	1	hsa-miR-1468-5p	0	9	0	1	0	3	3
hsa-miR-1469	CTCGGCGCGGGGCGCGGGCTCC	1	hsa-miR-1469	0	0	0	0	0	0	0
hsa-miR-1470	GCCCTCCGCCCGTGCACCCCG	1	hsa-miR-1470	0	0	0	0	0	0	0
hsa-miR-1471	GCCCGCGTGTGGAGCCAGGTGT	1	hsa-miR-1471	0	0	0	0	0	0	0
hsa-miR-1537-3p	AAAACCGTCTAGTTACAGTTGT	1	hsa-miR-1537-3p	0	0	0	0	0	0	0
hsa-miR-1537-5p	AGCTGTAATTAGTCAGTTTTCT	1	hsa-miR-1537-5p	0	0	0	0	0	0	0
hsa-miR-1538	CGGCCCGGGCTGCTGCTGTTCCT	1	hsa-miR-1538	0	0	0	0	0	0	0
hsa-miR-1539	TCCTGCGCGTCCCAGATGCCC	1	hsa-miR-1539	0	0	0	0	0	0	0
hsa-miR-1587	TTGGGCTGGGCTGGGTTGGG	1	hsa-miR-1587	0	0	0	0	0	0	0
hsa-miR-1825	TCCAGTGCCCTCCTCTCC	1	hsa-miR-1825	0	0	0	0	0	0	0
hsa-miR-1827	TGAGGCAGTAGATTGAAT	1	hsa-miR-1827	0	0	0	0	0	0	0
hsa-miR-1908-3p	CCGGCCGCCGGCTCCGCCCCG	1	hsa-miR-1908-3p	0	0	0	0	0	0	0
hsa-miR-1908-5p	CGGCGGGGACGGCGATTGGTC	1	hsa-miR-1908-5p	0	0	2	0	0	0	2
hsa-miR-1909-3p	CGCAGGGGCCGGGTGCTCACCG	1	hsa-miR-1909-3p	0	0	0	0	0	0	0
hsa-miR-1909-5p	TGAGTGCCGGTGCCTGCCCTG	1	hsa-miR-1909-5p	0	0	0	0	0	0	0
hsa-miR-1910-3p	GAGGCAGAAGCAGGATGACA	1	hsa-miR-1910-3p	0	0	0	0	0	0	0
hsa-miR-1910-5p	CCAGTCCTGTGCCTGCCGCCT	1	hsa-miR-1910-5p	0	0	0	0	0	0	0
hsa-miR-1911-3p	CACCAGGCATTGTGGTCTCC	1	hsa-miR-1911-3p	0	0	0	0	0	0	0
hsa-miR-1911-5p	TGAGTACCGCCATGTCTGTTGGG	1	hsa-miR-1911-5p	0	0	0	0	0	0	0
hsa-miR-1912	TACCCAGAGCATGCAGTGTGAA	1	hsa-miR-1912	0	0	0	0	0	0	0
hsa-miR-1913	TCTGCCCCCTCCGCTGCTGCCA	1	hsa-miR-1913	0	0	0	0	0	0	0
hsa-miR-1914-3p	GGAGGGGTCCCGCACTGGGAGG	1	hsa-miR-1914-3p	0	0	0	0	0	0	0
hsa-miR-1914-5p	CCCTGTGCCCGGCCCACTTCTG	1	hsa-miR-1914-5p	0	0	0	0	0	0	0
hsa-miR-1915-3p	CCCCAGGGCGACGCGGCGGG	1	hsa-miR-1915-3p	0	0	0	0	0	0	0
hsa-miR-1915-5p	ACCTTGCCTTGCTGCCCGGGCC	1	hsa-miR-1915-5p	0	0	0	0	0	0	0
hsa-miR-1972	TCAGGCCAGGCACAGTGGCTCA	2	hsa-miR-1972	0	0	0	0	0	0	0
hsa-miR-1973	ACCGTGCAAAGGTAGCATA	1	hsa-miR-1973	0	0	0	0	0	0	0
hsa-miR-1976	CCTCCTGCCCTCCTTGCTGT	1	hsa-miR-1976	0	0	0	0	0	0	0
hsa-miR-2052	TGTTTTGATAACAGTAATGT	1	hsa-miR-2052	0	0	0	0	0	0	0
hsa-miR-2053	GTGTTAATTAAACCTCTATTTAC	1	hsa-miR-2053	0	0	0	0	0	0	0
hsa-miR-2054	CTGTAATATAAATTTAATTTATT	1	hsa-miR-2054	0	0	0	0	0	0	0
hsa-miR-2110	TTGGGGAAACGGCCGCTGAGTG	1	hsa-miR-2110	0	6	0	1	0	0	2
hsa-miR-2113	ATTTGTGCTTGGCTCTGTCAC	1	hsa-miR-2113	0	0	0	0	0	0	0
hsa-miR-2114-3p	CGAGCCTCAAGCAAGGGACTT	1	hsa-miR-2114-3p	0	0	0	0	0	0	0
hsa-miR-2114-5p	TAGTCCCTTCCTTGAAGCGGTC	1	hsa-miR-2114-5p	0	0	0	0	0	0	0
hsa-miR-2115-3p	CATCAGAATTCATGGAGGCTAG	1	hsa-miR-2115-3p	0	0	0	0	0	0	0
hsa-miR-2115-5p	AGCTTCCATGACTCCTGATGGA	1	hsa-miR-2115-5p	0	0	0	0	0	0	0
hsa-miR-2116-3p	CCTCCCATGCCAAGAACTCCC	1	hsa-miR-2116-3p	0	0	0	0	0	0	0
hsa-miR-2116-5p	GGTTCTTAGCATAGGAGGTCT	1	hsa-miR-2116-5p	0	0	0	0	0	0	0
hsa-miR-2117	TGTTCTCTTTGCCAAGGACAG	1	hsa-miR-2117	0	0	0	0	0	0	0
hsa-miR-2276-3p	TCTGCAAGTGTCAGAGGCGAGG	1	hsa-miR-2276-3p	0	0	0	0	0	0	0
hsa-miR-2276-5p	GCCCTCTGTCACCTTGCAGACG	1	hsa-miR-2276-5p	0	0	0	0	0	0	0
hsa-miR-2277-3p	TGACAGCGCCCTGCCTGGCTC	1	hsa-miR-2277-3p	0	0	0	0	0	0	0
hsa-miR-2277-5p	AGCGCGGGCTGAGCGCTGCCAGTC	1	hsa-miR-2277-5p	0	0	0	0	0	0	0
hsa-miR-2278	GAGAGCAGTGTGTGTTGCCTGG	1	hsa-miR-2278	0	0	0	0	0	0	0
hsa-miR-2355-3p	ATTGTCCTTGCTGTTTGGAGAT	1	hsa-miR-2355-3p	0	0	0	0	0	0	0
hsa-miR-2355-5p	ATCCCCAGATACAATGGACAA	1	hsa-miR-2355-5p	0	0	0	0	0	0	0
hsa-miR-2392	TAGGATGGGGGTGAGAGGTG	1	hsa-miR-2392	0	0	0	0	0	0	0
hsa-miR-2467-3p	AGCAGAGGCAGAGAGGCTCAGG	1	hsa-miR-2467-3p	0	0	0	0	0	0	0
hsa-miR-2467-5p	TGAGGCTCTGTTAGCCTTGGCTC	1	hsa-miR-2467-5p	0	0	0	0	0	0	0
hsa-miR-2681-3p	TATCATGGAGTTGGTAAAGCAC	1	hsa-miR-2681-3p	0	0	0	0	0	0	0
hsa-miR-2681-5p	GTTTTACCACCTCCAGGAGACT	1	hsa-miR-2681-5p	0	0	0	0	0	0	0
hsa-miR-2682-3p	CGCCTCTTCAGCGCTGTCTTCC	1	hsa-miR-2682-3p	0	0	0	0	0	0	0
hsa-miR-2682-5p	CAGGCAGTGACTGTTCAGACGTC	1	hsa-miR-2682-5p	10	0	2	59	0	3	30
hsa-miR-2861	GGGGCCTGGCGGTGGGCGG	1	hsa-miR-2861	0	0	0	0	0	0	0
hsa-miR-2909	GTTAGGGCCAACATCTCTTGG	1	hsa-miR-2909	0	0	0	0	0	0	0
hsa-miR-3064-3p	TTGCCACACTGCAACACCTTACA	1	hsa-miR-3064-3p	0	0	0	0	0	0	0
hsa-miR-3064-5p	TCTGGCTGTTGTGGTGTGCAA	1	hsa-miR-3064-5p	0	0	0	0	0	0	0
hsa-miR-3065-3p	TCAGCACCAGGATATTGTTGGAG	1	hsa-miR-3065-3p	0	0	0	0	0	0	0
hsa-miR-3065-5p	TCAACAAAATCACTGATGCTGGA	1	hsa-miR-3065-5p	0	0	0	0	0	0	1
hsa-miR-3074-3p	GATATCAGCTCAGTAGGCACCG	1	hsa-miR-3074-3p	0	0	0	0	0	0	0
hsa-miR-3074-5p	GTTCCTGCTGAACTGAGCCAG	1	hsa-miR-3074-5p	0	0	0	0	0	0	0
hsa-miR-3115	ATATGGGTTTACTAGTTGGT	1	hsa-miR-3115	0	0	0	0	0	0	0
hsa-miR-3116	TGCCTGGAACATAGTAGGGACT	2	hsa-miR-3116	0	0	0	0	0	0	0
hsa-miR-3117-3p	ATAGGACTCATATAGTGCCAG	1	hsa-miR-3117-3p	0	0	0	0	0	0	0
hsa-miR-3117-5p	AGACACTATACGAGTCATAT	1	hsa-miR-3117-5p	0	0	0	0	0	0	0
hsa-miR-3118	TGTGACTGCATTATGAAAATTCT	6	hsa-miR-3118	0	0	0	0	0	0	0
hsa-miR-3119	TGGCTTTTAACTTTGATGGC	2	hsa-miR-3119	0	0	0	0	0	0	0
hsa-miR-3120-3p	CACAGCAAGTGTAGACAGGCA	1	hsa-miR-3120-3p	0	0	0	0	0	0	0
hsa-miR-3120-5p	CCTGTCTGTGCCTGCTGTACA	1	hsa-miR-3120-5p	0	0	0	0	0	0	0
hsa-miR-3121-3p	TAAATAGAGTAGGCAAAGGACA	1	hsa-miR-3121-3p	0	0	0	0	0	0	0
hsa-miR-3121-5p	TCCTTTGCCTATTCTATTTAAG	1	hsa-miR-3121-5p	0	0	0	0	0	0	0
hsa-miR-3122	GTTGGGACAAGAGGACGGTCTT	1	hsa-miR-3122	0	0	0	0	0	0	0
hsa-miR-3123	CAGAGAATTGTTTAATC	1	hsa-miR-3123	0	0	0	0	0	0	0
hsa-miR-3124-3p	ACTTTCCTCACTCCCGTGAAGT	1	hsa-miR-3124-3p	0	0	0	0	0	0	0
hsa-miR-3124-5p	TTCGCGGGCGAAGGCAAAGTC	1	hsa-miR-3124-5p	0	0	0	0	0	0	0
hsa-miR-3125	TAGAGGAAGCTGTGGAGAGA	1	hsa-miR-3125	0	0	0	0	0	0	2
hsa-miR-3126-3p	CATCTGGCATCCGTCACACAGA	1	hsa-miR-3126-3p	0	0	0	0	0	0	0
hsa-miR-3126-5p	TGAGGGACAGATGCCAGAAGCA	1	hsa-miR-3126-5p	0	0	0	0	0	0	0
hsa-miR-3127-3p	TCCCCTTCTGCAGGCCTGCTGG	1	hsa-miR-3127-3p	0	0	0	0	0	0	0
hsa-miR-3127-5p	ATCAGGGCTTGTGGAATGGGAAG	1	hsa-miR-3127-5p	0	0	0	0	0	0	1
hsa-miR-3128	TCTGGCAAGTAAAAAACTCTCAT	1	hsa-miR-3128	0	0	0	0	0	0	0
hsa-miR-3129-3p	AAACTAATCTCTACACTGCTGC	1	hsa-miR-3129-3p	1	0	0	1	0	0	0
hsa-miR-3129-5p	GCAGTAGTGTAGAGATTGGTTT	1	hsa-miR-3129-5p	2	0	0	3	0	0	1
hsa-miR-3130-3p	GCTGCACCGGAGACTGGGTAA	2	hsa-miR-3130-3p	0	0	0	0	0	0	0
hsa-miR-3130-5p	TACCCAGTCTCCGGTGCAGCC	2	hsa-miR-3130-5p	0	0	0	0	0	0	0
hsa-miR-3131	TCGAGGACTGGTGGAAGGGCCTT	1	hsa-miR-3131	0	0	0	0	0	0	0
hsa-miR-3132	TGGGTAGAGAAGGAGCTCAGAGGA	1	hsa-miR-3132	0	0	0	0	0	0	0
hsa-miR-3133	TAAAGAACTCTTAAAACCCAAT	1	hsa-miR-3133	0	0	0	0	0	0	0
hsa-miR-3134	TGATGGATAAAAGACTACATATT	1	hsa-miR-3134	0	0	0	0	0	0	0
hsa-miR-3135a	TGCCTAGGCTGAGACTGCAGTG	1	hsa-miR-3135a	0	0	0	0	0	0	0
hsa-miR-3135b	GGCTGGAGCGAGTGCAGTGGTG	1	hsa-miR-3135b	0	0	0	0	0	0	0
hsa-miR-3136-3p	TGGCCCAACCTATTCAGTTAGT	1	hsa-miR-3136-3p	0	0	0	0	0	0	0
hsa-miR-3136-5p	CTGACTGAATAGGTAGGGTCATT	1	hsa-miR-3136-5p	0	0	0	0	0	0	0
hsa-miR-3137	TCTGTAGCCTGGGAGCAATGGGGT	1	hsa-miR-3137	0	0	0	0	0	0	0
hsa-miR-3138	TGTGGACAGTGAGGTAGAGGGAGT	1	hsa-miR-3138	0	0	0	1	0	0	0
hsa-miR-3139	TAGGAGCTCAACAGATGCCTGTT	1	hsa-miR-3139	0	0	0	0	0	0	0
hsa-miR-3140-3p	AGCTTTTGGGAATTCAGGTAGT	1	hsa-miR-3140-3p	0	0	0	0	0	0	0
hsa-miR-3140-5p	ACCTGAATTACCAAAAGCTTT	1	hsa-miR-3140-5p	0	0	0	0	0	0	0
hsa-miR-3141	GAGGGCGGGTGGAGGAGGA	1	hsa-miR-3141	0	0	0	0	0	0	0
hsa-miR-3142	AAGGCCTTTCTGAACCTTCAGA	1	hsa-miR-3142	0	0	0	0	0	0	0
hsa-miR-3143	ATAACATTGTAAAGCGCTTCTTTCG	1	hsa-miR-3143	0	0	0	0	0	0	0
hsa-miR-3144-3p	ATATACCTGTTCGGTCTCTTTA	1	hsa-miR-3144-3p	0	0	0	0	0	0	0
hsa-miR-3144-5p	AGGGGACCAAAGAGATATATAG	1	hsa-miR-3144-5p	0	0	0	0	0	0	0
hsa-miR-3145-3p	AGATATTTTGAGTGTTTGGAATTG	1	hsa-miR-3145-3p	0	0	0	0	0	0	0
hsa-miR-3145-5p	AACTCCAAACACTCAAAACTCA	1	hsa-miR-3145-5p	0	0	0	0	0	0	0
hsa-miR-3146	CATGCTAGGATAGAAAGAATGG	1	hsa-miR-3146	0	0	0	0	0	0	0
hsa-miR-3147	GGTTGGGCAGTGAGGAGGGTGTGA	1	hsa-miR-3147	0	0	0	0	0	0	0
hsa-miR-3148	TGGAAAAAACTGGTGTGTGCTT	1	hsa-miR-3148	0	0	0	0	0	0	0
hsa-miR-3149	TTTGTATGGATATGTGTGTGTAT	1	hsa-miR-3149	0	0	0	0	0	0	0
hsa-miR-3150a-3p	CTGGGGAGATCCTCGAGGTTGG	1	hsa-miR-3150a-3p	0	0	0	0	0	0	0
hsa-miR-3150a-5p	CAACCTCGACGATCTCCTCAGC	1	hsa-miR-3150a-5p	0	0	0	0	0	0	0
hsa-miR-3150b-3p	TGAGGAGATCGTCGAGGTTGG	1	hsa-miR-3150b-3p	0	0	0	0	0	0	0
hsa-miR-3150b-5p	CAACCTCGAGGATCTCCCCAGC	1	hsa-miR-3150b-5p	0	0	0	0	0	0	0
hsa-miR-3151-3p	CCTGATCCCACAGCCCACCT	1	hsa-miR-3151-3p	0	0	0	0	0	0	0
hsa-miR-3151-5p	GGTGGGGCAATGGGATCAGGT	1	hsa-miR-3151-5p	0	0	0	0	0	0	0
hsa-miR-3152-3p	TGTGTTAGAATAGGGGCAATAA	1	hsa-miR-3152-3p	0	0	0	0	0	0	0
hsa-miR-3152-5p	ATTGCCTCTGTTCTAACACAAG	1	hsa-miR-3152-5p	0	0	0	1	0	0	0
hsa-miR-3153	GGGGAAAGCGAGTAGGGACATTT	1	hsa-miR-3153	0	0	0	0	0	0	0
hsa-miR-3154	CAGAAGGGGAGTTGGGAGCAGA	1	hsa-miR-3154	0	0	0	0	0	0	0
hsa-miR-3155a	CCAGGCTCTGCAGTGGGAACT	1	hsa-miR-3155a	0	0	0	0	0	0	0
hsa-miR-3155b	CCAGGCTCTGCAGTGGGA	1	hsa-miR-3155b	0	0	0	0	0	0	0
hsa-miR-3156-3p	CTCCCACTTCCAGATCTTTCT	2	hsa-miR-3156-3p	0	0	0	0	0	0	0
hsa-miR-3156-5p	AAAGATCTGGAAGTGGGAGACA	3	hsa-miR-3156-5p	0	0	0	0	0	0	0
hsa-miR-3157-3p	CTGCCCTAGTCTAGCTGAAGCT	1	hsa-miR-3157-3p	0	0	0	0	0	0	0
hsa-miR-3157-5p	TTCAGCCAGGCTAGTGCAGTCT	1	hsa-miR-3157-5p	0	0	0	0	0	0	0
hsa-miR-3158-3p	AAGGGCTTCCTCTCTGCAGGAC	2	hsa-miR-3158-3p	1	1	0	0	0	0	1
hsa-miR-3158-5p	CCTGCAGAGAGGAAGCCCTTC	2	hsa-miR-3158-5p	0	0	0	0	0	0	0
hsa-miR-3159	TAGGATTACAAGTGTCGGCCAC	1	hsa-miR-3159	0	0	0	0	0	0	0
hsa-miR-3160-3p	AGAGCTGAGACTAGAAAGCCCA	2	hsa-miR-3160-3p	0	0	0	0	0	0	0
hsa-miR-3160-5p	GGCTTTCTAGTCTCAGCTCTCC	2	hsa-miR-3160-5p	0	0	0	0	0	0	0
hsa-miR-3161	CTGATAAGAACAGAGGCCCAGAT	1	hsa-miR-3161	0	0	0	0	0	0	0
hsa-miR-3162-3p	TCCCTACCCCTCCACTCCCCA	1	hsa-miR-3162-3p	0	0	0	0	0	0	0
hsa-miR-3162-5p	TTAGGGAGTAGAAGGGTGGGGAG	1	hsa-miR-3162-5p	0	0	0	0	0	0	0
hsa-miR-3163	TATAAAATGAGGGCAGTAAGAC	1	hsa-miR-3163	0	0	0	0	0	0	0
hsa-miR-3164	TGTGACTTTAAGGGAAATGGCG	1	hsa-miR-3164	0	0	0	0	0	0	0
hsa-miR-3165	AGGTGGATGCAATGTGACCTCA	1	hsa-miR-3165	0	0	0	0	0	0	0
hsa-miR-3166	CGCAGACAATGCCTACTGGCCTA	1	hsa-miR-3166	0	0	0	0	0	0	0
hsa-miR-3167	AGGATTTCAGAAATACTGGTGT	1	hsa-miR-3167	0	0	0	0	0	0	0
hsa-miR-3168	GAGTTCTACAGTCAGAC	1	hsa-miR-3168	0	0	0	0	0	0	0
hsa-miR-3169	TAGGACTGTGCTTGGCACATAG	1	hsa-miR-3169	0	0	0	0	0	0	0
hsa-miR-3170	CTGGGGTTCTGAGACAGACAGT	1	hsa-miR-3170	0	0	0	0	0	0	0
hsa-miR-3171	AGATGTATGGAATCTGTATATATC	1	hsa-miR-3171	0	0	0	0	0	0	0
hsa-miR-3173-3p	AAAGGAGGAAATAGGCAGGCCA	1	hsa-miR-3173-3p	0	0	0	0	0	0	0
hsa-miR-3173-5p	TGCCCTGCCTGTTTTCTCCTTT	1	hsa-miR-3173-5p	0	0	0	0	0	0	0
hsa-miR-3174	TAGTGAGTTAGAGATGCAGAGCC	1	hsa-miR-3174	0	0	0	1	0	0	0
hsa-miR-3175	CGGGGAGAGAACGCAGTGACGT	1	hsa-miR-3175	0	0	0	0	0	0	0
hsa-miR-3176	ACTGGCCTGGGACTACCGG	1	hsa-miR-3176	0	0	0	0	0	0	0
hsa-miR-3177-3p	TGCACGGCACTGGGGACACGT	1	hsa-miR-3177-3p	1	0	0	2	0	1	2
hsa-miR-3177-5p	TGTGTACACACGTGCCAGGCGCT	1	hsa-miR-3177-5p	0	0	0	0	0	0	0
hsa-miR-3178	GGGGCGCGGCCGGATCG	1	hsa-miR-3178	0	0	0	0	0	0	0
hsa-miR-3179	AGAAGGGGTGAAATTTAAACGT	3	hsa-miR-3179	0	0	0	0	0	0	0
hsa-miR-3180	TGGGGCGGAGCTTCCGGAG	2	hsa-miR-3180	0	0	0	0	0	0	0
hsa-miR-3180-3p	TGGGGCGGAGCTTCCGGAGGCC	3	hsa-miR-3180-3p	0	0	0	0	0	0	1
hsa-miR-3180-5p	CTTCCAGACGCTCCGCCCCACGTCG	3	hsa-miR-3180-5p	0	0	0	0	0	0	0
hsa-miR-3181	ATCGGGCCCTCGGCGCCGG	1	hsa-miR-3181	0	0	0	0	0	0	0
hsa-miR-3182	GCTTCTGTAGTGTAGTC	1	hsa-miR-3182	3	5	1	3	0	1	2
hsa-miR-3183	GCCTCTCTCGGAGTCGCTCGGA	1	hsa-miR-3183	0	0	0	0	0	0	0
hsa-miR-3184-3p	AAAGTCTCGCTCTCTGCCCCTCA	1	hsa-miR-3184-3p	0	0	0	0	0	0	0
hsa-miR-3184-5p	TGAGGGGCCTCAGACCGAGCTTTT	1	hsa-miR-3184-5p	0	0	0	0	0	0	0
hsa-miR-3185	AGAAGAAGGCGGTCGGTCTGCGG	1	hsa-miR-3185	0	0	0	0	0	0	0
hsa-miR-3186-3p	TCACGCGGAGAGATGGCTTTG	1	hsa-miR-3186-3p	0	0	0	0	0	0	0
hsa-miR-3186-5p	CAGGCGTCTGTCTACGTGGCTT	1	hsa-miR-3186-5p	0	0	0	0	0	0	0
hsa-miR-3187-3p	TTGGCCATGGGGCTGCGCGG	1	hsa-miR-3187-3p	0	0	0	0	0	0	0
hsa-miR-3187-5p	CCTGGGCAGCGTGTGGCTGAAGG	1	hsa-miR-3187-5p	0	0	0	0	0	0	0
hsa-miR-3188	AGAGGCTTTGTGCGGATACGGGG	1	hsa-miR-3188	0	0	0	0	0	0	0
hsa-miR-3189-3p	CCCTTGGGTCTGATGGGGTAG	1	hsa-miR-3189-3p	0	0	0	0	0	0	0
hsa-miR-3189-5p	TGCCCCATCTGTGCCCTGGGTAGGA	1	hsa-miR-3189-5p	0	0	0	0	0	0	0
hsa-miR-3190-3p	TGTGGAAGGTAGACGGCCAGAGA	1	hsa-miR-3190-3p	0	0	0	0	0	0	0
hsa-miR-3190-5p	TCTGGCCAGCTACGTCCCCA	1	hsa-miR-3190-5p	0	0	0	0	0	0	0
hsa-miR-3191-3p	TGGGGACGTAGCTGGCCAGACAG	1	hsa-miR-3191-3p	0	0	0	0	0	0	0
hsa-miR-3191-5p	CTCTCTGGCCGTCTACCTTCCA	1	hsa-miR-3191-5p	0	0	0	0	0	0	0
hsa-miR-3192-3p	CTCTGATCGCCCTCTCAGCTC	1	hsa-miR-3192-3p	0	0	0	0	0	0	0
hsa-miR-3192-5p	TCTGGGAGGTTGTAGCAGTGGAA	1	hsa-miR-3192-5p	0	0	0	0	0	0	0
hsa-miR-3193	TCCTGCGTAGGATCTGAGGAGT	1	hsa-miR-3193	0	0	0	0	0	0	0
hsa-miR-3194-3p	AGCTCTGCTGCTCACTGGCAGT	1	hsa-miR-3194-3p	0	0	0	0	0	0	0
hsa-miR-3194-5p	GGCCAGCCACCAGGAGGGCTG	1	hsa-miR-3194-5p	0	0	0	0	0	0	0
hsa-miR-3195	CGCGCCGGGCCCGGGTT	1	hsa-miR-3195	0	1	2	0	0	6	0
hsa-miR-3196	CGGGGCGGCAGGGGCCTC	1	hsa-miR-3196	0	0	0	0	0	0	0
hsa-miR-3197	GGAGGCGCAGGCTCGGAAAGGCG	1	hsa-miR-3197	0	0	0	0	0	0	0
hsa-miR-3198	GTGGAGTCCTGGGGAATGGAGA	2	hsa-miR-3198	0	0	0	0	0	0	0
hsa-miR-3199	AGGGACTGCCTTAGGAGAAAGTT	2	hsa-miR-3199	0	0	0	0	0	0	0
hsa-miR-3200-3p	CACCTTGCGCTACTCAGGTCTG	1	hsa-miR-3200-3p	0	0	0	0	0	0	0
hsa-miR-3200-5p	AATCTGAGAAGGCGCACAAGGT	1	hsa-miR-3200-5p	0	0	0	0	0	0	0
hsa-miR-3201	GGGATATGAAGAAAAAT	1	hsa-miR-3201	0	0	0	0	0	0	0
hsa-miR-3202	TGGAAGGGAGAAGAGCTTTAAT	2	hsa-miR-3202	0	0	0	0	0	0	0
hsa-miR-3529-3p	AACAACAAAATCACTAGTCTTCCA	1	hsa-miR-3529-3p	0	0	0	0	0	0	0
hsa-miR-3529-5p	AGGTAGACTGGGATTTGTTGTT	1	hsa-miR-3529-5p	0	0	0	0	0	0	0
hsa-miR-3591-3p	AAACACCATTGTCACACTCCAC	1	hsa-miR-3591-3p	0	0	0	0	0	0	0
hsa-miR-3591-5p	TTTAGTGTGATAATGGCGTTTGA	1	hsa-miR-3591-5p	0	0	0	0	0	0	0
hsa-miR-3605-3p	CCTCCGTGTTACCTGTCCTCTAG	1	hsa-miR-3605-3p	1	8	1	2	0	1	5
hsa-miR-3605-5p	TGAGGATGGATAGCAAGGAAGCC	1	hsa-miR-3605-5p	1	0	0	12	0	6	9
hsa-miR-3606-3p	AAAATTTCTTTCACTACTTAG	1	hsa-miR-3606-3p	0	0	0	0	0	0	0
hsa-miR-3606-5p	TTAGTGAAGGCTATTTTAATT	1	hsa-miR-3606-5p	0	0	0	0	0	0	0
hsa-miR-3607-3p	ACTGTAAACGCTTTCTGATG	1	hsa-miR-3607-3p	0	0	0	0	0	0	0
hsa-miR-3607-5p	GCATGTGATGAAGCAAATCAGT	1	hsa-miR-3607-5p	0	0	0	0	0	0	0
hsa-miR-3609	CAAAGTGATGAGTAATACTGGCTG	1	hsa-miR-3609	0	0	0	0	0	0	0
hsa-miR-3610	GAATCGGAAAGGAGGCGCCG	1	hsa-miR-3610	0	0	0	0	0	0	0
hsa-miR-3611	TTGTGAAGAAAGAAATTCTTA	1	hsa-miR-3611	0	0	0	0	0	0	0
hsa-miR-3612	AGGAGGCATCTTGAGAAATGGA	1	hsa-miR-3612	0	0	0	0	0	0	0
hsa-miR-3613-3p	ACAAAAAAAAAAGCCCAACCCTTC	1	hsa-miR-3613-3p	0	0	0	0	0	0	0
hsa-miR-3613-5p	TGTTGTACTTTTTTTTTTGTTC	1	hsa-miR-3613-5p	1	0	0	0	0	0	0
hsa-miR-3614-3p	TAGCCTTCAGATCTTGGTGTTTT	1	hsa-miR-3614-3p	0	0	0	0	0	0	0
hsa-miR-3614-5p	CCACTTGGATCTGAAGGCTGCCC	1	hsa-miR-3614-5p	0	0	0	0	0	0	0
hsa-miR-3615	TCTCTCGGCTCCTCGCGGCTC	1	hsa-miR-3615	6	25	0	3	0	4	3
hsa-miR-3616-3p	CGAGGGCATTTCATGATGCAGGC	1	hsa-miR-3616-3p	0	0	0	0	0	0	0
hsa-miR-3616-5p	ATGAAGTGCACTCATGATATGT	1	hsa-miR-3616-5p	0	0	0	0	0	0	0
hsa-miR-3617-3p	CATCAGCACCCTATGTCCTTTCT	1	hsa-miR-3617-3p	0	0	0	0	0	0	0
hsa-miR-3617-5p	AAAGACATAGTTGCAAGATGGG	1	hsa-miR-3617-5p	0	0	0	0	0	0	0
hsa-miR-3618	TGTCTACATTAATGAAAAGAGC	1	hsa-miR-3618	0	0	0	0	0	0	0
hsa-miR-3619-3p	GGGACCATCCTGCCTGCTGTGG	1	hsa-miR-3619-3p	0	0	0	0	0	0	0
hsa-miR-3619-5p	TCAGCAGGCAGGCTGGTGCAGC	1	hsa-miR-3619-5p	0	0	0	0	0	0	0
hsa-miR-3620-3p	TCACCCTGCATCCCGCACCCAG	1	hsa-miR-3620-3p	0	0	0	0	0	0	0
hsa-miR-3620-5p	GTGGGCTGGGCTGGGCTGGGCC	1	hsa-miR-3620-5p	0	0	0	0	0	0	0
hsa-miR-3621	CGCGGGTCGGGGTCTGCAGG	1	hsa-miR-3621	0	0	0	0	0	0	0
hsa-miR-3622a-3p	TCACCTGACCTCCCATGCCTGT	1	hsa-miR-3622a-3p	0	0	0	0	0	0	0
hsa-miR-3622a-5p	CAGGCACGGGAGCTCAGGTGAG	1	hsa-miR-3622a-5p	1	0	0	0	0	0	1
hsa-miR-3622b-3p	TCACCTGAGCTCCCGTGCCTG	1	hsa-miR-3622b-3p	0	0	0	0	0	0	0
hsa-miR-3622b-5p	AGGCATGGGAGGTCAGGTGA	1	hsa-miR-3622b-5p	0	0	0	0	0	0	0
hsa-miR-3646	AAAATGAAATGAGCCCAGCCCA	1	hsa-miR-3646	0	0	0	0	0	0	0
hsa-miR-3648	AGCCGCGGGGATCGCCGAGGG	1	hsa-miR-3648	0	0	0	0	0	0	0
hsa-miR-3649	AGGGACCTGAGTGTCTAAG	1	hsa-miR-3649	0	0	0	0	0	0	0
hsa-miR-3650	AGGTGTGTCTGTAGAGTCC	1	hsa-miR-3650	0	0	0	0	0	0	0
hsa-miR-3651	CATAGCCCGGTCGCTGGTACATGA	1	hsa-miR-3651	0	0	0	0	0	0	0
hsa-miR-3652	CGGCTGGAGGTGTGAGGA	1	hsa-miR-3652	0	0	0	0	0	0	0
hsa-miR-3653	CTAAGAAGTTGACTGAAG	1	hsa-miR-3653	0	0	0	0	0	0	0
hsa-miR-3654	GACTGGACAAGCTGAGGAA	1	hsa-miR-3654	0	0	0	0	0	0	0
hsa-miR-3655	GCTTGTCGCTGCGGTGTTGCT	1	hsa-miR-3655	0	0	0	0	0	0	0
hsa-miR-3656	GGCGGGTGCGGGGGTGG	1	hsa-miR-3656	0	0	0	0	0	0	0
hsa-miR-3657	TGTGTCCCATTATTGGTGATT	1	hsa-miR-3657	0	0	0	0	0	0	0
hsa-miR-3658	TTTAAGAAAACACCATGGAGAT	1	hsa-miR-3658	0	0	0	0	0	0	0
hsa-miR-3659	TGAGTGTTGTCTACGAGGGCA	1	hsa-miR-3659	0	0	0	0	0	0	0
hsa-miR-3660	ACTGACAGGAGAGCATTTTGA	1	hsa-miR-3660	0	0	0	0	0	0	0
hsa-miR-3661	TGACCTGGGACTCGGACAGCTG	1	hsa-miR-3661	0	0	0	1	0	0	0
hsa-miR-3662	GAAAATGATGAGTAGTGACTGATG	1	hsa-miR-3662	0	0	0	0	0	0	0
hsa-miR-3663-3p	TGAGCACCACACAGGCCGGGCGC	1	hsa-miR-3663-3p	0	0	0	0	0	0	0
hsa-miR-3663-5p	GCTGGTCTGCGTGGTGCTCGG	1	hsa-miR-3663-5p	0	0	0	0	0	0	0
hsa-miR-3664-3p	TCTCAGGAGTAAAGACAGAGTT	1	hsa-miR-3664-3p	0	0	0	0	0	0	0
hsa-miR-3664-5p	AACTCTGTCTTCACTCATGAGT	1	hsa-miR-3664-5p	0	0	0	0	0	0	0
hsa-miR-3665	AGCAGGTGCGGGGCGGCG	1	hsa-miR-3665	0	0	0	0	0	0	0
hsa-miR-3666	CAGTGCAAGTGTAGATGCCGA	1	hsa-miR-3666	0	0	0	0	0	0	0
hsa-miR-3667-3p	ACCTTCCTCTCCATGGGTCTTT	1	hsa-miR-3667-3p	0	0	0	0	0	0	0
hsa-miR-3667-5p	AAAGACCCATTGAGGAGAAGGT	1	hsa-miR-3667-5p	0	0	0	0	0	0	0
hsa-miR-3668	AATGTAGAGATTGATCAAAAT	1	hsa-miR-3668	0	0	0	0	0	0	0
hsa-miR-3669	ACGGAATATGTATACGGAATATA	1	hsa-miR-3669	0	0	0	0	0	0	0
hsa-miR-3670	AGAGCTCACAGCTGTCCTTCTCTA	2	hsa-miR-3670	0	0	0	0	0	0	0
hsa-miR-3671	ATCAAATAAGGACTAGTCTGCA	1	hsa-miR-3671	0	0	0	0	0	0	0
hsa-miR-3672	ATGAGACTCATGTAAAACATCTT	1	hsa-miR-3672	0	0	0	0	0	0	0
hsa-miR-3673	ATGGAATGTATATACGGAATA	1	hsa-miR-3673	0	0	0	0	0	0	0
hsa-miR-3674	ATTGTAGAACCTAAGATTGGCC	1	hsa-miR-3674	0	0	0	0	0	0	0
hsa-miR-3675-3p	CATCTCTAAGGAACTCCCCCAA	1	hsa-miR-3675-3p	0	0	0	0	0	0	0
hsa-miR-3675-5p	TATGGGGCTTCTGTAGAGATTTC	1	hsa-miR-3675-5p	0	0	0	0	0	0	0
hsa-miR-3677-3p	CTCGTGGGCTCTGGCCACGGCC	1	hsa-miR-3677-3p	0	0	0	0	0	0	0
hsa-miR-3677-5p	CAGTGGCCAGAGCCCTGCAGTG	1	hsa-miR-3677-5p	0	0	0	0	0	0	0
hsa-miR-3678-3p	CTGCAGAGTTTGTACGGACCGG	1	hsa-miR-3678-3p	0	0	0	0	0	0	0
hsa-miR-3678-5p	TCCGTACAAACTCTGCTGTG	1	hsa-miR-3678-5p	0	0	0	0	0	0	0
hsa-miR-3679-3p	CTTCCCCCCAGTAATCTTCATC	1	hsa-miR-3679-3p	0	0	0	0	0	0	0
hsa-miR-3679-5p	TGAGGATATGGCAGGGAAGGGGA	1	hsa-miR-3679-5p	0	0	0	1	0	1	1
hsa-miR-3680-3p	TTTTGCATGACCCTGGGAGTAGG	2	hsa-miR-3680-3p	0	0	0	0	0	0	0
hsa-miR-3680-5p	GACTCACTCACAGGATTGTGCA	2	hsa-miR-3680-5p	0	0	0	0	0	0	0
hsa-miR-3681-3p	ACACAGTGCTTCATCCACTACT	1	hsa-miR-3681-3p	0	0	0	0	0	0	0
hsa-miR-3681-5p	TAGTGGATGATGCACTCTGTGC	1	hsa-miR-3681-5p	0	0	0	0	0	0	0
hsa-miR-3682-3p	TGATGATACAGGTGGAGGTAG	1	hsa-miR-3682-3p	0	0	0	0	0	0	0
hsa-miR-3682-5p	CTACTTCTACCTGTGTTATCAT	1	hsa-miR-3682-5p	0	0	0	0	0	0	0
hsa-miR-3683	TGCGACATTGGAAGTAGTATCA	1	hsa-miR-3683	0	0	0	0	0	0	0
hsa-miR-3684	TTAGACCTAGTACACGTCCTT	1	hsa-miR-3684	0	0	0	0	0	0	0
hsa-miR-3685	TTTCCTACCCTACCTGAAGACT	1	hsa-miR-3685	0	0	0	0	0	0	0
hsa-miR-3686	ATCTGTAAGAGAAAGTAAATGA	1	hsa-miR-3686	0	0	0	0	0	0	0
hsa-miR-3687	CCCGGACAGGCGTTCGTGCGACGT	1	hsa-miR-3687	0	0	0	0	0	0	0
hsa-miR-3688-3p	TATGGAAAGACTTTGCCACTCT	2	hsa-miR-3688-3p	0	0	0	0	0	0	0
hsa-miR-3688-5p	AGTGGCAAAGTCTTTCCATAT	2	hsa-miR-3688-5p	0	0	0	0	0	0	0
hsa-miR-3689a-3p	CTGGGAGGTGTGATATCGTGGT	1	hsa-miR-3689a-3p	0	0	0	0	0	0	0
hsa-miR-3689a-5p	TGTGATATCATGGTTCCTGGGA	1	hsa-miR-3689a-5p,hsa-miR-3689b-5p,hsa-miR-3689e	0	0	0	0	0	0	0
hsa-miR-3689b-3p	CTGGGAGGTGTGATATTGTGGT	1	hsa-miR-3689b-3p,hsa-miR-3689c	0	0	0	0	0	0	0
hsa-miR-3689b-5p	TGTGATATCATGGTTCCTGGGA	1	hsa-miR-3689a-5p,hsa-miR-3689b-5p,hsa-miR-3689e	0	0	0	0	0	0	0
hsa-miR-3689c	CTGGGAGGTGTGATATTGTGGT	1	hsa-miR-3689b-3p,hsa-miR-3689c	0	0	0	0	0	0	0
hsa-miR-3689d	GGGAGGTGTGATCTCACACTCG	2	hsa-miR-3689d	0	0	0	0	0	0	0
hsa-miR-3689e	TGTGATATCATGGTTCCTGGGA	1	hsa-miR-3689a-5p,hsa-miR-3689b-5p,hsa-miR-3689e	0	0	0	0	0	0	0
hsa-miR-3689f	TGTGATATCGTGCTTCCTGGGA	1	hsa-miR-3689f	0	0	0	0	0	0	0
hsa-miR-3690	ACCTGGACCCAGCGTAGACAAAG	2	hsa-miR-3690	0	0	0	0	0	0	0
hsa-miR-3691-3p	ACCAAGTCTGCGTCATCCTCTC	1	hsa-miR-3691-3p	0	0	0	0	0	0	0
hsa-miR-3691-5p	AGTGGATGATGGAGACTCGGTAC	1	hsa-miR-3691-5p	0	0	0	0	0	1	0
hsa-miR-3692-3p	GTTCCACACTGACACTGCAGAAGT	1	hsa-miR-3692-3p	0	0	0	0	0	0	0
hsa-miR-3692-5p	CCTGCTGGTCAGGAGTGGATACTG	1	hsa-miR-3692-5p	0	0	0	0	0	0	0
hsa-miR-3713	GGTATCCGTTTGGGGATGGT	1	hsa-miR-3713	0	0	0	0	0	0	0
hsa-miR-3714	GAAGGCAGCAGTGCTCCCCTGT	1	hsa-miR-3714	0	0	0	0	0	0	0
hsa-miR-3907	AGGTGCTCCAGGCTGGCTCACA	1	hsa-miR-3907	0	0	0	0	0	0	0
hsa-miR-3908	GAGCAATGTAGGTAGACTGTTT	1	hsa-miR-3908	0	0	0	0	0	0	0
hsa-miR-3909	TGTCCTCTAGGGCCTGCAGTCT	1	hsa-miR-3909	0	2	0	2	0	0	1
hsa-miR-3910	AAAGGCATAAAACCAAGACA	2	hsa-miR-3910	0	0	0	0	0	0	0
hsa-miR-3911	TGTGTGGATCCTGGAGGAGGCA	1	hsa-miR-3911	0	0	0	0	0	0	0
hsa-miR-3912-3p	TAACGCATAATATGGACATGT	1	hsa-miR-3912-3p	0	0	0	0	0	0	0
hsa-miR-3912-5p	ATGTCCATATTATGGGTTAGT	1	hsa-miR-3912-5p	0	0	0	0	0	0	0
hsa-miR-3913-3p	AGACATCAAGATCAGTCCCAAA	2	hsa-miR-3913-3p	0	0	0	0	0	0	0
hsa-miR-3913-5p	TTTGGGACTGATCTTGATGTCT	2	hsa-miR-3913-5p	0	3	0	0	0	0	0
hsa-miR-3914	AAGGAACCAGAAAATGAGAAGT	2	hsa-miR-3914	0	0	0	0	0	0	0
hsa-miR-3915	TTGAGGAAAAGATGGTCTTATT	1	hsa-miR-3915	0	0	0	0	0	0	0
hsa-miR-3916	AAGAGGAAGAAATGGCTGGTTCTCAG	1	hsa-miR-3916	0	0	0	0	0	0	0
hsa-miR-3917	GCTCGGACTGAGCAGGTGGG	1	hsa-miR-3917	0	0	0	0	0	0	0
hsa-miR-3918	ACAGGGCCGCAGATGGAGACT	1	hsa-miR-3918	0	0	0	0	0	0	0
hsa-miR-3919	GCAGAGAACAAAGGACTCAGT	1	hsa-miR-3919	0	0	0	0	0	0	0
hsa-miR-3920	ACTGATTATCTTAACTCTCTGA	1	hsa-miR-3920	0	0	0	0	0	0	0
hsa-miR-3921	TCTCTGAGTACCATATGCCTTGT	1	hsa-miR-3921	0	0	0	0	0	0	0
hsa-miR-3922-3p	TCTGGCCTTGACTTGACTCTTT	1	hsa-miR-3922-3p	0	0	0	0	0	0	0
hsa-miR-3922-5p	TCAAGGCCAGAGGTCCCACAGCA	1	hsa-miR-3922-5p	0	0	0	0	0	0	0
hsa-miR-3923	AACTAGTAATGTTGGATTAGGG	1	hsa-miR-3923	0	0	0	0	0	0	0
hsa-miR-3924	ATATGTATATGTGACTGCTACT	1	hsa-miR-3924	0	0	0	0	0	0	0
hsa-miR-3925-3p	ACTCCAGTTTTAGTTCTCTTG	1	hsa-miR-3925-3p	0	0	0	0	0	0	0
hsa-miR-3925-5p	AAGAGAACTGAAAGTGGAGCCT	1	hsa-miR-3925-5p	0	0	0	0	0	0	0
hsa-miR-3926	TGGCCAAAAAGCAGGCAGAGA	2	hsa-miR-3926	0	0	0	0	0	0	0
hsa-miR-3927-3p	CAGGTAGATATTTGATAGGCAT	1	hsa-miR-3927-3p	0	0	0	0	0	0	0
hsa-miR-3927-5p	GCCTATCACATATCTGCCTGT	1	hsa-miR-3927-5p	0	0	0	0	0	0	0
hsa-miR-3928-3p	GGAGGAACCTTGGAGCTTCGGC	1	hsa-miR-3928-3p	1	2	0	0	0	0	0
hsa-miR-3928-5p	TGAAGCTCTAAGGTTCCGCCTGC	1	hsa-miR-3928-5p	0	0	0	0	0	0	0
hsa-miR-3929	GAGGCTGATGTGAGTAGACCACT	1	hsa-miR-3929	0	0	0	0	0	0	0
hsa-miR-3934-3p	TGCTCAGGTTGCACAGCTGGGA	1	hsa-miR-3934-3p	0	0	0	0	0	0	0
hsa-miR-3934-5p	TCAGGTGTGGAAACTGAGGCAG	1	hsa-miR-3934-5p	2	3	0	5	0	0	1
hsa-miR-3935	TGTAGATACGAGCACCAGCCAC	1	hsa-miR-3935	0	0	0	0	0	0	0
hsa-miR-3936	TAAGGGGTGTATGGCAGATGCA	1	hsa-miR-3936	0	0	0	0	0	0	0
hsa-miR-3937	ACAGGCGGCTGTAGCAATGGGGG	1	hsa-miR-3937	0	0	0	0	0	0	0
hsa-miR-3938	AATTCCCTTGTAGATAACCCGG	1	hsa-miR-3938	0	0	0	0	0	0	0
hsa-miR-3939	TACGCGCAGACCACAGGATGTC	1	hsa-miR-3939	0	0	0	0	0	0	0
hsa-miR-3940-3p	CAGCCCGGATCCCAGCCCACTT	1	hsa-miR-3940-3p	0	0	0	0	0	0	0
hsa-miR-3940-5p	GTGGGTTGGGGCGGGCTCTG	1	hsa-miR-3940-5p	0	0	0	0	0	0	0
hsa-miR-3941	TTACACACAACTGAGGATCATA	1	hsa-miR-3941	0	0	0	0	0	0	0
hsa-miR-3942-3p	TTTCAGATAACAGTATTACAT	1	hsa-miR-3942-3p	0	0	0	0	0	0	0
hsa-miR-3942-5p	AAGCAATACTGTTACCTGAAAT	1	hsa-miR-3942-5p	0	0	0	0	0	0	0
hsa-miR-3943	TAGCCCCCAGGCTTCACTTGGCG	1	hsa-miR-3943	0	0	0	0	0	0	0
hsa-miR-3944-3p	TTCGGGCTGGCCTGCTGCTCCGG	1	hsa-miR-3944-3p	0	0	0	0	0	0	0
hsa-miR-3944-5p	TGTGCAGCAGGCCAACCGAGA	1	hsa-miR-3944-5p	0	0	0	0	0	0	0
hsa-miR-3945	AGGGCATAGGAGAGGGTTGATAT	1	hsa-miR-3945	0	0	0	0	0	0	0
hsa-miR-3960	GGCGGCGGCGGAGGCGGGGG	1	hsa-miR-3960	0	0	0	0	0	1	0
hsa-miR-3972	CTGCCAGCCCCGTTCCAGGGCA	1	hsa-miR-3972	0	0	0	0	0	0	0
hsa-miR-3973	ACAAAGTACAGCATTAGCCTTAG	1	hsa-miR-3973	0	0	0	0	0	0	0
hsa-miR-3974	AAAGGTCATTGTAAGGTTAATGC	1	hsa-miR-3974	0	0	0	0	0	0	0
hsa-miR-3975	TGAGGCTAATGCACTACTTCAC	1	hsa-miR-3975	0	0	0	0	0	0	0
hsa-miR-3976	TATAGAGAGCAGGAAGATTAATGT	1	hsa-miR-3976	0	0	0	0	0	0	0
hsa-miR-3977	GTGCTTCATCGTAATTAACCTTA	1	hsa-miR-3977	0	0	0	0	0	0	0
hsa-miR-3978	GTGGAAAGCATGCATCCAGGGTGT	1	hsa-miR-3978	0	0	0	0	0	0	0
hsa-miR-4251	CCTGAGAAAAGGGCCAA	1	hsa-miR-4251	0	0	0	0	0	0	0
hsa-miR-4252	GGCCACTGAGTCAGCACCA	1	hsa-miR-4252	0	0	0	0	0	0	0
hsa-miR-4253	AGGGCATGTCCAGGGGGT	1	hsa-miR-4253	0	0	0	0	0	0	0
hsa-miR-4254	GCCTGGAGCTACTCCACCATCTC	1	hsa-miR-4254	0	0	0	0	0	0	0
hsa-miR-4255	CAGTGTTCAGAGATGGA	1	hsa-miR-4255	0	0	0	0	0	0	0
hsa-miR-4256	ATCTGACCTGATGAAGGT	1	hsa-miR-4256	0	0	0	0	0	0	0
hsa-miR-4257	CCAGAGGTGGGGACTGAG	1	hsa-miR-4257	0	0	0	0	0	0	0
hsa-miR-4258	CCCCGCCACCGCCTTGG	1	hsa-miR-4258	0	0	0	0	0	0	0
hsa-miR-4259	CAGTTGGGTCTAGGGGTCAGGA	1	hsa-miR-4259	0	0	0	0	0	0	0
hsa-miR-4260	CTTGGGGCATGGAGTCCCA	1	hsa-miR-4260	0	0	0	0	0	0	0
hsa-miR-4261	AGGAAACAGGGACCCA	1	hsa-miR-4261	0	0	0	0	0	0	0
hsa-miR-4262	GACATTCAGACTACCTG	1	hsa-miR-4262	0	0	0	0	0	0	0
hsa-miR-4263	ATTCTAAGTGCCTTGGCC	1	hsa-miR-4263	0	0	0	0	0	0	0
hsa-miR-4264	ACTCAGTCATGGTCATT	1	hsa-miR-4264	0	0	0	0	0	0	0
hsa-miR-4265	CTGTGGGCTCAGCTCTGGG	1	hsa-miR-4265	0	0	0	0	0	0	0
hsa-miR-4266	CTAGGAGGCCTTGGCC	1	hsa-miR-4266	0	0	0	0	0	0	0
hsa-miR-4267	TCCAGCTCGGTGGCAC	1	hsa-miR-4267	0	0	0	0	0	0	0
hsa-miR-4268	GGCTCCTCCTCTCAGGATGTG	1	hsa-miR-4268	0	0	0	0	0	0	0
hsa-miR-4269	GCAGGCACAGACAGCCCTGGC	1	hsa-miR-4269	0	0	0	0	0	0	0
hsa-miR-4270	TCAGGGAGTCAGGGGAGGGC	1	hsa-miR-4270	0	0	0	0	0	0	0
hsa-miR-4271	GGGGGAAGAAAAGGTGGGG	1	hsa-miR-4271	0	0	0	0	0	0	0
hsa-miR-4272	CATTCAACTAGTGATTGT	1	hsa-miR-4272	0	0	0	0	0	0	0
hsa-miR-4273	GTGTTCTCTGATGGACAG	1	hsa-miR-4273	0	0	0	0	0	0	0
hsa-miR-4274	CAGCAGTCCCTCCCCCTG	1	hsa-miR-4274	0	0	0	0	0	0	0
hsa-miR-4275	CCAATTACCACTTCTTT	1	hsa-miR-4275	0	0	0	0	0	0	0
hsa-miR-4276	CTCAGTGACTCATGTGC	1	hsa-miR-4276	0	0	0	0	0	0	0
hsa-miR-4277	GCAGTTCTGAGCACAGTACAC	1	hsa-miR-4277	0	0	0	0	0	0	0
hsa-miR-4278	CTAGGGGGTTTGCCCTTG	1	hsa-miR-4278	0	0	0	0	0	0	0
hsa-miR-4279	CTCTCCTCCCGGCTTC	1	hsa-miR-4279	0	0	0	0	0	0	0
hsa-miR-4280	GAGTGTAGTTCTGAGCAGAGC	1	hsa-miR-4280	0	0	0	0	0	0	0
hsa-miR-4281	GGGTCCCGGGGAGGGGGG	1	hsa-miR-4281	0	0	0	0	0	0	0
hsa-miR-4282	TAAAATTTGCATCCAGGA	1	hsa-miR-4282	0	0	0	0	0	0	0
hsa-miR-4283	TGGGGCTCAGCGAGTTT	2	hsa-miR-4283	0	0	0	0	0	0	0
hsa-miR-4284	GGGCTCACATCACCCCAT	1	hsa-miR-4284	0	0	0	0	0	0	0
hsa-miR-4285	GCGGCGAGTCCGACTCAT	1	hsa-miR-4285	0	0	0	0	0	0	0
hsa-miR-4286	ACCCCACTCCTGGTACC	1	hsa-miR-4286	0	0	0	0	0	0	0
hsa-miR-4287	TCTCCCTTGAGGGCACTTT	1	hsa-miR-4287	0	0	0	0	0	0	0
hsa-miR-4288	TTGTCTGCTGAGTTTCC	1	hsa-miR-4288	0	0	0	0	0	0	0
hsa-miR-4289	GCATTGTGCAGGGCTATCA	1	hsa-miR-4289	0	0	0	0	0	0	0
hsa-miR-4290	TGCCCTCCTTTCTTCCCTC	1	hsa-miR-4290	0	0	0	0	0	0	0
hsa-miR-4291	TTCAGCAGGAACAGCT	1	hsa-miR-4291	0	0	0	0	0	0	0
hsa-miR-4292	CCCCTGGGCCGGCCTTGG	1	hsa-miR-4292	0	0	0	0	0	0	0
hsa-miR-4293	CAGCCTGACAGGAACAG	1	hsa-miR-4293	0	0	0	0	0	0	0
hsa-miR-4294	GGGAGTCTACAGCAGGG	1	hsa-miR-4294	0	0	0	0	0	0	0
hsa-miR-4295	CAGTGCAATGTTTTCCTT	1	hsa-miR-4295	0	0	0	0	0	0	0
hsa-miR-4296	ATGTGGGCTCAGGCTCA	1	hsa-miR-4296	0	0	0	0	0	0	0
hsa-miR-4297	TGCCTTCCTGTCTGTG	1	hsa-miR-4297	0	0	0	0	0	0	0
hsa-miR-4298	CTGGGACAGGAGGAGGAGGCAG	1	hsa-miR-4298	0	0	0	0	0	0	0
hsa-miR-4299	GCTGGTGACATGAGAGGC	1	hsa-miR-4299	0	0	0	0	0	0	0
hsa-miR-4300	TGGGAGCTGGACTACTTC	1	hsa-miR-4300	0	0	0	0	0	0	0
hsa-miR-4301	TCCCACTACTTCACTTGTGA	1	hsa-miR-4301	0	0	0	0	0	0	0
hsa-miR-4302	CCAGTGTGGCTCAGCGAG	1	hsa-miR-4302	0	0	0	0	0	0	0
hsa-miR-4303	TTCTGAGCTGAGGACAG	1	hsa-miR-4303	0	0	0	0	0	0	0
hsa-miR-4304	CCGGCATGTCCAGGGCA	1	hsa-miR-4304	0	0	0	0	0	0	0
hsa-miR-4305	CCTAGACACCTCCAGTTC	1	hsa-miR-4305	0	0	0	0	0	0	0
hsa-miR-4306	TGGAGAGAAAGGCAGTA	1	hsa-miR-4306	0	0	0	0	0	0	0
hsa-miR-4307	AATGTTTTTTCCTGTTTCC	1	hsa-miR-4307	0	0	0	0	0	0	0
hsa-miR-4308	TCCCTGGAGTTTCTTCTT	1	hsa-miR-4308	0	0	0	0	0	0	0
hsa-miR-4309	CTGGAGTCTAGGATTCCA	1	hsa-miR-4309	0	0	0	0	0	0	0
hsa-miR-4310	GCAGCATTCATGTCCC	1	hsa-miR-4310	0	0	0	0	0	0	0
hsa-miR-4311	GAAAGAGAGCTGAGTGTG	1	hsa-miR-4311	0	0	0	0	0	0	0
hsa-miR-4312	GGCCTTGTTCCTGTCCCCA	1	hsa-miR-4312	0	0	0	0	0	0	0
hsa-miR-4313	AGCCCCCTGGCCCCAAACCC	1	hsa-miR-4313	0	0	0	0	0	0	0
hsa-miR-4314	CTCTGGGAAATGGGACAG	1	hsa-miR-4314	0	0	0	0	0	0	0
hsa-miR-4315	CCGCTTTCTGAGCTGGAC	2	hsa-miR-4315	0	0	0	0	0	0	0
hsa-miR-4316	GGTGAGGCTAGCTGGTG	1	hsa-miR-4316	0	0	0	0	0	0	0
hsa-miR-4317	ACATTGCCAGGGAGTTT	1	hsa-miR-4317	0	0	0	0	0	0	0
hsa-miR-4318	CACTGTGGGTACATGCT	1	hsa-miR-4318	0	0	0	0	0	0	0
hsa-miR-4319	TCCCTGAGCAAAGCCAC	1	hsa-miR-4319	0	0	0	0	0	0	0
hsa-miR-4320	GGGATTCTGTAGCTTCCT	1	hsa-miR-4320	0	0	0	0	0	0	0
hsa-miR-4321	TTAGCGGTGGACCGCCCTGCG	1	hsa-miR-4321	0	0	0	0	0	0	0
hsa-miR-4322	CTGTGGGCTCAGCGCGTGGGG	1	hsa-miR-4322	0	0	0	0	0	0	0
hsa-miR-4323	CAGCCCCACAGCCTCAGA	1	hsa-miR-4323	0	0	0	0	0	0	0
hsa-miR-4324	CCCTGAGACCCTAACCTTAA	1	hsa-miR-4324	0	0	0	0	0	0	0
hsa-miR-4325	TTGCACTTGTCTCAGTGA	1	hsa-miR-4325	0	0	0	0	0	0	0
hsa-miR-4326	TGTTCCTCTGTCTCCCAGAC	1	hsa-miR-4326	0	0	0	0	0	0	0
hsa-miR-4327	GGCTTGCATGGGGGACTGG	1	hsa-miR-4327	0	0	0	0	0	0	0
hsa-miR-4328	CCAGTTTTCCCAGGATT	1	hsa-miR-4328	0	0	0	0	0	0	0
hsa-miR-4329	CCTGAGACCCTAGTTCCAC	1	hsa-miR-4329	0	0	0	0	0	0	0
hsa-miR-4330	CCTCAGATCAGAGCCTTGC	1	hsa-miR-4330	0	0	0	0	0	0	0
hsa-miR-4417	GGTGGGCTTCCCGGAGGG	1	hsa-miR-4417	0	0	0	0	0	0	0
hsa-miR-4418	CACTGCAGGACTCAGCAG	1	hsa-miR-4418	0	0	0	0	0	0	0
hsa-miR-4419a	TGAGGGAGGAGACTGCA	1	hsa-miR-4419a	0	0	0	0	0	0	0
hsa-miR-4419b	GAGGCTGAAGGAAGATGG	1	hsa-miR-4419b	0	0	0	0	0	0	0
hsa-miR-4420	GTCACTGATGTCTGTAGCTGAG	1	hsa-miR-4420	0	0	0	0	0	0	0
hsa-miR-4421	ACCTGTCTGTGGAAAGGAGCTA	1	hsa-miR-4421	0	0	0	0	0	0	0
hsa-miR-4422	AAAAGCATCAGGAAGTACCCA	1	hsa-miR-4422	0	0	0	0	0	0	0
hsa-miR-4423-3p	ATAGGCACCAAAAAGCAACAA	1	hsa-miR-4423-3p	0	0	0	0	0	0	0
hsa-miR-4423-5p	AGTTGCCTTTTTGTTCCCATGC	1	hsa-miR-4423-5p	0	0	0	0	0	0	0
hsa-miR-4424	AGAGTTAACTCAAAATGGACTA	1	hsa-miR-4424	0	0	0	0	0	0	0
hsa-miR-4425	TGTTGGGATTCAGCAGGACCAT	1	hsa-miR-4425	0	0	0	0	0	0	0
hsa-miR-4426	GAAGATGGACGTACTTT	1	hsa-miR-4426	0	0	0	0	0	0	0
hsa-miR-4427	TCTGAATAGAGTCTGAAGAGT	1	hsa-miR-4427	0	0	0	0	0	0	0
hsa-miR-4428	CAAGGAGACGGGAACATGGAGC	1	hsa-miR-4428	0	0	0	0	0	0	0
hsa-miR-4429	AAAAGCTGGGCTGAGAGGCG	1	hsa-miR-4429	0	0	0	0	0	0	0
hsa-miR-4430	AGGCTGGAGTGAGCGGAG	1	hsa-miR-4430	0	0	0	0	0	0	0
hsa-miR-4431	GCGACTCTGAAAACTAGAAGGT	1	hsa-miR-4431	0	0	0	0	0	0	0
hsa-miR-4432	AAAGACTCTGCAAGATGCCT	1	hsa-miR-4432	0	0	0	0	0	0	0
hsa-miR-4433-3p	ACAGGAGTGGGGGTGGGACAT	1	hsa-miR-4433-3p	0	0	0	0	0	0	0
hsa-miR-4433-5p	CGTCCCACCCCCCACTCCTGT	1	hsa-miR-4433-5p	0	0	0	0	0	0	0
hsa-miR-4433b-3p	CAGGAGTGGGGGGTGGGACGT	1	hsa-miR-4433b-3p	0	0	0	0	0	0	0
hsa-miR-4433b-5p	ATGTCCCACCCCCACTCCTGT	1	hsa-miR-4433b-5p	0	0	0	0	0	0	0
hsa-miR-4434	AGGAGAAGTAAAGTAGAA	1	hsa-miR-4434	0	0	0	0	0	0	0
hsa-miR-4435	ATGGCCAGAGCTCACACAGAGG	2	hsa-miR-4435	0	0	0	0	0	0	0
hsa-miR-4436a	GCAGGACAGGCAGAAGTGGAT	1	hsa-miR-4436a	0	0	0	0	0	0	0
hsa-miR-4436b-3p	CAGGGCAGGAAGAAGTGGACAA	2	hsa-miR-4436b-3p	0	0	0	0	0	0	0
hsa-miR-4436b-5p	GTCCACTTCTGCCTGCCCTGCC	2	hsa-miR-4436b-5p	0	0	0	0	0	0	0
hsa-miR-4437	TGGGCTCAGGGTACAAAGGTT	1	hsa-miR-4437	0	0	0	0	0	0	0
hsa-miR-4438	CACAGGCTTAGAAAAGACAGT	1	hsa-miR-4438	0	0	0	0	0	0	0
hsa-miR-4439	GTGACTGATACCTTGGAGGCAT	1	hsa-miR-4439	0	0	0	0	0	0	0
hsa-miR-4440	TGTCGTGGGGCTTGCTGGCTTG	1	hsa-miR-4440	0	0	0	0	0	0	0
hsa-miR-4441	ACAGGGAGGAGATTGTA	1	hsa-miR-4441	0	0	0	0	0	0	0
hsa-miR-4442	GCCGGACAAGAGGGAGG	1	hsa-miR-4442	0	0	0	0	0	0	0
hsa-miR-4443	TTGGAGGCGTGGGTTTT	1	hsa-miR-4443	0	0	0	0	0	0	0
hsa-miR-4444	CTCGAGTTGGAAGAGGCG	2	hsa-miR-4444	0	0	0	0	0	0	0
hsa-miR-4445-3p	CACGGCAAAAGAAACAATCCA	1	hsa-miR-4445-3p	0	0	0	0	0	0	0
hsa-miR-4445-5p	AGATTGTTTCTTTTGCCGTGCA	1	hsa-miR-4445-5p	0	0	0	0	0	0	0
hsa-miR-4446-3p	CAGGGCTGGCAGTGACATGGGT	1	hsa-miR-4446-3p	0	0	0	0	0	0	0
hsa-miR-4446-5p	ATTTCCCTGCCATTCCCTTGGC	1	hsa-miR-4446-5p	0	0	0	0	0	0	0
hsa-miR-4447	GGTGGGGGCTGTTGTTT	1	hsa-miR-4447	0	0	0	0	0	0	0
hsa-miR-4448	GGCTCCTTGGTCTAGGGGTA	1	hsa-miR-4448	0	0	0	0	0	0	0
hsa-miR-4449	CGTCCCGGGGCTGCGCGAGGCA	1	hsa-miR-4449	0	0	0	0	1	5	0
hsa-miR-4450	TGGGGATTTGGAGAAGTGGTGA	1	hsa-miR-4450	0	0	0	0	0	0	0
hsa-miR-4451	TGGTAGAGCTGAGGACA	1	hsa-miR-4451	0	0	0	0	0	0	0
hsa-miR-4452	TTGAATTCTTGGCCTTAAGTGAT	1	hsa-miR-4452	0	0	0	0	0	0	0
hsa-miR-4453	GAGCTTGGTCTGTAGCGGTT	1	hsa-miR-4453	0	0	0	0	0	0	0
hsa-miR-4454	GGATCCGAGTCACGGCACCA	1	hsa-miR-4454	0	0	0	0	0	0	0
hsa-miR-4455	AGGGTGTGTGTGTTTTT	1	hsa-miR-4455	0	0	0	0	0	0	0
hsa-miR-4456	CCTGGTGGCTTCCTTTT	1	hsa-miR-4456	0	0	0	0	0	0	0
hsa-miR-4457	TCACAAGGTATTGACTGGCGTA	1	hsa-miR-4457	0	0	0	0	0	0	0
hsa-miR-4458	AGAGGTAGGTGTGGAAGAA	1	hsa-miR-4458	0	0	0	0	0	0	0
hsa-miR-4459	CCAGGAGGCGGAGGAGGTGGAG	1	hsa-miR-4459	0	0	0	0	0	0	0
hsa-miR-4460	ATAGTGGTTGTGAATTTACCTT	1	hsa-miR-4460	0	0	0	0	0	0	0
hsa-miR-4461	GATTGAGACTAGTAGGGCTAGGC	1	hsa-miR-4461	0	0	0	0	0	3	0
hsa-miR-4462	TGACACGGAGGGTGGCTTGGGAA	1	hsa-miR-4462	0	0	0	0	0	0	0
hsa-miR-4463	GAGACTGGGGTGGGGCC	1	hsa-miR-4463	0	0	0	0	0	0	0
hsa-miR-4464	AAGGTTTGGATAGATGCAATA	1	hsa-miR-4464	0	0	0	0	0	0	0
hsa-miR-4465	CTCAAGTAGTCTGACCAGGGGA	1	hsa-miR-4465	0	0	0	0	0	0	0
hsa-miR-4466	GGGTGCGGGCCGGCGGGG	1	hsa-miR-4466	0	0	0	0	0	0	0
hsa-miR-4467	TGGCGGCGGTAGTTATGGGCTT	1	hsa-miR-4467	0	0	0	0	0	0	0
hsa-miR-4468	AGAGCAGAAGGATGAGAT	1	hsa-miR-4468	0	0	0	0	0	0	0
hsa-miR-4469	GCTCCCTCTAGGGTCGCTCGGA	1	hsa-miR-4469	0	0	0	0	0	0	0
hsa-miR-4470	TGGCAAACGTGGAAGCCGAGA	1	hsa-miR-4470	0	0	0	0	0	0	0
hsa-miR-4471	TGGGAACTTAGTAGAGGTTTAA	1	hsa-miR-4471	0	0	0	0	0	0	0
hsa-miR-4472	GGTGGGGGGTGTTGTTTT	2	hsa-miR-4472	0	0	0	0	0	0	0
hsa-miR-4473	CTAGTGCTCTCCGTTACAAGTA	1	hsa-miR-4473	0	0	0	0	0	0	0
hsa-miR-4474-3p	TTGTGGCTGGTCATGAGGCTAA	1	hsa-miR-4474-3p	0	0	0	0	0	0	0
hsa-miR-4474-5p	TTAGTCTCATGATCAGACACA	1	hsa-miR-4474-5p	0	0	0	0	0	0	0
hsa-miR-4475	CAAGGGACCAAGCATTCATTAT	1	hsa-miR-4475	0	0	0	0	0	0	0
hsa-miR-4476	CAGGAAGGATTTAGGGACAGGC	1	hsa-miR-4476	0	0	0	0	0	0	0
hsa-miR-4477a	CTATTAAGGACATTTGTGATTC	1	hsa-miR-4477a	0	0	0	0	0	0	0
hsa-miR-4477b	ATTAAGGACATTTGTGATTGAT	1	hsa-miR-4477b	0	0	0	0	0	0	0
hsa-miR-4478	GAGGCTGAGCTGAGGAG	1	hsa-miR-4478	0	0	0	0	0	0	0
hsa-miR-4479	CGCGCGGCCGTGCTCGGAGCAG	1	hsa-miR-4479	0	0	0	0	0	0	0
hsa-miR-4480	AGCCAAGTGGAAGTTACTTTA	1	hsa-miR-4480	0	0	0	0	0	0	0
hsa-miR-4481	GGAGTGGGCTGGTGGTT	1	hsa-miR-4481	0	0	0	0	0	0	0
hsa-miR-4482-3p	TTTCTATTTCTCAGTGGGGCTC	1	hsa-miR-4482-3p	0	0	0	0	0	0	0
hsa-miR-4482-5p	AACCCAGTGGGCTATGGAAATG	1	hsa-miR-4482-5p	0	0	0	0	0	0	0
hsa-miR-4483	GGGGTGGTCTGTTGTTG	1	hsa-miR-4483	0	0	0	0	0	0	0
hsa-miR-4484	AAAAGGCGGGAGAAGCCCCA	1	hsa-miR-4484	0	0	0	0	0	0	0
hsa-miR-4485	TAACGGCCGCGGTACCCTAA	1	hsa-miR-4485	0	0	0	0	0	1	0
hsa-miR-4486	GCTGGGCGAGGCTGGCA	1	hsa-miR-4486	0	0	0	0	0	0	0
hsa-miR-4487	AGAGCTGGCTGAAGGGCAG	1	hsa-miR-4487	0	0	0	0	0	0	0
hsa-miR-4488	AGGGGGCGGGCTCCGGCG	1	hsa-miR-4488	0	0	0	0	0	3	0
hsa-miR-4489	TGGGGCTAGTGATGCAGGACG	1	hsa-miR-4489	0	0	0	0	0	0	0
hsa-miR-4490	TCTGGTAAGAGATTTGGGCATA	1	hsa-miR-4490	0	0	0	0	0	0	0
hsa-miR-4491	AATGTGGACTGGTGTGACCAAA	1	hsa-miR-4491	0	0	0	0	0	0	0
hsa-miR-4492	GGGGCTGGGCGCGCGCC	1	hsa-miR-4492	0	0	0	0	0	0	0
hsa-miR-4493	AGAAGGCCTTTCCATCTCTGT	1	hsa-miR-4493	0	0	0	0	0	0	0
hsa-miR-4494	CCAGACTGTGGCTGACCAGAGG	1	hsa-miR-4494	0	0	0	0	0	0	0
hsa-miR-4495	AATGTAAACAGGCTTTTTGCT	1	hsa-miR-4495	0	0	0	0	0	0	0
hsa-miR-4496	GAGGAAACTGAAGCTGAGAGGG	1	hsa-miR-4496	0	0	0	0	0	0	0
hsa-miR-4497	CTCCGGGACGGCTGGGC	1	hsa-miR-4497	0	0	0	0	0	0	0
hsa-miR-4498	TGGGCTGGCAGGGCAAGTGCTG	1	hsa-miR-4498	0	0	0	0	0	0	0
hsa-miR-4499	AAGACTGAGAGGAGGGA	1	hsa-miR-4499	0	0	0	0	0	0	0
hsa-miR-4500	TGAGGTAGTAGTTTCTT	1	hsa-miR-4500	0	0	0	0	0	0	0
hsa-miR-4501	TATGTGACCTCGGATGAATCA	1	hsa-miR-4501	0	0	0	0	0	0	0
hsa-miR-4502	GCTGATGATGATGGTGCTGAAG	1	hsa-miR-4502	0	0	0	0	0	0	0
hsa-miR-4503	TTTAAGCAGGAAATAGAATTTA	1	hsa-miR-4503	0	0	0	0	0	0	0
hsa-miR-4504	TGTGACAATAGAGATGAACATG	1	hsa-miR-4504	0	0	0	0	0	0	0
hsa-miR-4505	AGGCTGGGCTGGGACGGA	1	hsa-miR-4505	0	0	0	0	0	0	0
hsa-miR-4506	AAATGGGTGGTCTGAGGCAA	1	hsa-miR-4506	0	0	0	0	0	0	0
hsa-miR-4507	CTGGGTTGGGCTGGGCTGGG	1	hsa-miR-4507	0	0	0	0	0	0	0
hsa-miR-4508	GCGGGGCTGGGCGCGCG	1	hsa-miR-4508	0	0	0	0	0	0	0
hsa-miR-4509	ACTAAAGGATATAGAAGGTTTT	3	hsa-miR-4509	0	0	0	0	0	0	0
hsa-miR-4510	TGAGGGAGTAGGATGTATGGTT	1	hsa-miR-4510	0	1	0	0	0	0	0
hsa-miR-4511	GAAGAACTGTTGCATTTGCCCT	1	hsa-miR-4511	0	0	0	0	0	0	0
hsa-miR-4512	CAGGGCCTCACTGTATCGCCCA	1	hsa-miR-4512	0	0	0	0	0	0	0
hsa-miR-4513	AGACTGACGGCTGGAGGCCCAT	1	hsa-miR-4513	0	0	0	0	0	0	0
hsa-miR-4514	ACAGGCAGGATTGGGGAA	1	hsa-miR-4514	0	0	0	0	0	0	0
hsa-miR-4515	AGGACTGGACTCCCGGCAGCCC	1	hsa-miR-4515	0	0	0	0	0	0	0
hsa-miR-4516	GGGAGAAGGGTCGGGGC	1	hsa-miR-4516	0	0	8	0	2	18	0
hsa-miR-4517	AAATATGATGAAACTCACAGCTGAG	1	hsa-miR-4517	0	0	0	0	0	0	0
hsa-miR-4518	GCTCAGGGATGATAACTGTGCTGAGA	1	hsa-miR-4518	0	0	0	0	0	0	0
hsa-miR-4519	CAGCAGTGCGCAGGGCTG	1	hsa-miR-4519	0	0	0	0	0	0	0
hsa-miR-4520a-3p	TTGGACAGAAAACACGCAGGAA	1	hsa-miR-4520a-3p	0	0	0	0	0	0	0
hsa-miR-4520a-5p	CCTGCGTGTTTTCTGTCCAA	1	hsa-miR-4520a-5p,hsa-miR-4520b-5p	0	0	0	0	0	0	0
hsa-miR-4520b-3p	TTTGGACAGAAAACACGCAGGT	1	hsa-miR-4520b-3p	0	0	0	0	0	0	0
hsa-miR-4520b-5p	CCTGCGTGTTTTCTGTCCAA	1	hsa-miR-4520a-5p,hsa-miR-4520b-5p	0	0	0	0	0	0	0
hsa-miR-4521	GCTAAGGAAGTCCTGTGCTCAG	1	hsa-miR-4521	0	0	0	0	0	0	0
hsa-miR-4522	TGACTCTGCCTGTAGGCCGGT	1	hsa-miR-4522	0	0	0	0	0	0	0
hsa-miR-4523	GACCGAGAGGGCCTCGGCTGT	1	hsa-miR-4523	0	0	0	0	0	0	0
hsa-miR-4524a-3p	TGAGACAGGCTTATGCTGCTAT	1	hsa-miR-4524a-3p	0	0	0	0	0	0	0
hsa-miR-4524a-5p	ATAGCAGCATGAACCTGTCTCA	1	hsa-miR-4524a-5p	0	0	0	0	0	0	0
hsa-miR-4524b-3p	GAGACAGGTTCATGCTGCTA	1	hsa-miR-4524b-3p	0	0	0	0	0	0	0
hsa-miR-4524b-5p	ATAGCAGCATAAGCCTGTCTC	1	hsa-miR-4524b-5p	0	0	0	0	0	0	0
hsa-miR-4525	GGGGGGATGTGCATGCTGGTT	1	hsa-miR-4525	0	0	0	0	0	0	0
hsa-miR-4526	GCTGACAGCAGGGCTGGCCGCT	1	hsa-miR-4526	0	0	0	0	0	0	0
hsa-miR-4527	TGGTCTGCAAAGAGATGACTGT	1	hsa-miR-4527	0	0	0	0	0	0	0
hsa-miR-4528	TCATTATATGTATGATCTGGAC	1	hsa-miR-4528	0	0	0	0	0	0	0
hsa-miR-4529-3p	ATTGGACTGCTGATGGCCCGT	1	hsa-miR-4529-3p	0	0	0	0	0	0	0
hsa-miR-4529-5p	AGGCCATCAGCAGTCCAATGAA	1	hsa-miR-4529-5p	0	0	0	0	0	0	0
hsa-miR-4530	CCCAGCAGGACGGGAGCG	1	hsa-miR-4530	0	0	0	0	0	0	0
hsa-miR-4531	ATGGAGAAGGCTTCTGA	1	hsa-miR-4531	0	0	0	0	0	0	0
hsa-miR-4532	CCCCGGGGAGCCCGGCG	1	hsa-miR-4532	0	0	0	0	0	0	0
hsa-miR-4533	TGGAAGGAGGTTGCCGGACGCT	1	hsa-miR-4533	0	0	0	0	0	0	0
hsa-miR-4534	GGATGGAGGAGGGGTCT	1	hsa-miR-4534	0	0	0	0	0	0	0
hsa-miR-4535	GTGGACCTGGCTGGGAC	1	hsa-miR-4535	0	0	0	0	0	0	0
hsa-miR-4536-3p	TCGTGCATATATCTACCACAT	2	hsa-miR-4536-3p	0	0	0	0	0	0	0
hsa-miR-4536-5p	TGTGGTAGATATATGCACGAT	2	hsa-miR-4536-5p	0	0	0	0	0	0	0
hsa-miR-4537	TGAGCCGAGCTGAGCTTAGCTG	1	hsa-miR-4537	0	0	0	0	0	0	0
hsa-miR-4538	GAGCTTGGATGAGCTGGGCTGA	1	hsa-miR-4538	0	0	0	0	0	0	0
hsa-miR-4539	GCTGAACTGGGCTGAGCTGGGC	1	hsa-miR-4539	0	0	0	0	0	0	0
hsa-miR-4540	TTAGTCCTGCCTGTAGGTTTA	1	hsa-miR-4540	0	0	0	0	0	0	0
hsa-miR-4632-3p	TGCCGCCCTCTCGCTGCTCTAG	1	hsa-miR-4632-3p	0	0	0	0	0	0	0
hsa-miR-4632-5p	GAGGGCAGCGTGGGTGTGGCGGA	1	hsa-miR-4632-5p	0	0	0	0	0	0	0
hsa-miR-4633-3p	AGGAGCTAGCCAGGCATATGCA	1	hsa-miR-4633-3p	0	0	0	0	0	0	0
hsa-miR-4633-5p	ATATGCCTGGCTAGCTCCTC	1	hsa-miR-4633-5p	0	0	0	0	0	0	0
hsa-miR-4634	CGGCGCGACCGGCCCGGGG	1	hsa-miR-4634	0	0	0	0	0	0	0
hsa-miR-4635	TCTTGAAGTCAGAACCCGCAA	1	hsa-miR-4635	0	0	0	0	0	0	0
hsa-miR-4636	AACTCGTGTTCAAAGCCTTTAG	1	hsa-miR-4636	0	0	0	0	0	0	0
hsa-miR-4637	TACTAACTGCAGATTCAAGTGA	1	hsa-miR-4637	0	0	0	0	0	0	0
hsa-miR-4638-3p	CCTGGACACCGCTCAGCCGGCCG	1	hsa-miR-4638-3p	0	0	0	0	0	0	0
hsa-miR-4638-5p	ACTCGGCTGCGGTGGACAAGT	1	hsa-miR-4638-5p	0	0	0	0	0	0	0
hsa-miR-4639-3p	TCACTCTCACCTTGCTTTGC	1	hsa-miR-4639-3p	0	0	0	0	0	0	0
hsa-miR-4639-5p	TTGCTAAGTAGGCTGAGATTGA	1	hsa-miR-4639-5p	0	0	0	0	0	0	0
hsa-miR-4640-3p	CACCCCCTGTTTCCTGGCCCAC	1	hsa-miR-4640-3p	0	0	0	0	0	0	0
hsa-miR-4640-5p	TGGGCCAGGGAGCAGCTGGTGGG	1	hsa-miR-4640-5p	0	0	0	0	0	0	0
hsa-miR-4641	TGCCCATGCCATACTTTTGCCTCA	1	hsa-miR-4641	0	0	0	0	0	0	0
hsa-miR-4642	ATGGCATCGTCCCCTGGTGGCT	1	hsa-miR-4642	0	0	0	0	0	0	0
hsa-miR-4643	GACACATGACCATAAATGCTAA	1	hsa-miR-4643	0	0	0	0	0	0	0
hsa-miR-4644	TGGAGAGAGAAAAGAGACAGAAG	1	hsa-miR-4644	0	0	0	0	0	0	0
hsa-miR-4645-3p	AGACAGTAGTTCTTGCCTGGTT	1	hsa-miR-4645-3p	0	0	0	0	0	0	0
hsa-miR-4645-5p	ACCAGGCAAGAAATATTGT	1	hsa-miR-4645-5p	0	0	0	0	0	0	0
hsa-miR-4646-3p	ATTGTCCCTCTCCCTTCCCAG	1	hsa-miR-4646-3p	0	0	0	0	0	0	0
hsa-miR-4646-5p	ACTGGGAAGAGGAGCTGAGGGA	1	hsa-miR-4646-5p	0	0	0	0	0	0	0
hsa-miR-4647	GAAGATGGTGCTGTGCTGAGGAA	1	hsa-miR-4647	0	0	0	0	0	0	0
hsa-miR-4648	TGTGGGACTGCAAATGGGAG	1	hsa-miR-4648	0	0	0	0	0	0	0
hsa-miR-4649-3p	TCTGAGGCCTGCCTCTCCCCA	1	hsa-miR-4649-3p	0	0	0	0	0	0	0
hsa-miR-4649-5p	TGGGCGAGGGGTGGGCTCTCAGAG	1	hsa-miR-4649-5p	0	0	0	0	0	0	0
hsa-miR-4650-3p	AGGTAGAATGAGGCCTGACAT	2	hsa-miR-4650-3p	0	0	0	0	0	0	0
hsa-miR-4650-5p	TCAGGCCTCTTTCTACCTT	2	hsa-miR-4650-5p	0	0	0	0	0	0	0
hsa-miR-4651	CGGGGTGGGTGAGGTCGGGC	1	hsa-miR-4651	0	0	0	0	0	0	0
hsa-miR-4652-3p	GTTCTGTTAACCCATCCCCTCA	1	hsa-miR-4652-3p	0	0	0	0	0	0	0
hsa-miR-4652-5p	AGGGGACTGGTTAATAGAACTA	1	hsa-miR-4652-5p	0	0	0	0	0	0	0
hsa-miR-4653-3p	TGGAGTTAAGGGTTGCTTGGAGA	1	hsa-miR-4653-3p	0	0	0	0	0	0	0
hsa-miR-4653-5p	TCTCTGAGCAAGGCTTAACACC	1	hsa-miR-4653-5p	0	0	0	0	0	0	0
hsa-miR-4654	TGTGGGATCTGGAGGCATCTGG	1	hsa-miR-4654	0	0	0	0	0	0	0
hsa-miR-4655-3p	ACCCTCGTCAGGTCCCCGGGG	1	hsa-miR-4655-3p	0	0	0	0	0	0	0
hsa-miR-4655-5p	CACCGGGGATGGCAGAGGGTCG	1	hsa-miR-4655-5p	0	0	0	0	0	0	0
hsa-miR-4656	TGGGCTGAGGGCAGGAGGCCTGT	1	hsa-miR-4656	0	0	0	0	0	0	0
hsa-miR-4657	AATGTGGAAGTGGTCTGAGGCAT	1	hsa-miR-4657	0	0	0	0	0	0	0
hsa-miR-4658	GTGAGTGTGGATCCTGGAGGAAT	1	hsa-miR-4658	0	0	0	0	0	0	0
hsa-miR-4659a-3p	TTTCTTCTTAGACATGGCAACG	1	hsa-miR-4659a-3p	0	0	0	0	0	0	0
hsa-miR-4659a-5p	CTGCCATGTCTAAGAAGAAAAC	1	hsa-miR-4659a-5p	0	0	0	0	0	0	0
hsa-miR-4659b-3p	TTTCTTCTTAGACATGGCAGCT	1	hsa-miR-4659b-3p	0	0	0	0	0	0	0
hsa-miR-4659b-5p	TTGCCATGTCTAAGAAGAA	1	hsa-miR-4659b-5p	0	0	0	0	0	0	0
hsa-miR-4660	TGCAGCTCTGGTGGAAAATGGAG	1	hsa-miR-4660	0	0	0	0	0	0	0
hsa-miR-4661-3p	CAGGATCCACAGAGCTAGTCCA	1	hsa-miR-4661-3p	0	0	0	0	0	0	0
hsa-miR-4661-5p	AACTAGCTCTGTGGATCCTGAC	1	hsa-miR-4661-5p	0	0	0	0	0	0	0
hsa-miR-4662a-3p	AAAGATAGACAATTGGCTAAAT	1	hsa-miR-4662a-3p	0	0	0	0	0	0	0
hsa-miR-4662a-5p	TTAGCCAATTGTCCATCTTTAG	1	hsa-miR-4662a-5p	0	2	0	0	0	0	0
hsa-miR-4662b	AAAGATGGACAATTGGCTAAAT	1	hsa-miR-4662b	0	0	0	0	0	0	0
hsa-miR-4663	AGCTGAGCTCCATGGACGTGCAGT	1	hsa-miR-4663	0	0	0	0	0	0	0
hsa-miR-4664-3p	CTTCCGGTCTGTGAGCCCCGTC	1	hsa-miR-4664-3p	0	0	0	0	0	0	0
hsa-miR-4664-5p	TGGGGTGCCCACTCCGCAAGTT	1	hsa-miR-4664-5p	0	0	0	0	0	0	0
hsa-miR-4665-3p	CTCGGCCGCGGCGCGTAGCCCCCGCC	1	hsa-miR-4665-3p	0	0	0	0	0	0	0
hsa-miR-4665-5p	CTGGGGGACGCGTGAGCGCGAGC	1	hsa-miR-4665-5p	0	0	0	0	0	0	0
hsa-miR-4666a-3p	CATACAATCTGACATGTATTT	1	hsa-miR-4666a-3p	0	0	0	0	0	0	0
hsa-miR-4666a-5p	ATACATGTCAGATTGTATGCC	1	hsa-miR-4666a-5p	0	0	0	0	0	0	0
hsa-miR-4666b	TTGCATGTCAGATTGTAATTCCC	1	hsa-miR-4666b	0	0	0	0	0	0	0
hsa-miR-4667-3p	TCCCTCCTTCTGTCCCCACAG	1	hsa-miR-4667-3p	0	0	0	0	0	0	0
hsa-miR-4667-5p	ACTGGGGAGCAGAAGGAGAACC	1	hsa-miR-4667-5p	0	0	0	0	0	0	0
hsa-miR-4668-3p	GAAAATCCTTTTTGTTTTTCCAG	1	hsa-miR-4668-3p	0	0	0	0	0	0	0
hsa-miR-4668-5p	AGGGAAAAAAAAAAGGATTTGTC	1	hsa-miR-4668-5p	0	0	0	0	0	0	0
hsa-miR-4669	TGTGTCCGGGAAGTGGAGGAGG	1	hsa-miR-4669	0	0	0	0	0	0	0
hsa-miR-4670-3p	TGAAGTTACATCATGGTCGCTT	1	hsa-miR-4670-3p	0	0	0	0	0	0	0
hsa-miR-4670-5p	AAGCGACCATGATGTAACTTCA	1	hsa-miR-4670-5p	0	0	0	0	0	0	0
hsa-miR-4671-3p	TTAGTGCATAGTCTTTGGTCT	1	hsa-miR-4671-3p	0	0	0	0	0	0	0
hsa-miR-4671-5p	ACCGAAGACTGTGCGCTAATCT	1	hsa-miR-4671-5p	0	0	0	0	0	0	0
hsa-miR-4672	TTACACAGCTGGACAGAGGCA	1	hsa-miR-4672	0	0	0	0	0	0	0
hsa-miR-4673	TCCAGGCAGGAGCCGGACTGGA	1	hsa-miR-4673	0	0	0	0	0	0	0
hsa-miR-4674	CTGGGCTCGGGACGCGCGGCT	1	hsa-miR-4674	0	0	0	0	0	0	0
hsa-miR-4675	GGGGCTGTGATTGACCAGCAGG	1	hsa-miR-4675	0	0	0	0	0	0	0
hsa-miR-4676-3p	CACTGTTTCACCACTGGCTCTT	1	hsa-miR-4676-3p	0	0	0	0	0	0	0
hsa-miR-4676-5p	GAGCCAGTGGTGAGACAGTGA	1	hsa-miR-4676-5p	0	0	0	0	0	0	0
hsa-miR-4677-3p	TCTGTGAGACCAAAGAACTACT	1	hsa-miR-4677-3p	1	0	0	2	0	0	1
hsa-miR-4677-5p	TTGTTCTTTGGTCTTTCAGCCA	1	hsa-miR-4677-5p	0	0	0	0	0	0	0
hsa-miR-4678	AAGGTATTGTTCAGACTTATGA	1	hsa-miR-4678	0	0	0	0	0	0	0
hsa-miR-4679	TCTGTGATAGAGATTCTTTGCT	2	hsa-miR-4679	0	0	0	0	0	0	0
hsa-miR-4680-3p	TCTGAATTGTAAGAGTTGTTA	1	hsa-miR-4680-3p	0	0	0	0	0	0	0
hsa-miR-4680-5p	AGAACTCTTGCAGTCTTAGATGT	1	hsa-miR-4680-5p	0	0	0	0	0	0	0
hsa-miR-4681	AACGGGAATGCAGGCTGTATCT	1	hsa-miR-4681	0	0	0	0	0	0	0
hsa-miR-4682	TCTGAGTTCCTGGAGCCTGGTCT	1	hsa-miR-4682	0	0	0	0	0	0	0
hsa-miR-4683	TGGAGATCCAGTGCTCGCCCGAT	1	hsa-miR-4683	0	0	0	1	0	0	0
hsa-miR-4684-3p	TGTTGCAAGTCGGTGGAGACGT	1	hsa-miR-4684-3p	0	0	0	0	0	0	0
hsa-miR-4684-5p	CTCTCTACTGACTTGCAACATA	1	hsa-miR-4684-5p	0	0	0	0	0	0	0
hsa-miR-4685-3p	TCTCCCTTCCTGCCCTGGCTAG	1	hsa-miR-4685-3p	0	0	0	0	0	0	0
hsa-miR-4685-5p	CCCAGGGCTTGGAGTGGGGCAAGGTT	1	hsa-miR-4685-5p	0	0	0	0	0	0	0
hsa-miR-4686	TATCTGCTGGGCTTTCTGGTGTT	1	hsa-miR-4686	0	0	0	0	0	0	0
hsa-miR-4687-3p	TGGCTGTTGGAGGGGGCAGGC	1	hsa-miR-4687-3p	0	0	0	0	0	0	0
hsa-miR-4687-5p	CAGCCCTCCTCCCGCACCCAAA	1	hsa-miR-4687-5p	0	0	0	0	0	0	0
hsa-miR-4688	TAGGGGCAGCAGAGGACCTGGG	1	hsa-miR-4688	0	0	0	0	0	0	0
hsa-miR-4689	TTGAGGAGACATGGTGGGGGCC	1	hsa-miR-4689	0	0	0	0	0	0	0
hsa-miR-4690-3p	GCAGCCCAGCTGAGGCCTCTG	1	hsa-miR-4690-3p	0	0	0	0	0	0	0
hsa-miR-4690-5p	GAGCAGGCGAGGCTGGGCTGAA	1	hsa-miR-4690-5p	0	0	0	0	0	0	0
hsa-miR-4691-3p	CCAGCCACGGACTGAGAGTGCAT	1	hsa-miR-4691-3p	0	0	0	0	0	0	0
hsa-miR-4691-5p	GTCCTCCAGGCCATGAGCTGCGG	1	hsa-miR-4691-5p	0	0	0	0	0	0	0
hsa-miR-4692	TCAGGCAGTGTGGGTATCAGAT	1	hsa-miR-4692	0	0	0	0	0	0	0
hsa-miR-4693-3p	TGAGAGTGGAATTCACAGTATTT	1	hsa-miR-4693-3p	0	0	0	0	0	0	0
hsa-miR-4693-5p	ATACTGTGAATTTCACTGTCACA	1	hsa-miR-4693-5p	0	0	0	0	0	0	0
hsa-miR-4694-3p	CAAATGGACAGGATAACACCT	1	hsa-miR-4694-3p	0	0	0	0	0	0	0
hsa-miR-4694-5p	AGGTGTTATCCTATCCATTTGC	1	hsa-miR-4694-5p	0	0	0	0	0	0	0
hsa-miR-4695-3p	TGATCTCACCGCTGCCTCCTTC	1	hsa-miR-4695-3p	0	0	0	0	0	0	0
hsa-miR-4695-5p	CAGGAGGCAGTGGGCGAGCAGG	1	hsa-miR-4695-5p	0	0	0	0	0	0	0
hsa-miR-4696	TGCAAGACGGATACTGTCATCT	1	hsa-miR-4696	0	0	0	0	0	0	0
hsa-miR-4697-3p	TGTCAGTGACTCCTGCCCCTTGGT	1	hsa-miR-4697-3p	0	0	0	0	0	0	0
hsa-miR-4697-5p	AGGGGGCGCAGTCACTGACGTG	1	hsa-miR-4697-5p	0	0	0	0	0	0	0
hsa-miR-4698	TCAAAATGTAGAGGAAGACCCCA	1	hsa-miR-4698	0	0	0	0	0	0	0
hsa-miR-4699-3p	AATTTACTCTGCAATCTTCTCC	1	hsa-miR-4699-3p	0	0	0	0	0	0	0
hsa-miR-4699-5p	AGAAGATTGCAGAGTAAGTTCC	1	hsa-miR-4699-5p	0	0	0	0	0	0	0
hsa-miR-4700-3p	CACAGGACTGACTCCTCACCCCAGTG	1	hsa-miR-4700-3p	0	0	0	0	0	0	0
hsa-miR-4700-5p	TCTGGGGATGAGGACAGTGTGT	1	hsa-miR-4700-5p	0	0	0	0	0	0	0
hsa-miR-4701-3p	ATGGGTGATGGGTGTGGTGT	1	hsa-miR-4701-3p	0	0	0	0	0	0	0
hsa-miR-4701-5p	TTGGCCACCACACCTACCCCTT	1	hsa-miR-4701-5p	0	0	0	0	0	0	0
hsa-miR-4703-3p	TGTAGTTGTATTGTATTGCCAC	1	hsa-miR-4703-3p	0	0	0	0	0	0	0
hsa-miR-4703-5p	TAGCAATACAGTACAAATATAGT	1	hsa-miR-4703-5p	0	0	0	0	0	0	0
hsa-miR-4704-3p	TCAGTCACATATCTAGTGTCTA	1	hsa-miR-4704-3p	0	0	0	0	0	0	0
hsa-miR-4704-5p	GACACTAGGCATGTGAGTGATT	1	hsa-miR-4704-5p	0	0	0	0	0	0	0
hsa-miR-4705	TCAATCACTTGGTAATTGCTGT	1	hsa-miR-4705	0	0	0	0	0	0	0
hsa-miR-4706	AGCGGGGAGGAAGTGGGCGCTGCTT	1	hsa-miR-4706	0	0	0	0	0	0	0
hsa-miR-4707-3p	AGCCCGCCCCAGCCGAGGTTCT	1	hsa-miR-4707-3p	0	0	0	0	0	0	0
hsa-miR-4707-5p	GCCCCGGCGCGGGCGGGTTCTGG	1	hsa-miR-4707-5p	0	0	0	0	0	0	0
hsa-miR-4708-3p	AGCAAGGCGGCATCTCTCTGAT	1	hsa-miR-4708-3p	0	0	0	0	0	0	0
hsa-miR-4708-5p	AGAGATGCCGCCTTGCTCCTT	1	hsa-miR-4708-5p	0	0	0	0	0	0	0
hsa-miR-4709-3p	TTGAAGAGGAGGTGCTCTGTAGC	1	hsa-miR-4709-3p	0	0	0	0	0	0	0
hsa-miR-4709-5p	ACAACAGTGACTTGCTCTCCAA	1	hsa-miR-4709-5p	0	0	0	0	0	0	0
hsa-miR-4710	GGGTGAGGGCAGGTGGTT	1	hsa-miR-4710	0	0	0	0	0	0	0
hsa-miR-4711-3p	CGTGTCTTCTGGCTTGAT	1	hsa-miR-4711-3p	0	0	0	0	0	0	0
hsa-miR-4711-5p	TGCATCAGGCCAGAAGACATGAG	1	hsa-miR-4711-5p	0	0	0	0	0	0	0
hsa-miR-4712-3p	AATGAGAGACCTGTACTGTAT	1	hsa-miR-4712-3p	0	0	0	0	0	0	0
hsa-miR-4712-5p	TCCAGTACAGGTCTCTCATTTC	1	hsa-miR-4712-5p	0	0	0	0	0	0	0
hsa-miR-4713-3p	TGGGATCCAGACAGTGGGAGAA	1	hsa-miR-4713-3p	0	0	0	0	0	0	0
hsa-miR-4713-5p	TTCTCCCACTACCAGGCTCCCA	1	hsa-miR-4713-5p	0	0	0	0	0	0	0
hsa-miR-4714-3p	CCAACCTAGGTGGTCAGAGTTG	1	hsa-miR-4714-3p	0	0	0	0	0	0	0
hsa-miR-4714-5p	AACTCTGACCCCTTAGGTTGAT	1	hsa-miR-4714-5p	0	0	0	0	0	0	0
hsa-miR-4715-3p	GTGCCACCTTAACTGCAGCCAAT	1	hsa-miR-4715-3p	0	0	0	0	0	0	0
hsa-miR-4715-5p	AAGTTGGCTGCAGTTAAGGTGG	1	hsa-miR-4715-5p	0	0	0	0	0	0	0
hsa-miR-4716-3p	AAGGGGGAAGGAAACATGGAGA	1	hsa-miR-4716-3p	0	0	0	0	0	0	0
hsa-miR-4716-5p	TCCATGTTTCCTTCCCCCTTCT	1	hsa-miR-4716-5p	0	0	0	0	0	0	0
hsa-miR-4717-3p	ACACATGGGTGGCTGTGGCCT	1	hsa-miR-4717-3p	0	0	0	0	0	0	0
hsa-miR-4717-5p	TAGGCCACAGCCACCCATGTGT	1	hsa-miR-4717-5p	0	0	0	0	0	0	0
hsa-miR-4718	AGCTGTACCTGAAACCAAGCA	1	hsa-miR-4718	0	0	0	0	0	0	0
hsa-miR-4719	TCACAAATCTATAATATGCAGG	1	hsa-miR-4719	0	0	0	0	0	0	0
hsa-miR-4720-3p	TGCTTAAGTTGTACCAAGTAT	1	hsa-miR-4720-3p	0	0	0	0	0	0	0
hsa-miR-4720-5p	CCTGGCATATTTGGTATAACTT	1	hsa-miR-4720-5p	0	0	0	0	0	0	0
hsa-miR-4721	TGAGGGCTCCAGGTGACGGTGG	1	hsa-miR-4721	0	0	0	0	0	0	0
hsa-miR-4722-3p	ACCTGCCAGCACCTCCCTGCAG	1	hsa-miR-4722-3p	0	0	0	0	0	0	0
hsa-miR-4722-5p	GGCAGGAGGGCTGTGCCAGGTTG	1	hsa-miR-4722-5p	0	0	0	0	0	0	0
hsa-miR-4723-3p	CCCTCTCTGGCTCCTCCCCAAA	1	hsa-miR-4723-3p	0	0	0	0	0	0	0
hsa-miR-4723-5p	TGGGGGAGCCATGAGATAAGAGCA	1	hsa-miR-4723-5p	0	0	0	0	0	0	0
hsa-miR-4724-3p	GTACCTTCTGGTTCAGCTAGT	1	hsa-miR-4724-3p	0	0	0	0	0	0	0
hsa-miR-4724-5p	AACTGAACCAGGAGTGAGCTTCG	1	hsa-miR-4724-5p	0	0	0	0	0	0	0
hsa-miR-4725-3p	TGGGGAAGGCGTCAGTGTCGGG	1	hsa-miR-4725-3p	0	0	0	0	0	0	0
hsa-miR-4725-5p	AGACCCTGCAGCCTTCCCACC	1	hsa-miR-4725-5p	0	0	0	0	0	0	0
hsa-miR-4726-3p	ACCCAGGTTCCCTCTGGCCGCA	1	hsa-miR-4726-3p	0	0	0	0	0	0	0
hsa-miR-4726-5p	AGGGCCAGAGGAGCCTGGAGTGG	1	hsa-miR-4726-5p	0	0	0	0	0	0	0
hsa-miR-4727-3p	ATAGTGGGAAGCTGGCAGATTC	1	hsa-miR-4727-3p	0	0	0	0	0	0	0
hsa-miR-4727-5p	ATCTGCCAGCTTCCACAGTGG	1	hsa-miR-4727-5p	0	0	0	0	0	0	0
hsa-miR-4728-3p	CATGCTGACCTCCCTCCTGCCCCAG	1	hsa-miR-4728-3p	0	0	0	0	0	0	0
hsa-miR-4728-5p	TGGGAGGGGAGAGGCAGCAAGCA	1	hsa-miR-4728-5p	0	0	0	0	0	0	0
hsa-miR-4729	TCATTTATCTGTTGGGAAGCTA	1	hsa-miR-4729	0	0	0	0	0	0	0
hsa-miR-4730	CTGGCGGAGCCCATTCCATGCCA	1	hsa-miR-4730	0	0	0	0	0	0	0
hsa-miR-4731-3p	CACACAAGTGGCCCCCAACACT	1	hsa-miR-4731-3p	0	0	0	0	0	0	0
hsa-miR-4731-5p	TGCTGGGGGCCACATGAGTGTG	1	hsa-miR-4731-5p	0	0	0	0	0	0	0
hsa-miR-4732-3p	GCCCTGACCTGTCCTGTTCTG	1	hsa-miR-4732-3p	0	0	0	0	0	0	0
hsa-miR-4732-5p	TGTAGAGCAGGGAGCAGGAAGCT	1	hsa-miR-4732-5p	0	0	0	0	0	0	0
hsa-miR-4733-3p	CCACCAGGTCTAGCATTGGGAT	1	hsa-miR-4733-3p	0	0	0	0	0	0	0
hsa-miR-4733-5p	AATCCCAATGCTAGACCCGGTG	1	hsa-miR-4733-5p	0	0	0	0	0	0	0
hsa-miR-4734	GCTGCGGGCTGCGGTCAGGGCG	1	hsa-miR-4734	0	0	0	0	0	0	0
hsa-miR-4735-3p	AAAGGTGCTCAAATTAGACAT	1	hsa-miR-4735-3p	0	0	0	0	0	0	0
hsa-miR-4735-5p	CCTAATTTGAACACCTTCGGTA	1	hsa-miR-4735-5p	0	0	0	0	0	0	0
hsa-miR-4736	AGGCAGGTTATCTGGGCTG	1	hsa-miR-4736	0	0	0	0	0	0	0
hsa-miR-4737	ATGCGAGGATGCTGACAGTG	1	hsa-miR-4737	0	0	0	0	0	0	0
hsa-miR-4738-3p	TGAAACTGGAGCGCCTGGAGGA	1	hsa-miR-4738-3p	0	0	0	0	0	0	0
hsa-miR-4738-5p	ACCAGCGCGTTTTCAGTTTCAT	1	hsa-miR-4738-5p	0	0	0	0	0	0	0
hsa-miR-4739	AAGGGAGGAGGAGCGGAGGGGCCCT	1	hsa-miR-4739	0	0	0	0	0	0	0
hsa-miR-4740-3p	GCCCGAGAGGATCCGTCCCTGC	1	hsa-miR-4740-3p	0	0	0	0	0	0	0
hsa-miR-4740-5p	AGGACTGATCCTCTCGGGCAGG	1	hsa-miR-4740-5p	0	0	0	0	0	0	0
hsa-miR-4741	CGGGCTGTCCGGAGGGGTCGGCT	1	hsa-miR-4741	0	0	0	0	0	0	0
hsa-miR-4742-3p	TCTGTATTCTCCTTTGCCTGCAG	1	hsa-miR-4742-3p	0	0	0	0	0	0	0
hsa-miR-4742-5p	TCAGGCAAAGGGATATTTACAGA	1	hsa-miR-4742-5p	0	0	0	0	0	0	0
hsa-miR-4743-3p	TTTCTGTCTTTTCTGGTCCAG	1	hsa-miR-4743-3p	0	0	0	0	0	0	0
hsa-miR-4743-5p	TGGCCGGATGGGACAGGAGGCAT	1	hsa-miR-4743-5p	0	0	0	0	0	0	1
hsa-miR-4744	TCTAAAGACTAGACTTCGCTATG	1	hsa-miR-4744	0	0	0	0	0	0	0
hsa-miR-4745-3p	TGGCCCGGCGACGTCTCACGGTC	1	hsa-miR-4745-3p	0	0	0	0	0	0	0
hsa-miR-4745-5p	TGAGTGGGGCTCCCGGGACGGCG	1	hsa-miR-4745-5p	0	0	0	0	0	0	0
hsa-miR-4746-3p	AGCGGTGCTCCTGCGGGCCGA	1	hsa-miR-4746-3p	0	0	0	0	0	0	0
hsa-miR-4746-5p	CCGGTCCCAGGAGAACCTGCAGA	1	hsa-miR-4746-5p	0	0	0	0	0	1	0
hsa-miR-4747-3p	AAGGCCCGGGCTTTCCTCCCAG	1	hsa-miR-4747-3p	0	0	0	0	0	0	0
hsa-miR-4747-5p	AGGGAAGGAGGCTTGGTCTTAG	1	hsa-miR-4747-5p	0	0	1	0	0	0	0
hsa-miR-4748	GAGGTTTGGGGAGGATTTGCT	1	hsa-miR-4748	0	0	0	0	0	0	0
hsa-miR-4749-3p	CGCCCCTCCTGCCCCCACAG	1	hsa-miR-4749-3p	0	0	0	0	0	0	0
hsa-miR-4749-5p	TGCGGGGACAGGCCAGGGCATC	1	hsa-miR-4749-5p	0	0	0	0	0	0	0
hsa-miR-4750-3p	CCTGACCCACCCCCTCCCGCAG	1	hsa-miR-4750-3p	0	0	0	0	0	0	0
hsa-miR-4750-5p	CTCGGGCGGAGGTGGTTGAGTG	1	hsa-miR-4750-5p	0	0	0	0	0	0	0
hsa-miR-4751	AGAGGACCCGTAGCTGCTAGAAGG	1	hsa-miR-4751	0	0	0	0	0	0	0
hsa-miR-4752	TTGTGGATCTCAAGGATGTGCT	1	hsa-miR-4752	0	0	0	0	0	0	0
hsa-miR-4753-3p	TTCTCTTTCTTTAGCCTTGTGT	1	hsa-miR-4753-3p	0	0	0	0	0	0	0
hsa-miR-4753-5p	CAAGGCCAAAGGAAGAGAACAG	1	hsa-miR-4753-5p	0	0	0	0	0	0	0
hsa-miR-4754	ATGCGGACCTGGGTTAGCGGAGT	1	hsa-miR-4754	0	0	0	0	0	0	0
hsa-miR-4755-3p	AGCCAGGCTCTGAAGGGAAAGT	1	hsa-miR-4755-3p	0	0	0	0	0	0	0
hsa-miR-4755-5p	TTTCCCTTCAGAGCCTGGCTTT	1	hsa-miR-4755-5p	0	0	0	0	0	0	0
hsa-miR-4756-3p	CCAGAGATGGTTGCCTTCCTAT	1	hsa-miR-4756-3p	0	0	0	0	0	0	0
hsa-miR-4756-5p	CAGGGAGGCGCTCACTCTCTGCT	1	hsa-miR-4756-5p	0	0	0	0	0	0	0
hsa-miR-4757-3p	CATGACGTCACAGAGGCTTCGC	1	hsa-miR-4757-3p	0	0	0	0	0	0	0
hsa-miR-4757-5p	AGGCCTCTGTGACGTCACGGTGT	1	hsa-miR-4757-5p	0	0	0	0	0	0	0
hsa-miR-4758-3p	TGCCCCACCTGCTGACCACCCTC	1	hsa-miR-4758-3p	0	0	0	0	0	0	0
hsa-miR-4758-5p	GTGAGTGGGAGCCGGTGGGGCTG	1	hsa-miR-4758-5p	0	0	0	0	0	0	0
hsa-miR-4759	TAGGACTAGATGTTGGAATTA	1	hsa-miR-4759	0	0	0	0	0	0	0
hsa-miR-4760-3p	AAATTCATGTTCAATCTAAACC	1	hsa-miR-4760-3p	0	0	0	0	0	0	0
hsa-miR-4760-5p	TTTAGATTGAACATGAAGTTAG	1	hsa-miR-4760-5p	0	0	0	0	0	0	0
hsa-miR-4761-3p	GAGGGCATGCGCACTTTGTCC	1	hsa-miR-4761-3p	0	0	0	0	0	0	0
hsa-miR-4761-5p	ACAAGGTGTGCATGCCTGACC	1	hsa-miR-4761-5p	0	0	0	0	0	0	0
hsa-miR-4762-3p	CTTCTGATCAAGATTTGTGGTG	1	hsa-miR-4762-3p	0	0	0	0	0	0	0
hsa-miR-4762-5p	CCAAATCTTGATCAGAAGCCT	1	hsa-miR-4762-5p	0	0	0	0	0	0	0
hsa-miR-4763-3p	AGGCAGGGGCTGGTGCTGGGCGGG	1	hsa-miR-4763-3p	0	0	0	0	0	0	0
hsa-miR-4763-5p	CGCCTGCCCAGCCCTCCTGCT	1	hsa-miR-4763-5p	0	0	0	0	0	0	0
hsa-miR-4764-3p	TTAACTCCTTTCACACCCATGG	1	hsa-miR-4764-3p	0	0	0	0	0	0	0
hsa-miR-4764-5p	TGGATGTGGAAGGAGTTATCT	1	hsa-miR-4764-5p	0	0	0	0	0	0	0
hsa-miR-4765	TGAGTGATTGATAGCTATGTTC	1	hsa-miR-4765	0	0	0	0	0	0	0
hsa-miR-4766-3p	ATAGCAATTGCTCTTTTGGAA	1	hsa-miR-4766-3p	0	0	0	0	0	0	0
hsa-miR-4766-5p	TCTGAAAGAGCAGTTGGTGTT	1	hsa-miR-4766-5p	0	0	0	0	0	0	0
hsa-miR-4767	CGCGGGCGCTCCTGGCCGCCGCC	1	hsa-miR-4767	0	0	0	0	0	0	0
hsa-miR-4768-3p	CCAGGAGATCCAGAGAGAAT	1	hsa-miR-4768-3p	0	0	0	0	0	0	0
hsa-miR-4768-5p	ATTCTCTCTGGATCCCATGGAT	1	hsa-miR-4768-5p	0	0	0	0	0	0	0
hsa-miR-4769-3p	TCTGCCATCCTCCCTCCCCTAC	1	hsa-miR-4769-3p	0	0	0	0	0	0	0
hsa-miR-4769-5p	GGTGGGATGGAGAGAAGGTATGAG	1	hsa-miR-4769-5p	0	0	0	0	0	0	0
hsa-miR-4770	TGAGATGACACTGTAGCT	1	hsa-miR-4770	0	0	0	0	0	0	0
hsa-miR-4771	AGCAGACTTGACCTACAATTA	2	hsa-miR-4771	0	0	0	0	0	0	0
hsa-miR-4772-3p	CCTGCAACTTTGCCTGATCAGA	1	hsa-miR-4772-3p	0	0	0	0	0	0	0
hsa-miR-4772-5p	TGATCAGGCAAAATTGCAGACT	1	hsa-miR-4772-5p	0	0	0	0	0	0	0
hsa-miR-4773	CAGAACAGGAGCATAGAAAGGC	2	hsa-miR-4773	0	0	0	0	0	0	0
hsa-miR-4774-3p	ATTGCCTAACATGTGCCAGAA	1	hsa-miR-4774-3p	0	0	0	0	0	0	0
hsa-miR-4774-5p	TCTGGTATGTAGTAGGTAATAA	1	hsa-miR-4774-5p	0	0	0	0	0	0	0
hsa-miR-4775	TTAATTTTTTGTTTCGGTCACT	1	hsa-miR-4775	0	0	0	1	0	0	0
hsa-miR-4776-3p	CTTGCCATCCTGGTCCACTGCAT	2	hsa-miR-4776-3p	0	0	0	0	0	0	0
hsa-miR-4776-5p	GTGGACCAGGATGGCAAGGGCT	2	hsa-miR-4776-5p	0	0	0	0	0	0	0
hsa-miR-4777-3p	ATACCTCATCTAGAATGCTGTA	1	hsa-miR-4777-3p	0	0	0	0	0	0	0
hsa-miR-4777-5p	TTCTAGATGAGAGATATATATA	1	hsa-miR-4777-5p	0	0	0	0	0	0	0
hsa-miR-4778-3p	TCTTCTTCCTTTGCAGAGTTGA	1	hsa-miR-4778-3p	0	0	0	0	0	0	0
hsa-miR-4778-5p	AATTCTGTAAAGGAAGAAGAGG	1	hsa-miR-4778-5p	0	0	0	0	0	0	0
hsa-miR-4779	TAGGAGGGAATAGTAAAAGCAG	1	hsa-miR-4779	0	0	0	0	0	0	0
hsa-miR-4780	ACCCTTGAGCCTGATCCCTAGC	1	hsa-miR-4780	0	0	0	0	0	0	0
hsa-miR-4781-3p	AATGTTGGAATCCTCGCTAGAG	1	hsa-miR-4781-3p	0	0	0	0	0	0	0
hsa-miR-4781-5p	TAGCGGGGATTCCAATATTGG	1	hsa-miR-4781-5p	0	0	0	0	0	0	0
hsa-miR-4782-3p	TGATTGTCTTCATATCTAGAAC	1	hsa-miR-4782-3p	0	0	0	0	0	0	0
hsa-miR-4782-5p	TTCTGGATATGAAGACAATCAA	1	hsa-miR-4782-5p	0	0	0	0	0	0	0
hsa-miR-4783-3p	CCCCGGTGTTGGGGCGCGTCTGC	1	hsa-miR-4783-3p	0	0	0	0	0	0	0
hsa-miR-4783-5p	GGCGCGCCCAGCTCCCGGGCT	1	hsa-miR-4783-5p	0	0	0	0	0	0	0
hsa-miR-4784	TGAGGAGATGCTGGGACTGA	1	hsa-miR-4784	0	0	0	0	0	0	0
hsa-miR-4785	AGAGTCGGCGACGCCGCCAGC	1	hsa-miR-4785	0	0	0	0	0	0	0
hsa-miR-4786-3p	TGAAGCCAGCTCTGGTCTGGGC	1	hsa-miR-4786-3p	0	0	0	0	0	0	0
hsa-miR-4786-5p	TGAGACCAGGACTGGATGCACC	1	hsa-miR-4786-5p	0	0	0	0	0	0	0
hsa-miR-4787-3p	GATGCGCCGCCCACTGCCCCGCGC	1	hsa-miR-4787-3p	0	0	0	0	0	0	0
hsa-miR-4787-5p	GCGGGGGTGGCGGCGGCATCCC	1	hsa-miR-4787-5p	0	0	0	0	0	0	0
hsa-miR-4788	TTACGGACCAGCTAAGGGAGGC	1	hsa-miR-4788	0	0	0	0	0	0	0
hsa-miR-4789-3p	CACACATAGCAGGTGTATATA	1	hsa-miR-4789-3p	0	0	0	0	0	0	0
hsa-miR-4789-5p	GTATACACCTGATATGTGTATG	1	hsa-miR-4789-5p	0	0	0	0	0	0	0
hsa-miR-4790-3p	TGAATGGTAAAGCGATGTCACA	1	hsa-miR-4790-3p	0	0	0	0	0	0	0
hsa-miR-4790-5p	ATCGCTTTACCATTCATGTT	1	hsa-miR-4790-5p	0	0	0	0	0	0	0
hsa-miR-4791	TGGATATGATGACTGAAA	1	hsa-miR-4791	0	0	0	0	0	1	0
hsa-miR-4792	CGGTGAGCGCTCGCTGGC	1	hsa-miR-4792	0	0	0	0	0	0	0
hsa-miR-4793-3p	TCTGCACTGTGAGTTGGCTGGCT	1	hsa-miR-4793-3p	0	0	0	0	0	0	0
hsa-miR-4793-5p	ACATCCTGCTCCACAGGGCAGAGG	1	hsa-miR-4793-5p	0	0	0	0	0	0	0
hsa-miR-4794	TCTGGCTATCTCACGAGACTGT	1	hsa-miR-4794	0	0	0	0	0	0	0
hsa-miR-4795-3p	ATATTATTAGCCACTTCTGGAT	1	hsa-miR-4795-3p	0	0	0	0	0	0	0
hsa-miR-4795-5p	AGAAGTGGCTAATAATATTGA	1	hsa-miR-4795-5p	0	0	0	0	0	0	0
hsa-miR-4796-3p	TAAAGTGGCAGAGTATAGACAC	1	hsa-miR-4796-3p	0	0	0	0	0	0	0
hsa-miR-4796-5p	TGTCTATACTCTGTCACTTTAC	1	hsa-miR-4796-5p	0	0	0	0	0	0	0
hsa-miR-4797-3p	TCTCAGTAAGTGGCACTCTGT	1	hsa-miR-4797-3p	0	0	0	0	0	0	0
hsa-miR-4797-5p	GACAGAGTGCCACTTACTGAA	1	hsa-miR-4797-5p	0	0	0	0	0	0	0
hsa-miR-4798-3p	AACTCACGAAGTATACCGAAGT	1	hsa-miR-4798-3p	0	0	0	0	0	0	0
hsa-miR-4798-5p	TTCGGTATACTTTGTGAATTGG	1	hsa-miR-4798-5p	0	0	0	0	0	0	0
hsa-miR-4799-3p	ACTGGCATGCTGCATTTATATA	1	hsa-miR-4799-3p	0	0	0	0	0	0	0
hsa-miR-4799-5p	ATCTAAATGCAGCATGCCAGTC	1	hsa-miR-4799-5p	0	0	0	0	0	0	0
hsa-miR-4800-3p	CATCCGTCCGTCTGTCCAC	1	hsa-miR-4800-3p	0	0	0	0	0	0	0
hsa-miR-4800-5p	AGTGGACCGAGGAAGGAAGGA	1	hsa-miR-4800-5p	0	0	0	0	0	0	0
hsa-miR-4801	TACACAAGAAAACCAAGGCTCA	1	hsa-miR-4801	0	0	0	0	0	0	0
hsa-miR-4802-3p	TACATGGATGGAAACCTTCAAGC	1	hsa-miR-4802-3p	0	0	0	0	0	0	0
hsa-miR-4802-5p	TATGGAGGTTCTAGACCATGTT	1	hsa-miR-4802-5p	0	0	0	0	0	0	0
hsa-miR-4803	TAACATAATAGTGTGGATTGA	1	hsa-miR-4803	0	0	0	0	0	0	0
hsa-miR-4804-3p	TGCTTAACCTTGCCCTCGAAA	1	hsa-miR-4804-3p	0	0	0	0	0	0	0
hsa-miR-4804-5p	TTGGACGGTAAGGTTAAGCAA	1	hsa-miR-4804-5p	0	0	0	0	0	0	0
hsa-miR-4999-3p	TCACTACCTGACAATACAGT	1	hsa-miR-4999-3p	0	0	0	0	0	0	0
hsa-miR-4999-5p	TGCTGTATTGTCAGGTAGTGA	1	hsa-miR-4999-5p	0	0	0	0	0	0	0
hsa-miR-5000-3p	TCAGGACACTTCTGAACTTGGA	1	hsa-miR-5000-3p	0	0	0	0	0	0	0
hsa-miR-5000-5p	CAGTTCAGAAGTGTTCCTGAGT	1	hsa-miR-5000-5p	0	0	0	0	0	0	0
hsa-miR-5001-3p	TTCTGCCTCTGTCCAGGTCCTT	1	hsa-miR-5001-3p	0	0	0	0	0	0	0
hsa-miR-5001-5p	AGGGCTGGACTCAGCGGCGGAGCT	1	hsa-miR-5001-5p	0	0	0	0	0	0	0
hsa-miR-5002-3p	TGACTGCCTCACTGACCACTT	1	hsa-miR-5002-3p	0	0	0	0	0	0	0
hsa-miR-5002-5p	AATTTGGTTTCTGAGGCACTTAGT	1	hsa-miR-5002-5p	0	0	0	0	0	0	0
hsa-miR-5003-3p	TACTTTTCTAGGTTGTTGGGG	1	hsa-miR-5003-3p	0	0	0	0	0	0	0
hsa-miR-5003-5p	TCACAACAACCTTGCAGGGTAGA	1	hsa-miR-5003-5p	0	0	0	0	0	0	0
hsa-miR-5004-3p	CTTGGATTTTCCTGGGCCTCAG	1	hsa-miR-5004-3p	0	0	0	0	0	0	0
hsa-miR-5004-5p	TGAGGACAGGGCAAATTCACGA	1	hsa-miR-5004-5p	0	0	0	0	0	0	0
hsa-miR-5006-3p	TTTCCCTTTCCATCCTGGCAG	1	hsa-miR-5006-3p	0	0	0	0	0	0	0
hsa-miR-5006-5p	TTGCCAGGGCAGGAGGTGGAA	1	hsa-miR-5006-5p	0	0	0	0	0	0	0
hsa-miR-5007-3p	ATCATATGAACCAAACTCTAAT	1	hsa-miR-5007-3p	0	0	0	0	0	0	0
hsa-miR-5007-5p	TAGAGTCTGGCTGATATGGTTT	1	hsa-miR-5007-5p	0	0	0	0	0	0	0
hsa-miR-5008-3p	CCTGTGCTCCCAGGGCCTCGC	1	hsa-miR-5008-3p	0	0	0	0	0	0	0
hsa-miR-5008-5p	TGAGGCCCTTGGGGCACAGTGG	1	hsa-miR-5008-5p	0	0	0	0	0	0	0
hsa-miR-5009-3p	TCCTAAATCTGAAAGTCCAAAA	1	hsa-miR-5009-3p	0	0	0	0	0	0	0
hsa-miR-5009-5p	TTGGACTTTTTCAGATTTGGGGAT	1	hsa-miR-5009-5p	0	0	0	0	0	0	0
hsa-miR-5010-3p	TTTTGTGTCTCCCATTCCCCAG	1	hsa-miR-5010-3p	0	1	0	0	0	0	1
hsa-miR-5010-5p	AGGGGGATGGCAGAGCAAAATT	1	hsa-miR-5010-5p	0	0	0	0	0	0	0
hsa-miR-5011-3p	GTGCATGGCTGTATATATAACA	1	hsa-miR-5011-3p	0	0	0	0	0	0	0
hsa-miR-5011-5p	TATATATACAGCCATGCACTC	1	hsa-miR-5011-5p	0	0	0	0	0	0	0
hsa-miR-5047	TTGCAGCTGCGGTTGTAAGGT	1	hsa-miR-5047	0	0	0	0	0	0	0
hsa-miR-5087	GGGTTTGTAGCTTTGCTGGCATG	1	hsa-miR-5087	0	0	0	0	0	0	0
hsa-miR-5088-3p	TCCCTTCTTCCTGGGCCCTCA	1	hsa-miR-5088-3p	0	0	0	0	0	0	0
hsa-miR-5088-5p	CAGGGCTCAGGGATTGGATGGAGG	1	hsa-miR-5088-5p	0	0	0	0	0	0	0
hsa-miR-5089-3p	ATGCTACTCGGAAATCCCACTGA	1	hsa-miR-5089-3p	0	0	0	0	0	0	0
hsa-miR-5089-5p	GTGGGATTTCTGAGTAGCATC	1	hsa-miR-5089-5p	0	0	0	0	0	0	0
hsa-miR-5090	CCGGGGCAGATTGGTGTAGGGTG	1	hsa-miR-5090	0	0	0	0	0	0	0
hsa-miR-5091	ACGGAGACGACAAGACTGTGCTG	1	hsa-miR-5091	0	0	0	0	0	0	0
hsa-miR-5092	AATCCACGCTGAGCTTGGCATC	1	hsa-miR-5092	0	0	0	0	0	0	0
hsa-miR-5093	AGGAAATGAGGCTGGCTAGGAGC	1	hsa-miR-5093	0	0	0	0	0	0	0
hsa-miR-5094	AATCAGTGAATGCCTTGAACCT	1	hsa-miR-5094	0	0	0	0	0	0	0
hsa-miR-5095	TTACAGGCGTGAACCACCGCG	1	hsa-miR-5095	0	0	0	0	0	0	0
hsa-miR-5096	GTTTCACCATGTTGGTCAGGC	1	hsa-miR-5096	0	0	0	0	0	0	0
hsa-miR-5100	TTCAGATCCCAGCGGTGCCTCT	1	hsa-miR-5100	1	0	0	0	0	0	2
hsa-miR-5186	AGAGATTGGTAGAAATCAGGT	1	hsa-miR-5186	0	0	0	0	0	0	0
hsa-miR-5187-3p	ACTGAATCCTCTTTTCCTCAG	1	hsa-miR-5187-3p	0	0	0	0	0	0	0
hsa-miR-5187-5p	TGGGATGAGGGATTGAAGTGGA	1	hsa-miR-5187-5p	0	0	0	0	0	0	0
hsa-miR-5188	AATCGGACCCATTTAAACCGGAG	1	hsa-miR-5188	0	0	0	0	0	0	0
hsa-miR-5189-3p	TGCCAACCGTCAGAGCCCAGA	1	hsa-miR-5189-3p	0	0	0	0	0	0	0
hsa-miR-5189-5p	TCTGGGCACAGGCGGATGGACAGG	1	hsa-miR-5189-5p	0	0	0	0	0	0	0
hsa-miR-5190	CCAGTGACTGAGCTGGAGCCA	1	hsa-miR-5190	0	0	0	0	0	0	0
hsa-miR-5191	AGGATAGGAAGAATGAAGTGCT	1	hsa-miR-5191	0	0	0	0	0	0	0
hsa-miR-5192	AGGAGAGTGGATTCCAGGTGGT	1	hsa-miR-5192	0	0	0	0	0	0	0
hsa-miR-5193	TCCTCCTCTACCTCATCCCAGT	1	hsa-miR-5193	0	0	0	0	0	0	0
hsa-miR-5194	TGAGGGGTTTGGAATGGGATGG	1	hsa-miR-5194	0	0	0	0	0	0	0
hsa-miR-5195-3p	ATCCAGTTCTCTGAGGGGGCT	1	hsa-miR-5195-3p	0	0	0	0	0	0	0
hsa-miR-5195-5p	AACCCCTAAGGCAACTGGATGG	1	hsa-miR-5195-5p	0	0	0	0	0	0	0
hsa-miR-5196-3p	TCATCCTCGTCTCCCTCCCAG	1	hsa-miR-5196-3p	0	0	0	0	0	0	0
hsa-miR-5196-5p	AGGGAAGGGGACGAGGGTTGGG	1	hsa-miR-5196-5p	0	0	0	0	0	0	0
hsa-miR-5197-3p	AAGAAGAGACTGAGTCATCGAAT	1	hsa-miR-5197-3p	0	0	0	0	0	0	0
hsa-miR-5197-5p	CAATGGCACAAACTCATTCTTGA	1	hsa-miR-5197-5p	0	0	0	0	0	0	0
hsa-miR-5571-3p	GTCCTAGGAGGCTCCTCTG	1	hsa-miR-5571-3p	0	0	0	0	0	0	0
hsa-miR-5571-5p	CAATTCTCAAAGGAGCCTCCC	1	hsa-miR-5571-5p	0	0	0	0	0	0	0
hsa-miR-5572	GTTGGGGTGCAGGGGTCTGCT	1	hsa-miR-5572	0	0	0	0	0	0	0
hsa-miR-5579-3p	TTAGCTTAAGGAGTACCAGATC	1	hsa-miR-5579-3p	0	0	0	0	0	0	0
hsa-miR-5579-5p	TATGGTACTCCTTAAGCTAAC	1	hsa-miR-5579-5p	0	0	0	0	0	0	0
hsa-miR-5580-3p	CACATATGAAGTGAGCCAGCAC	1	hsa-miR-5580-3p	0	0	0	0	0	0	0
hsa-miR-5580-5p	TGCTGGCTCATTTCATATGTGT	1	hsa-miR-5580-5p	0	0	0	0	0	0	0
hsa-miR-5581-3p	TTCCATGCCTCCTAGAAGTTCC	1	hsa-miR-5581-3p	0	0	0	0	0	0	0
hsa-miR-5581-5p	AGCCTTCCAGGAGAAATGGAGA	1	hsa-miR-5581-5p	0	0	0	0	0	0	0
hsa-miR-5582-3p	TAAAACTTTAAGTGTGCCTAGG	1	hsa-miR-5582-3p	0	0	0	0	0	0	0
hsa-miR-5582-5p	TAGGCACACTTAAAGTTATAGC	1	hsa-miR-5582-5p	0	0	0	0	0	0	0
hsa-miR-5583-3p	GAATATGGGTATATTAGTTTGG	2	hsa-miR-5583-3p	0	0	0	0	0	0	0
hsa-miR-5583-5p	AAACTAATATACCCATATTCTG	2	hsa-miR-5583-5p	0	0	0	0	0	0	0
hsa-miR-5584-3p	TAGTTCTTCCCTTTGCCCAATT	1	hsa-miR-5584-3p	0	0	0	0	0	0	0
hsa-miR-5584-5p	CAGGGAAATGGGAAGAACTAGA	1	hsa-miR-5584-5p	0	0	0	0	0	0	0
hsa-miR-5585-3p	CTGAATAGCTGGGACTACAGGT	1	hsa-miR-5585-3p	0	0	0	0	0	0	0
[truncated: 585 more rows]
