# Supplementary material for: Exosomes from normal and diabetic human corneolimbal keratocytes differentially regulate migration, proliferation and marker expression of limbal epithelial cells
Source: Sci Rep. 2018 Oct 11;8:15173. doi: 10.1038/s41598-018-33169-5 (PMC6182003; doi:10.1038/s41598-018-33169-5)
Supplement: Supplementary file 5 — Supplementary Dataset S3 [file 41598_2018_33169_MOESM5_ESM.xlsx]

## Sheet: de_result_with_tmm
Exosomes from normal and diabetic human corneolimbal keratocytes differentially regulate migration, proliferation and marker expression of limbal epithelial cells
Aleksandra Leszczynska1,2, Mangesh Kulkarni1,2, Alexander V. Ljubimov1,2,3, Mehrnoosh Saghizadeh*1,2,3
1Biomedical Sciences, 2Regenerative Medicine Institute Eye Program, 3David Geffen School of Medicine, University of California Los Angeles, Los Angeles, California, USA.
List of differentially expressed small RNAs including miRNAs in DM-Exos vs. N-Exos
names	logFC	logCPM	PValue	FDR	old_diabetic	old_normal	old_normal:3	old_normal:4	old_diabetic:5	old_diabetic:6	old_normal:8	old_diabetic:9	old_diabetic:10
tRNA8-PseudoCTT	-9.51301	7.70758	2.44062e-14	2.19167e-11	0.62	491.31	147.18	436.47	0.36	0.98	890.28	0.82	0.33
tRNA38-IleAAT	-8.64059	5.97414	2.95261e-11	7.52758e-09	0.32	150.43	58.54	109.9	0	0.22	282.86	0.94	0.11
tRNA53-LysTTT	-8.27651	4.81372	3.06829e-11	7.52758e-09	0.17	69.55	30.1	113.04	0	0.11	65.51	0.59	0
tRNA104-PseudoGTT	-7.8945	4.94541	3.35304e-11	7.52758e-09	0.26	75.45	45.16	106.76	0	0	74.44	0.7	0.33
tRNA59-IleAAT	-6.4911	5.63108	1.51472e-10	2.72043e-08	1.27	117.1	125.43	106.76	1.09	0.98	119.1	2.34	0.66
tRNA163-IleAAT	-6.92957	5.72374	2.4023e-10	3.59544e-08	0.94	125.49	113.73	128.74	0	0.65	133.99	2.46	0.66
tRNA41-PseudoACT	-7.74975	8.06989	6.78018e-10	8.41016e-08	2.86	626.91	469.96	621.73	1.82	0.87	789.04	8.54	0.22
tRNA49-GluTTC	-7.73523	4.61021	7.49235e-10	8.41016e-08	0.23	60.68	25.09	40.82	0	0.22	116.12	0.59	0.11
tRNA153-IleAAT	-5.83544	5.86175	1.2442e-09	1.24144e-07	2.41	135.86	115.4	122.46	4.01	1.95	169.72	1.4	2.29
tRNA105-AlaAGC	-6.84697	4.43441	2.65854e-09	2.38737e-07	0.43	54.02	20.07	97.34	0.36	0.22	44.66	0.82	0.33
hsa-miR-4516	-8.25967	4.29846	3.42691e-09	2.79761e-07	0.21	47.87	80.28	15.7	0.73	0	47.64	0	0.11
tRNA10-IleAAT	-6.45333	5.95805	2.76617e-08	2.07002e-06	1.58	146.42	127.11	163.28	0	0.87	148.88	4.8	0.66
tRNA69-ThrAGT	-6.00485	3.99558	3.60123e-08	2.48762e-06	0.6	40.15	21.74	65.94	0.73	0.43	32.75	0.82	0.44
tRNA52-ArgTCT	-5.87654	5.21434	5.47215e-08	3.50999e-06	1.44	88.79	25.09	59.66	0.73	2.17	181.63	2.11	0.76
tRNA34-IleAAT	-5.90337	5.89885	7.10942e-08	4.25617e-06	2.26	139.54	130.45	160.14	0.73	0.65	128.03	6.55	1.09
tRNA137-SerCGA	-7.55813	2.67502	8.2928e-08	4.65433e-06	0.06	18.07	11.71	15.7	0	0	26.8	0.23	0
tRNA9-IleAAT	-6.28488	5.81271	1.10188e-07	5.82054e-06	1.62	132.47	110.38	138.16	0.36	0.65	148.88	5.27	0.22
tRNA30-LysCTT	-5.42814	9.32835	1.21161e-07	6.04458e-06	33.82	1458.87	595.39	973.42	24.43	27.09	2807.8	71.98	11.8
hsa-miR-184	7.4826	14.2049	1.34989e-07	6.37999e-06	32907.4	183.61	299.37	141.3	13459.5	4648.53	110.17	96832.5	16688.9
SNORD3D-201	-6.53951	8.41585	2.06921e-07	9.29075e-06	8.4	786.9	1940.05	361.11	3.28	16.04	59.55	10.88	3.39
tRNA5-LysCTT	-5.36928	5.26417	3.35555e-07	1.4349e-05	2.11	90.98	23.41	103.62	0.73	4.12	145.9	1.4	2.18
U3.24-201	-9.16492	3.82389	9.59988e-07	3.9185e-05	0.03	34.22	86.97	15.7	0	0	0	0	0.11
SNORD3A-201	-5.82053	8.5733	1.13029e-06	4.37313e-05	15.33	869.51	2129.04	405.07	7.66	29.8	74.44	17.44	6.44
tRNA35-SerCGA	-5.4526	3.59424	1.16877e-06	4.37313e-05	0.68	31.32	5.02	50.24	0.73	0.76	38.71	0.35	0.87
SNORD3B-1-201	-6.05632	8.59101	1.31474e-06	4.72254e-05	13.2	883.39	2142.42	433.33	2.55	26.98	74.44	16.5	6.77
tRNA158-IleAAT	-4.98057	5.95796	1.55278e-06	5.04677e-05	4.45	142.22	138.81	153.86	2.92	1.3	133.99	12.17	1.42
SNORD3B-2-201	-6.11058	8.41978	1.56417e-06	5.04677e-05	11.3	785.16	1946.74	361.11	2.92	21.78	47.64	15.68	4.81
tRNA11-IleAAT	-5.78129	5.76527	1.5736e-06	5.04677e-05	2.22	127.01	137.14	109.9	0	0.87	133.99	7.37	0.66
SNORD3C-201	-6.06453	8.44748	1.70276e-06	5.27269e-05	11.88	799.86	1985.21	354.83	2.92	24.71	59.55	15.21	4.7
tRNA14-ThrCGT	-6.34282	8.66737	4.17533e-06	0.000124982	11.48	937.48	377.98	725.35	2.92	1.3	1709.1	40.61	1.09
tRNA80-IleAAT	-5.32445	5.74294	4.81772e-06	0.000139558	3.01	123.88	143.83	144.44	0.36	0.87	83.37	9.83	0.98
SNORD83B-201	-5.40252	6.56169	7.9463e-06	0.000219531	5.05	216.99	219.09	405.07	0.73	5.74	26.8	12.41	1.31
U3.2-201	-7.97376	3.79259	8.0674e-06	0.000219531	0.18	33.18	86.97	12.56	0.73	0	0	0	0
U1.59-201	-5.71991	5.55536	8.84525e-06	0.000233619	2.04	107.89	284.32	12.56	2.19	0.98	26.8	4.56	0.44
tRNA13-PseudoCTT	-5.36576	2.12429	1.13221e-05	0.000286663	0.25	13.02	5.02	25.12	0	0.65	8.93	0.12	0.22
SNORA73B-201	-5.07372	6.55432	1.14921e-05	0.000286663	6.26	212.51	453.24	166.42	2.55	4.12	17.87	15.1	3.28
hsa-miR-4449	-6.62268	2.16346	1.18114e-05	0.000286665	0.09	11.99	23.41	12.56	0	0.11	0	0.23	0
U6.305-201	-7.84972	2.16993	1.67827e-05	0.000396196	0.03	14.44	0	31.4	0	0.11	11.91	0	0
SNORD95-201	-5.66173	9.79161	1.74183e-05	0.000396196	39.77	2015.78	5363.57	612.31	16.77	14.41	71.46	99.95	27.96
SNORD114-1-201	-5.24016	5.07305	1.78277e-05	0.000396196	1.98	77.5	163.9	59.66	0	2.6	8.93	4.45	0.87
SNORD32A-201	-5.09259	4.6235	1.80891e-05	0.000396196	1.61	56.85	123.76	40.82	0.36	2.6	5.96	3.04	0.44
SNORD33-201	-5.26341	8.39605	2.06821e-05	0.000442203	19.75	760.94	1791.2	351.69	2.55	23.73	139.94	48.22	4.48
U1.85-201	-5.272	4.77452	2.51078e-05	0.000524344	1.63	62.48	168.92	12.56	2.19	0.65	5.96	2.93	0.76
SNORA21-201	-5.22886	3.92871	2.68397e-05	0.00054002	0.9	35.99	73.59	31.4	0	1.84	2.98	1.64	0.11
tRNA154-IleAAT	-5.13841	6.15809	2.70612e-05	0.00054002	4.59	163.91	128.78	166.42	1.82	0.76	196.52	15.45	0.33
tRNA175-SerGCT	-3.72185	3.92147	3.29425e-05	0.000621906	2.58	34.86	21.74	47.1	2.19	3.58	35.73	2.57	1.97
SNORD62B-201	-5.45185	5.67392	3.31633e-05	0.000621906	2.6	116.73	289.34	25.12	0	5.64	35.73	4.33	0.44
tRNA20-AlaAGC	-5.01626	1.88861	3.32422e-05	0.000621906	0.27	11.2	3.34	9.42	0	0.76	20.84	0.12	0.22
SNORD67-201	-5.76041	9.66306	3.42885e-05	0.00062839	34.07	1847.23	4756.47	558.93	35	4.66	226.29	93.98	2.62
SNORD99-201	-4.64484	5.53642	3.71712e-05	0.000667594	4.11	104.5	207.38	94.2	0.36	5.53	11.91	3.98	6.55
SNORD14C-201	-4.16743	5.81331	4.33684e-05	0.000763624	6.84	123.78	234.14	119.32	2.55	9.1	17.87	11.12	4.59
RNU1-16P-201	-4.90056	7.80636	4.97976e-05	0.000859966	16.78	500.75	1299.5	62.8	20.05	3.36	139.94	36.28	7.43
SNORD89-201	-4.68773	8.93186	5.46427e-05	0.000925832	42.05	1084.22	2861.58	307.72	26.62	24.71	83.37	85.32	31.56
SNORD14E-201	-3.82935	3.82	5.70601e-05	0.000948888	2.22	31.77	51.85	34.54	1.82	2.93	8.93	1.4	2.73
tRNA121-ThrCGT	-4.31794	2.82802	5.86415e-05	0.000957457	0.85	18.65	6.69	31.4	0.36	0.33	17.87	1.52	1.2
SNORD62A-201	-5.14479	5.41284	6.45274e-05	0.00103474	2.69	96.65	255.89	25.12	1.09	6.07	8.93	3.28	0.33
tRNA84-GlnTTG	-3.7412	6.64946	6.59174e-05	0.00103849	16.08	215.77	177.28	279.46	12.4	6.18	190.56	38.97	6.77
U1.108-201	-5.61124	4.16262	7.13099e-05	0.00110407	0.82	41.69	107.04	3.14	0.36	0.11	14.89	2.69	0.11
SNORD57.1-201	-4.95347	7.15493	7.55465e-05	0.00114984	10.3	320.88	570.31	389.37	3.65	7.8	2.98	8.78	20.97
U3.4-201	-5.53979	4.0952	8.7883e-05	0.00131532	0.8	39.8	103.69	15.7	0	0.76	0	0.59	1.86
SNORD113-8-201	-4.25497	6.58131	9.00479e-05	0.00132562	10.97	210.71	372.96	232.36	2.92	21.13	26.8	15.92	3.93
SNORD53-201	-4.92726	4.33045	0.000109261	0.00158252	1.5	45.86	118.74	18.84	1.46	1.3	0	1.17	2.08
SNORA45-201	-4.47663	6.04476	0.000118221	0.00166502	6.56	147.28	257.56	166.42	1.82	2.93	17.87	19.19	2.29
SNORD14D-201	-4.40621	5.0215	0.000118665	0.00166502	3.39	73.63	105.36	103.62	0.36	9.32	11.91	2.69	1.2
U1.74-201	-4.40793	6.71345	0.00012138	0.00167691	10.91	231.09	595.39	50.24	12.4	3.25	47.64	23.41	4.59
hsa-miR-708-5p	9.60301	3.82122	0.000123354	0.00167836	21.91	0	0	0	4.74	34.35	0	34.99	13.54
SCARNA16-201	-5.17044	8.81842	0.000131376	0.00176083	28.23	1018.95	1093.79	1915.43	8.02	8.34	47.64	93.28	3.28
SNORA7B-201	-4.35403	2.95992	0.000145885	0.00192622	0.85	18.44	36.79	12.56	0	1.41	5.96	1.87	0.11
SNORD92-201	-4.09342	3.41069	0.000148006	0.00192622	1.37	24.38	48.5	15.7	0	2.6	8.93	2.22	0.66
U1.79-201	-4.02589	6.82121	0.000151474	0.00194319	15.05	244.62	600.41	47.1	15.68	5.85	86.35	29.49	9.17
RNU1-19P-201	-4.98112	5.47196	0.000156192	0.0019755	3.19	99.84	284.32	6.28	4.74	1.3	8.93	5.62	1.09
tRNA143-LysTTT	-3.5757	6.75714	0.000179384	0.00223732	19.21	230.43	75.26	511.83	9.84	31.86	104.21	14.04	21.08
SNORD123-201	-4.54997	6.79243	0.000216217	0.00265977	10.45	245.48	640.55	69.08	4.01	13.65	26.8	22.71	1.42
SNORA7A-201	-5.01418	5.0334	0.000229965	0.00279065	2.28	74.94	158.88	65.94	1.09	1.52	0	5.97	0.55
SNORD15B-201	-4.19167	6.23883	0.000233308	0.00279347	9.05	166.88	197.35	279.46	0.73	6.94	23.82	23.17	5.35
SNORD6-201	-4.13644	6.33001	0.000239505	0.00282995	9.96	175.93	356.23	150.72	3.65	10.84	20.84	23.41	1.97
RNU1-9-201	-4.56341	10.4106	0.000245331	0.0028457	127.17	3007.25	7909.05	442.75	76.57	28.61	669.94	368.67	34.84
tRNA22-GlnCTG	-3.21991	4.25342	0.000247177	0.0028457	4.34	41.14	36.79	62.8	2.92	6.39	23.82	2.81	5.24
SNORD58A-201	-4.45466	6.70904	0.000265387	0.00300952	10.51	231.89	434.84	207.24	1.09	15.5	53.6	24.69	0.76
U1.81-201	-4.57458	10.0491	0.000268109	0.00300952	98.26	2341.59	6316.87	273.18	64.53	21.89	434.72	273.52	33.09
SNORA71A-201	-5.39487	3.48777	0.000276575	0.00306623	0.68	26.07	71.92	6.28	1.82	0.54	0	0.35	0
U1.90-201	-4.59509	10.009	0.000297793	0.0032612	94.29	2279.2	6137.92	229.22	65.26	16.47	470.45	263.1	32.33
hsa-let-7c-5p	3.37238	10.7312	0.00032185	0.00345186	2771.06	267.5	287.66	282.6	1702.3	1754.04	232.25	5540.33	2087.55
RNU1-6-201	-4.5145	10.3686	0.000322891	0.00345186	127.54	2915.51	7715.05	427.05	73.65	24.82	604.44	375.34	36.37
tRNA166-AlaAGC	8.87611	3.17234	0.000327144	0.00345618	13.2	0	0	0	3.65	22.43	0	17.44	9.28
tRNA64-GlnTTG	-2.80052	6.88446	0.000345899	0.00361183	33.47	233.36	209.06	282.6	36.46	32.4	208.43	36.28	28.72
SNORD53_SNORD92.1-201	-4.29469	2.73795	0.000352804	0.00364159	0.78	16.67	21.74	28.26	0	1.19	0	1.05	0.87
RNU1-11P-201	-4.50737	10.2509	0.000360227	0.00367595	118.1	2686.42	7151.43	339.13	66.72	22.43	568.71	348.3	34.95
hsa-miR-7704	-3.30323	3.85352	0.000369716	0.00373039	3.14	30.75	58.54	18.84	2.55	4.77	14.89	3.04	2.18
RNU1-10P-201	-4.51665	10.0445	0.000389888	0.00389021	101.74	2329.12	6315.2	273.18	65.99	20.7	398.99	291.66	28.61
U1.34-201	-3.70501	5.74393	0.000436668	0.00428526	8.82	114.46	240.83	25.12	10.94	1.63	77.42	18.14	4.59
U1.44-201	-4.00423	3.23155	0.000439025	0.00428526	1.3	21.18	48.5	3.14	0.36	0.65	11.91	3.51	0.66
hsa-miR-23b-3p	5.15034	7.51872	0.000482495	0.00465893	310.85	9.1	0	9.42	33.91	96.99	17.87	769.87	342.61
hsa-miR-4461	-5.2432	1.53575	0.00048977	0.00467886	0.16	7.67	16.72	6.28	0	0	0	0	0.66
tRNA118-PseudoTTT	-4.38308	3.35411	0.000506906	0.0047916	1.31	25.65	8.36	59.66	4.01	0.54	8.93	0.47	0.22
U1.93-201	-4.10913	3.3306	0.000514023	0.00480826	1.31	22.9	50.17	12.56	0.73	0	5.96	3.86	0.66
U1.88-201	-3.39757	6.17005	0.000536683	0.00496847	14.29	149.9	331.15	47.1	16.41	4.33	71.46	25.28	11.14
RNU1-22P-201	-3.7474	6.69194	0.000566474	0.00519075	16.41	220.23	518.46	43.96	12.4	4.12	98.26	40.73	8.41
U1.73-201	-3.23545	5.13018	0.000713708	0.00647383	7.75	72.39	150.52	21.98	8.75	3.03	44.66	13.23	6.01
hsa-miR-103a-3p	4.12324	8.01637	0.000752094	0.0067538	431.18	25.06	8.36	25.12	58.7	582.58	41.69	957.84	125.6
U1.17-201	-3.91632	5.14581	0.000806841	0.00717369	5.07	76.48	199.02	12.56	2.92	1.19	17.87	12.99	3.17
SNORA40-201	-4.78222	1.30702	0.000869669	0.00763297	0.2	6.55	13.38	6.28	0	0.11	0	0.7	0
SNORD114-23-201	-3.41424	3.15482	0.000875496	0.00763297	1.91	20.26	23.41	31.4	2.55	2.17	5.96	2.69	0.22
tRNA3-ArgTCT	-3.15176	3.76388	0.000910036	0.00785781	3.27	30.29	8.36	40.82	1.09	4.23	41.69	3.16	4.59
U1.48-201	-4.04622	3.37753	0.000952438	0.00806877	1.41	23.05	60.21	0	1.46	0.54	8.93	2.46	1.2
RNU1-5-201	-4.20907	11.1024	0.000952439	0.00806877	258.75	4786	11732.3	1774.13	125.06	30.02	851.57	841.27	38.66
SNORD113-9-201	-4.29761	3.40953	0.00104228	0.00874733	1.21	24.96	43.48	31.4	0	2.17	0	2.46	0.22
SNORD20-201	-3.4281	7.22602	0.00110222	0.00916473	28.96	312.09	602.08	301.44	6.56	16.91	32.75	38.62	53.73
RNU1-3-201	-4.18031	11.0748	0.00116761	0.00954789	258.6	4688.91	11483.1	1824.37	109.38	28.83	759.27	859.41	36.81
hsa-miR-3195	-3.46585	2.84762	0.00117871	0.00954789	1.42	16.04	30.1	3.14	0.36	1.73	14.89	3.16	0.44
hsa-miR-125b-2-3p	3.82764	6.35224	0.0011802	0.00954789	132.69	9.76	1.67	15.7	44.85	48.98	11.91	280.66	156.29
RNU1-8-201	-4.16645	11.1077	0.00119403	0.00957359	266.95	4793.88	11780.8	1811.81	115.58	27.85	789.04	883.52	40.85
SNORD14A-201	-3.73495	1.62112	0.00127604	0.0101406	0.52	7.55	13.38	6.28	0	1.52	2.98	0.12	0.44
tRNA2-LysCTT	-2.91823	10.2899	0.00131435	0.010327	328.7	2485.75	859.64	1541.76	127.61	508.35	5055.83	399.45	279.37
RNU1-1-201	-4.12418	11.0759	0.0013225	0.010327	268.34	4679.75	11412.9	1902.87	120.32	29.48	723.54	886.44	37.13
U1.37-201	-3.55857	5.26087	0.00133665	0.0103476	6.91	81.79	148.85	81.64	2.92	2.17	14.89	20.72	1.86
tRNA24-LysCTT	-3.62181	2.01475	0.00135635	0.0104103	0.87	10.33	6.69	9.42	1.82	0.98	14.89	0.59	0.11
SNORD27-201	-3.80073	4.73028	0.00139477	0.0106144	4.13	58.61	81.95	87.92	0	5.74	5.96	9.36	1.42
tRNA4-ArgTCT	-3.09605	3.69991	0.0014119	0.0106545	3.28	28.9	5.02	25.12	2.55	3.9	56.57	3.04	3.6
SNORD16-201	-4.464	5.60683	0.00143533	0.0107411	4.94	110.94	53.52	276.32	0	12.46	2.98	6.32	0.98
SNORA76-201	-3.99219	4.92217	0.0014815	0.010995	4.18	67.51	90.31	97.34	0.73	1.95	14.89	14.04	0
tRNA93-AsnGTT	-4.15754	3.52174	0.00153885	0.0112418	1.49	28.05	13.38	43.96	0	0.11	26.8	5.85	0
U1.39-201	-4.18357	4.95357	0.00155319	0.0112418	3.74	68.48	155.54	43.96	1.09	0.54	5.96	12.87	0.44
SNORA53-201	-3.98027	5.85743	0.00155553	0.0112418	7.94	125.23	336.16	15.7	5.1	2.38	23.82	23.06	1.2
hsa-miR-99a-5p	3.90541	13.5384	0.00156484	0.0112418	19826.2	1322.85	1938.38	1428.72	4867.01	2995.28	601.46	61013.5	10429.2
Y_RNA.53-201	-2.69925	6.47786	0.00157878	0.0112519	26.89	175.07	55.19	279.46	37.55	19.29	190.56	23.29	27.41
hsa-miR-107	4.49881	3.70554	0.00161474	0.0114176	19.54	0.99	0	0	14.58	15.82	2.98	21.42	26.32
tRNA146-GlnCTG	-2.44532	7.99079	0.00167068	0.0117208	87.84	478.3	490.03	536.95	117.04	98.61	407.92	66.36	69.35
RNU1-21P-201	-4.17843	3.20824	0.00173725	0.0120934	1.13	20.82	53.52	0	0.36	0.11	8.93	3.28	0.76
tRNA16-GlnTTG	-2.43505	7.09619	0.00177415	0.0121428	47.62	257.76	237.49	342.27	45.21	45.51	193.54	57.58	42.16
tRNA101-AsnGTT	-3.82627	3.23813	0.00179155	0.0121428	1.51	22.61	18.4	34.54	0	0.22	14.89	5.62	0.22
SNORA55-201	-4.25612	1.36386	0.00179505	0.0121428	0.3	6.55	13.38	6.28	0	0.54	0	0.23	0.44
RNU1-4-201	-4.02545	11.42	0.00179844	0.0121428	362.93	5910.59	14349.7	2408.42	156.05	36.52	973.65	1214.5	44.67
snoU13.271-201	-3.97622	1.16435	0.00188727	0.0126475	0.41	6.68	1.67	9.42	0.73	0.22	8.93	0.7	0
hsa-miR-26b-5p	4.03309	8.56882	0.00193258	0.0128553	632.18	38.95	10.03	50.24	84.59	295.74	56.57	1982.74	165.68
RNU1-7-201	-4.00288	11.4127	0.00197271	0.0130257	366.34	5873.5	14346.3	2279.68	150.21	35.65	994.49	1234.4	45.11
tRNA7-IleGAT	-3.30971	1.68893	0.00205008	0.0134272	0.77	7.91	8.36	9.42	0.73	0.65	5.96	1.05	0.66
RNU1-2-201	-4.00664	11.4184	0.00206343	0.0134272	366.91	5897.94	14341.3	2355.04	144.75	31.21	997.47	1245.05	46.64
uc021ybm.1	-3.12676	8.08756	0.00210693	0.0136117	63.18	551.71	1070.37	540.09	51.77	51.37	44.66	27.27	122.32
hsa-miR-27b-5p	3.83591	4.28754	0.00230229	0.0147675	30.14	1.67	5.02	0	19.69	13.55	0	69.29	18.02
tRNA42-GlnCTG	-2.35855	7.64316	0.00238888	0.0152143	72.49	371.59	384.67	414.49	99.9	75.86	315.62	58.05	56.14
hsa-miR-152-3p	3.06647	10.0432	0.00244528	0.0154638	1691.88	202.29	112.05	298.3	565.13	1083.57	196.52	3981.04	1137.81
U1.76-201	-4.00457	6.02306	0.00297817	0.0187021	8.75	140.63	371.29	0	4.74	2.82	50.62	23.52	3.93
SNORD38A-201	-3.84854	6.42836	0.00316171	0.0197168	12.82	185.45	352.89	191.54	1.46	29.15	11.91	20.25	0.44
tRNA3-GlnCTG	-2.28754	7.83543	0.00325432	0.0201544	86.05	419.92	441.53	449.03	119.22	95.04	369.21	69.64	60.29
hsa-miR-126-3p	5.17104	9.02952	0.00328456	0.0202023	892.5	24.95	10.03	43.96	41.93	28.28	20.84	3464.2	35.6
RNU11-201	-3.51916	7.84617	0.00344499	0.0210449	42	481.49	1204.17	40.82	20.05	8.78	199.49	126.4	12.78
U1.60-201	-3.94837	1.66822	0.00348709	0.0211581	0.46	7.67	16.72	6.28	0	0.22	0	1.64	0
hsa-miR-7-5p	2.823	7.4883	0.00356467	0.0214141	281.52	39.92	33.45	56.52	151.31	615.09	29.78	149.34	210.35
tRNA7-GlnCTG	-2.25574	8.01651	0.00357697	0.0214141	99.21	473.72	458.25	540.09	136.36	106.85	422.81	81.11	72.52
SNORD14B-201	-3.47349	1.83985	0.00364735	0.0215637	0.72	8.59	13.38	9.42	0	0.22	2.98	2.46	0.22
SNORD48-201	-3.98775	5.44837	0.00364997	0.0215637	5.96	95.23	204.04	81.64	1.09	2.28	0	18.96	1.53
SCARNA15-201	2.72097	7.76175	0.00376415	0.0220928	338.45	51.47	43.48	72.22	134.54	295.52	38.71	635.75	288
hsa-miR-23a-3p	3.17253	9.05093	0.00382088	0.0222802	854.05	94.92	61.88	106.76	102.09	381.13	116.12	1907.25	1025.75
tRNA1-GlnCTG	-2.23138	7.77017	0.00393151	0.0227774	84.78	397.99	413.1	417.63	114.12	95.91	363.26	65.66	63.45
hsa-miR-140-3p	3.50728	8.06709	0.00409682	0.023583	437.46	38.41	41.81	37.68	49.59	135.57	35.73	1391.7	173
tRNA99-GlnCTG	-2.20401	7.92568	0.00419525	0.0239957	95.8	441.28	446.55	439.61	126.15	107.39	437.7	75.37	74.27
hsa-miR-582-3p	4.07448	3.34952	0.00445395	0.0253142	14.67	1.05	0	3.14	8.39	14.41	0	13.69	22.17
tRNA99-ValCAC	2.58467	8.54658	0.00468281	0.0264476	579.25	96.54	97	97.34	392.67	584.32	95.28	250.69	1089.32
tRNA49-GlnCTG	-2.17025	7.77364	0.00486566	0.0273085	87.81	395.07	426.48	392.51	116.31	97.96	366.24	64.02	72.96
SNORD114-26-201	-3.14929	2.75991	0.00495005	0.0274827	1.7	15.85	10.03	34.54	0.73	3.03	2.98	2.81	0.22
RNU1-20P-201	-3.08443	3.99743	0.00495791	0.0274827	3.88	32.7	76.93	6.28	1.82	1.08	14.89	10.53	2.08
SNORA64-201	-3.53263	4.71598	0.00507671	0.0278753	4.81	55.3	150.52	9.42	4.74	4.23	5.96	10.18	0.11
tRNA5-GlyGCC	2.51546	13.5051	0.00509082	0.0278753	17984.7	3145.47	2779.62	3030.15	11536.6	18694.7	3626.62	8677.52	33030
SNORD47-201	-3.7927	5.84409	0.00517215	0.028149	8.94	124.94	122.09	222.94	0	7.69	29.78	27.74	0.33
tRNA19-GlnCTG	-2.28828	5.67583	0.00520834	0.0281753	19.44	94.67	125.43	72.22	23.7	18.42	86.35	8.78	26.87
hsa-let-7a-5p	2.35581	13.7564	0.0052469	0.0282139	21120.7	4126.21	3612.51	4722.64	13937.1	27886.7	4043.48	24704.2	17955
tRNA128-GlyGCC	2.49876	13.3483	0.00531607	0.0284157	16110.3	2850.47	2451.82	2734.98	10595.6	16906.1	3364.6	7714.07	29225.4
tRNA4-GlyCCC	2.51788	13.4998	0.00543807	0.0286681	17921.7	3129.22	2704.36	3140.05	11574.9	18329.5	3543.25	7961.02	33821.5
tRNA68-GlyGCC	2.49517	13.3507	0.00545761	0.0286681	16131.8	2861.4	2421.72	2684.74	10501.9	17019.9	3477.75	7726.36	29279.2
tRNA18-GlyGCC	2.49584	13.5404	0.00545907	0.0286681	18400	3262.17	2841.51	3133.77	11875.7	18884.8	3811.23	8840.44	33999.2
hsa-miR-342-3p	3.66491	4.5091	0.00550944	0.0287644	34.87	3.09	0	6.28	10.21	20.48	2.98	77.01	31.78
tRNA19-GlyGCC	2.48119	14.4413	0.00561398	0.0291408	34319.2	6146.53	5433.82	5809.09	22147.1	36039.2	7196.67	16559.7	62530.7
tRNA24-GlyGCC	2.46514	13.3417	0.00579949	0.0299307	15992.5	2896.28	2662.55	2584.26	10624.7	16640	3442.02	7763.69	28941.4
SNORD113-5-201	-3.24812	1.87977	0.00597228	0.0306396	0.84	8.54	13.38	6.28	0	2.93	5.96	0.23	0.22
tRNA25-GlyGCC	2.45595	13.3541	0.00600533	0.0306396	16118.1	2937.71	2647.5	2687.88	10596.7	16892.7	3477.75	7783.47	29199.7
U1.82-201	-3.85629	10.0001	0.00603921	0.0306396	151.13	2189.18	4763.16	1610.85	49.59	6.18	193.54	541.65	7.1
hsa-miR-10b-5p	5.83472	11.5809	0.00624051	0.0314676	5287.97	92.76	46.83	157	175.74	3.68	74.44	20913.6	58.87
tRNA13-ThrTGT	-2.42127	3.72505	0.0062879	0.0314676	4.84	25.55	36.79	21.98	6.2	3.58	17.87	7.61	1.97
hsa-let-7f-5p	2.50516	13.4614	0.00630754	0.0314676	17432.6	3070.77	2659.21	3328.45	7765.92	18273.2	3224.66	34217.2	9473.92
SNORD112-201	-3.48244	5.34572	0.00640958	0.0316274	7.68	86.48	137.14	119.32	0.73	9.1	2.98	20.25	0.66
SCARNA2-201	-3.90788	5.42897	0.00641939	0.0316274	6.16	93.08	232.47	40.82	0	14.95	5.96	9.48	0.22
U1.83-201	-3.50518	6.01469	0.00644522	0.0316274	11.92	135.32	366.27	18.84	4.01	2.49	20.84	39.21	1.97
tRNA21-MetCAT	-2.83908	2.40003	0.00650656	0.0317397	1.61	12.36	3.34	18.84	1.09	3.25	14.89	0.59	1.53
tRNA28-GlnCTG	-2.28962	5.56069	0.00656339	0.0317397	17.96	87.95	86.97	138.16	18.96	19.07	38.71	8.89	24.9
tRNA2-GlyCCC	3.95043	3.23137	0.00657414	0.0317397	13.38	0.99	0	0	12.4	16.36	2.98	6.32	18.46
tRNA58-LeuCAA	-2.40804	5.25311	0.00671441	0.0322435	13.6	71.48	142.16	15.7	14.95	14.3	56.57	11.59	13.54
hsa-miR-589-5p	3.17097	3.93973	0.0068839	0.0328588	22.46	2.6	1.67	3.14	14.95	13.33	2.98	19.31	42.27
hsa-miR-155-5p	2.94815	7.71107	0.00691572	0.0328588	331.6	42.98	38.47	21.98	115.21	858.7	68.48	77.36	275.11
hsa-miR-27b-3p	2.85569	12.2054	0.0070061	0.0330529	7486.15	1034.01	1329.6	935.73	2565.31	1972.83	836.68	20571.5	4834.98
hsa-miR-200a-3p	6.61499	7.68507	0.00703019	0.0330529	354.01	3.7	1.67	9.42	7.29	0.22	0	1406.44	2.08
tRNA133-GlyCCC	2.41766	13.3441	0.00711735	0.0332884	15954.7	2986.15	2642.48	2888.85	10578.8	16408.3	3427.13	7170.55	29661.1
tRNA10-LysCTT	-2.29088	9.77913	0.00720864	0.0335407	329.49	1613.18	704.1	1259.16	142.92	500.98	2876.29	398.16	275.88
tRNA131-GlyCCC	2.48887	6.59333	0.00729839	0.0337833	146.91	25.87	35.12	15.7	99.17	162.01	26.8	72.21	254.25
Y_RNA.166-201	3.18488	4.27117	0.00739928	0.0340746	28.86	3.1	3.34	0	11.67	54.08	5.96	35.81	13.87
hsa-miR-182-5p	5.00369	6.31203	0.00784008	0.0359203	132.74	4.15	3.34	3.14	14.58	0.98	5.96	513.56	1.86
Y_RNA.340-201	2.90601	4.89555	0.00839944	0.0382878	44.85	6.19	3.34	6.28	12.03	57.11	8.93	84.38	25.88
tRNA117-GlyTCC	-2.34214	3.47513	0.0085931	0.0389727	4.21	21.79	20.07	12.56	1.82	7.48	32.75	3.51	4.04
SNORA18-201	-2.80789	2.27882	0.00866929	0.0391207	1.44	10.63	13.38	12.56	0	3.47	5.96	1.76	0.55
hsa-miR-21-5p	2.15719	14.0991	0.0087325	0.0392089	26288.7	5893.74	5693.05	6455.94	21750	24950.5	5532.24	25345.7	33108.3
hsa-miR-98-5p	2.36411	6.93585	0.00883421	0.0394683	184.66	36.04	28.43	43.96	82.4	260.3	35.73	244.26	151.7
hsa-miR-93-5p	3.18276	5.41035	0.00917429	0.0407847	66.01	7.56	1.67	3.14	10.94	82.03	17.87	134.71	36.37
U1.25-201	-3.13473	3.61366	0.00945489	0.0418251	2.89	25.15	63.55	0	1.46	1.63	11.91	7.37	1.09
SNORD41-201	-2.75821	3.49323	0.0100209	0.0441116	3.37	23.06	35.12	25.12	0.73	7.37	8.93	5.15	0.22
hsa-miR-183-5p	5.18495	7.1874	0.0101276	0.0443639	246.92	6.55	13.38	6.28	118.13	0.22	0	865.84	3.49
Y_RNA.679-201	2.7525	5.72931	0.0102281	0.0445865	81.03	12.21	6.69	3.14	25.89	109.02	26.8	128.39	60.83
hsa-miR-218-5p	2.52348	6.47906	0.0103342	0.0448316	135.71	23.67	21.74	31.4	44.85	153.56	17.87	69.87	274.57
SNORD94-201	-3.42568	4.7284	0.0104224	0.0449968	5.24	56.94	76.93	87.92	0	4.23	5.96	16.5	0.22
hsa-miR-26a-5p	2.6511	12.5924	0.0107609	0.0462357	9652.1	1537	617.14	2147.79	3201.89	5260.7	1846.06	25073.9	5071.87
U1.67-201	-3.26814	6.14903	0.0108566	0.0462739	15.13	145.56	406.41	9.42	7.29	3.25	20.84	46.82	3.17
U1.64-201	-2.59655	4.29581	0.0108728	0.0462739	6.38	38.04	75.26	3.14	7.29	2.28	35.73	11.35	4.59
tRNA17-PseudoTTC	2.23584	10.266	0.0112474	0.0476422	1856.61	394.26	336.16	364.25	1275.36	2048.8	482.36	909.15	3193.14
SNORD55-201	-2.83441	4.73842	0.0113899	0.0480194	7.48	53.58	91.99	62.8	1.09	14.74	5.96	12.87	1.2
RNU1-13P-201	-3.84609	9.87747	0.0114615	0.0480953	139.72	2009.75	4314.94	1538.62	37.92	1.95	175.67	516.72	2.29
RNU1-12P-201	-3.7863	9.88188	0.0115225	0.0481266	145.56	2008.66	4321.63	1576.31	54.69	2.06	128.03	522.11	3.39
Y_RNA.474-201	3.05413	4.25534	0.0115778	0.0481337	28.27	3.54	1.67	0	13.85	36.95	8.93	47.52	14.74
tRNA15-GlnCTG	-2.04195	5.53625	0.0117097	0.0484575	20.12	82.88	83.62	81.64	23.33	21.89	83.37	8.08	27.19
tRNA13-LysCTT	-2.1195	11.25	0.012033	0.0494503	1001	4350.53	1734.34	3042.71	586.27	1489.08	8274.54	854.84	1073.81
tRNA112-GlnCTG	-2.12992	5.40129	0.0120597	0.0494503	17.54	77.04	58.54	113.04	20.05	19.72	59.55	5.38	25.01
hsa-miR-185-5p	2.49501	5.9028	0.0129812	0.0529868	90.01	16.14	11.71	18.84	20.42	170.14	17.87	93.04	76.45
SNORD114-21-201	-2.67683	3.55703	0.0132731	0.0539333	3.65	23.22	48.5	6.28	1.09	5.09	14.89	8.08	0.33
tRNA70-GlyTCC	-2.11403	3.48493	0.0137288	0.0555337	4.79	21.22	15.05	18.84	2.92	5.96	29.78	5.15	5.13
Y_RNA.133-201	3.27239	3.91801	0.0141801	0.057102	22.24	2.16	3.34	3.14	4.01	38.25	0	41.78	4.91
hsa-miR-199b-5p	2.1917	8.75399	0.014312	0.057376	646.73	141.73	108.71	131.88	379.18	471.4	184.61	1265.29	471.05
hsa-miR-1	4.09037	5.46063	0.0145159	0.0579344	70.93	4.2	3.34	6.28	6.2	1.73	2.98	271.29	4.48
hsa-miR-20a-5p	3.15903	6.11785	0.0148137	0.0587618	109.37	12.43	6.69	15.7	5.83	94.28	14.89	315.65	21.73
tRNA91-PseudoCCC	2.17083	8.26072	0.014854	0.0587618	457.94	101.72	95.33	84.78	310.64	496.32	125.06	216.29	808.52
Y_RNA.79-201	2.38434	7.31492	0.0156143	0.0614986	241.23	46.46	25.09	21.98	102.82	277.1	92.3	152.73	432.28
hsa-miR-181a-2-3p	3.06406	4.79568	0.0157193	0.0616418	42.58	4.46	13.38	0	64.17	10.4	0	74.55	21.19
tRNA1-SeCTCA	-2.32272	3.92424	0.0158672	0.0617201	5.78	29.26	25.09	3.14	3.28	6.29	59.55	6.91	6.66
SNORD15A-201	-3.01935	6.5632	0.0158768	0.0617201	23.48	190.76	331.15	229.22	0.73	69.57	11.91	18.49	5.13
SNORD100-201	-2.88806	5.73078	0.0159749	0.061834	14.33	106.49	153.87	150.72	0.73	16.91	14.89	38.15	1.53
SCARNA18.2-201	-2.98	3.96246	0.01658	0.0639005	4.05	31.73	70.24	21.98	2.92	0.76	2.98	12.29	0.22
hsa-miR-501-3p	2.37582	4.58444	0.0166774	0.0640011	34.73	6.38	10.03	3.14	19.32	19.29	5.96	57.93	42.38
Y_RNA.673-201	2.6507	4.87478	0.0168407	0.064353	43.64	6.81	8.36	3.14	10.21	28.28	8.93	110.6	25.45
tRNA32-LysCTT	-1.98899	9.98819	0.0175702	0.0668281	447.16	1775.68	742.57	1362.78	317.2	617.15	3221.68	259.71	594.57
U1.26-201	-2.81135	3.23515	0.0176373	0.0668281	2.72	18.9	41.81	0	1.46	1.3	14.89	7.14	0.98
SNORA61-201	-2.89637	6.40093	0.0178512	0.0673544	22.5	167.31	446.55	34.54	6.2	33.92	20.84	48.57	1.31
hsa-miR-629-5p	2.27727	6.2748	0.0181576	0.0682241	115	24.08	13.38	43.96	55.42	100.35	14.89	97.49	206.75
tRNA13-GlyCCC	2.31445	8.16984	0.0186299	0.0697069	435.52	87.87	45.16	78.5	171.73	860.66	139.94	165.37	544.33
U2.27-201	-2.06628	4.17946	0.0193667	0.072163	7.89	32.64	48.5	34.54	10.94	2.71	14.89	10.07	7.86
U1.77-201	-3.70162	9.86452	0.0197712	0.0733658	151.71	1974.15	4171.11	1563.75	48.13	0.65	187.58	556.63	1.42
tRNA45-GlyTCC	-2.07587	3.30256	0.0200282	0.0740136	4.31	18.68	13.38	18.84	1.82	8.24	23.82	4.21	2.95
Y_RNA.756-201	2.05089	6.23698	0.0206691	0.0760692	109.87	26.25	33.45	12.56	81.31	143.59	32.75	128.74	85.84
hsa-let-7d-5p	2.23643	7.43359	0.0211903	0.0776688	258.58	55.31	20.07	56.52	90.78	448.97	89.33	306.29	188.29
tRNA86-ArgTCT	-2.59511	1.78008	0.0213248	0.0778441	1.22	6.99	11.71	6.28	1.82	1.84	2.98	0.23	0.98
hsa-let-7g-5p	2.36925	12.1226	0.0221873	0.0806646	6812.03	1318.62	1016.85	1959.39	1161.97	6240.35	979.61	16665.3	3180.47
SNORD58C-201	-2.89207	5.46201	0.0230001	0.0832825	11.89	88.66	128.78	119.32	0	22.32	17.87	24.46	0.76
tRNA6-LysCTT	-2.0922	5.0954	0.0232275	0.0837681	14.49	62.54	25.09	91.06	6.93	31.43	71.46	4.33	15.29
SNORD66-201	-2.58703	6.3248	0.023364	0.0839235	25.58	153.68	314.42	128.74	4.74	37.71	17.87	57.47	2.4
SNORD43-201	-2.56011	6.72767	0.0238159	0.0852057	34.29	202.08	449.89	144.44	9.11	41.29	11.91	80.76	6.01
tRNA39-GlyGCC	2.02505	12.2098	0.0243095	0.0866266	6997.98	1719.64	1160.69	1714.47	3305.07	8069.26	2283.76	3875.94	12741.6
SNORD104-201	-2.59383	6.96306	0.0246112	0.0873551	39.64	239.47	403.06	282.6	5.47	36.09	32.75	113.29	3.71
SNORD21-201	-2.77653	6.35566	0.0249834	0.0883273	23.5	161.43	227.45	244.92	1.82	44.65	11.91	46.35	1.2
U1.24-201	-2.57953	2.7499	0.0253004	0.0890972	2.26	13.32	25.09	0	1.46	0.54	14.89	5.38	1.64
hsa-miR-204-5p	4.06002	5.30613	0.0255825	0.0897387	63.35	3.97	0	0	12.4	3.03	11.91	234.89	3.06
U1.27-201	-2.22309	2.48991	0.0263614	0.0917594	2.33	11.38	6.69	12.56	1.46	1.08	14.89	5.27	1.53
tRNA2-GlyGCC	2.00997	12.4096	0.0263629	0.0917594	8024.68	1992.66	1217.55	2116.39	3766.29	9255.24	2644.04	4345.73	14731.5
tRNA114-ArgCCG	-2.40637	2.99452	0.0265004	0.0918816	2.98	16.56	6.69	25.12	0	1.52	17.87	8.43	1.97
Y_RNA.559-201	2.13847	6.63172	0.0269434	0.0929248	145.97	33.61	10.03	28.26	78.75	163.85	62.53	113.99	227.28
Y_RNA.75-201	2.96162	3.31453	0.0270082	0.0929248	13.75	1.99	0	0	9.11	19.18	5.96	17.32	9.39
Y_RNA.725-201	2.46969	5.53527	0.0274134	0.0937076	69.09	12.75	5.02	9.42	19.69	126.36	23.82	113.29	17.04
tRNA37-GlyGCC	1.9837	12.2159	0.0274996	0.0937076	6995.89	1769.13	1117.2	1799.25	3367.42	8001.86	2390.95	3867.28	12747
Y_RNA.88-201	2.2948	4.38064	0.0276403	0.0937076	29.66	5.82	8.36	3.14	8.02	50.39	5.96	33.47	26.76
Y_RNA.507-201	2.17901	4.53971	0.0276531	0.0937076	32.92	7.3	6.69	6.28	14.22	50.93	8.93	36.16	30.36
Y_RNA.764-201	2.4773	5.02185	0.0277653	0.0937341	47.81	8.78	5.02	9.42	13.49	25.14	11.91	129.56	23.04
tRNA8-AlaTGC	1.94482	8.00605	0.0281221	0.0945828	374.71	97.01	132.12	78.5	328.5	274.82	80.39	700	195.5
hsa-miR-125b-5p	2.06	9.82929	0.0293103	0.0982113	1347.22	323.11	317.77	392.51	618.36	901.62	259.04	3234.45	634.43
SNORD18A-201	-2.19694	3.37798	0.0294794	0.0984108	4.23	19.66	25.09	21.98	0.36	7.26	11.91	8.08	1.2
tRNA76-GlyTCC	-1.908	3.46027	0.0297009	0.0984485	5.22	20.11	11.71	18.84	3.28	8.02	29.78	4.33	5.24
tRNA35-GlyGCC	1.95683	12.218	0.02971	0.0984485	6985.24	1799.65	1113.86	1849.49	3273.35	8038.81	2435.61	3948.85	12680
Y_RNA.699-201	2.6295	3.36798	0.0302745	0.0997166	14.21	2.11	3.34	0	7.66	27.53	2.98	16.74	4.91
SNORD114-28-201	-2.77943	2.43011	0.0303147	0.0997166	1.65	11.79	13.38	21.98	0.36	5.09	0	0.94	0.22
Y_RNA.163-201	2.53877	4.67304	0.0304361	0.0997504	37.18	6.78	1.67	15.7	8.75	43.13	2.98	71.16	25.67
hsa-miR-193b-3p	2.95583	3.89483	0.0309677	0.101124	21.36	3.09	0	6.28	3.65	12.35	2.98	30.55	38.88
tRNA41-GlyGCC	1.92827	12.2183	0.0317414	0.103275	6964.12	1830.09	1138.94	1978.23	3271.17	7988.21	2373.09	3924.04	12673.1
U2.41-201	-1.92793	3.63142	0.0323304	0.104811	5.82	21.48	40.14	9.42	8.02	2.93	14.89	4.8	7.54
hsa-miR-708-3p	2.03043	6.6741	0.0330675	0.106815	149.26	36.1	58.54	40.82	238.45	72.39	8.93	119.96	166.23
SNORA58.2-201	-3.13356	4.14165	0.0333456	0.107327	4.12	36.32	86.97	21.98	0	3.14	0	13.34	0
hsa-miR-203a	3.1231	8.35201	0.0335347	0.10755	523.73	60.19	43.48	59.66	43.75	17.56	77.42	1974.07	59.52
SNORD73A-201	-2.74089	1.20844	0.0340731	0.108077	0.72	4.88	8.36	6.28	0.36	0.76	0	1.76	0
tRNA137-Pseudo???	1.78976	6.75809	0.034114	0.108077	153.88	44.39	50.17	50.24	152.4	131.56	32.75	208.91	122.65
U2.14-201	-2.03627	9.02702	0.0341361	0.108077	224.16	918.49	2065.49	157	389.75	68.6	532.98	253.39	184.9
tRNA12-AspGTC	1.93719	7.38905	0.0341987	0.108077	243.21	63.84	33.45	62.8	239.91	318.93	95.28	87.54	326.45
U2.59-201	-2.05165	9.0112	0.0343005	0.108077	219.93	910.79	2102.28	150.72	381.37	68.05	479.38	249.88	180.42
hsa-miR-450a-5p	2.48589	4.20148	0.0356436	0.111916	26.23	5.13	0	9.42	33.91	22.65	5.96	16.27	32.11
SNORD22-201	-3.07657	5.32024	0.0364769	0.114133	9.64	81.55	157.21	78.5	0	2.28	8.93	36.05	0.22
hsa-miR-542-3p	2.31574	3.53531	0.0372572	0.11617	15.84	3.1	3.34	0	17.14	16.58	5.96	13.93	15.73
hsa-miR-584-5p	2.15708	5.31574	0.0381894	0.118665	57.51	13.15	8.36	25.12	21.51	26.55	5.96	103.23	78.74
SNORD118-201	-2.63257	2.63023	0.0386933	0.119816	1.98	12.33	25.09	0	0	4.77	11.91	2.93	0.22
tRNA13-AlaCGC	1.84333	7.1077	0.0392212	0.121033	197.86	54.89	70.24	40.82	166.62	137.84	53.6	385.17	101.79
Y_RNA.30-201	1.86003	7.15276	0.0397613	0.122094	204.34	56.57	33.45	43.96	141.1	357.61	92.3	122.07	196.59
Y_RNA.324-201	1.91801	6.24984	0.0398368	0.122094	109.06	29.16	15.05	18.84	63.44	147.49	53.6	150.04	75.25
tRNA10-GlyTCC	-1.71414	4.02167	0.041027	0.125314	8.39	27.86	20.07	18.84	6.56	11.92	44.66	6.55	8.52
SNORD114-22-201	-1.96364	4.99233	0.041279	0.125656	14.34	55.84	90.31	53.38	5.83	26.98	23.82	22.24	2.29
hsa-miR-139-5p	3.02894	5.42093	0.0415399	0.12574	66.08	8.28	3.34	12.56	16.77	1.19	8.93	234.54	11.8
tRNA5-AspGTC	1.91963	8.47762	0.0416319	0.12574	518.49	137.39	68.57	138.16	387.2	882.11	205.45	146.06	658.57
SNORD74-201	-2.36125	7.52775	0.0417265	0.12574	66.75	343.34	379.65	599.75	8.75	51.15	50.62	201.42	5.68
SNORD82-201	-2.12451	4.8542	0.0425297	0.127731	11.98	52.25	88.64	50.24	2.19	26.88	17.87	17.44	1.42
Y_RNA.490-201	1.86303	6.32423	0.0437461	0.130947	114.17	31.8	13.38	31.4	63.44	136.33	50.62	87.43	169.5
hsa-miR-181b-5p	2.01946	6.41401	0.0440084	0.131029	123.93	30.49	33.45	28.26	52.87	66.21	29.78	327.94	48.71
tRNA10-AspGTC	1.80646	7.4233	0.0440885	0.131029	245.37	70.44	43.48	78.5	237.35	329.33	89.33	86.49	328.3
Y_RNA.316-201	2.60497	2.90093	0.0442112	0.131029	9.8	1.6	1.67	3.14	4.74	13.44	0	12.41	8.63
SNORD83A-201	-2.77839	4.23091	0.0453504	0.133963	5.41	37.19	83.62	21.98	0	19.29	5.96	2.34	0
Y_RNA.666-201	1.81575	6.15563	0.0455507	0.134113	100.9	28.85	20.07	18.84	60.52	131.56	47.64	140.33	71.21
Y_RNA.257-201	2.12833	5.97137	0.0457433	0.13424	91.56	21.06	15.05	9.42	16.04	188.23	38.71	114.58	47.4
hsa-miR-17-5p	2.62778	4.83278	0.0458963	0.134251	42.03	7.22	0	15.7	6.56	55.48	5.96	87.08	19
hsa-miR-132-3p	1.97658	4.91644	0.0466201	0.135925	42.53	10.69	13.38	15.7	18.96	72.28	2.98	44.24	34.62
Y_RNA.567-201	2.48504	2.79428	0.0472469	0.137307	8.97	1.55	1.67	0	5.47	12.14	2.98	11.82	6.44
hsa-miR-411-5p	1.70366	5.85476	0.0490658	0.142133	80.47	24.97	16.72	31.4	72.55	87.56	26.8	88.36	73.39
tRNA119-AlaCGC	1.7207	7.10243	0.049722	0.143229	194.12	58.87	60.21	62.8	166.99	143.05	53.6	362.47	103.97
Y_RNA.289-201	1.79239	6.22823	0.0497633	0.143229	105.92	30.78	20.07	15.7	67.82	140.88	56.57	127.92	87.04
Y_RNA.428-201	2.46867	4.43578	0.0501383	0.143847	31.32	5.33	10.03	0	6.2	18.1	5.96	92.81	8.19
hsa-miR-199a-5p	1.62323	8.95587	0.0505178	0.144069	697.06	226.35	199.02	185.26	444.44	671.55	294.77	941.69	730.54
tRNA4-AspGTC	1.8545	9.1778	0.0506263	0.144069	837.35	231.94	100.35	229.22	737.22	1240.48	366.24	208.44	1163.26
tRNA69-AspGTC	1.76002	7.39078	0.0508016	0.144069	238.5	70.71	41.81	69.08	227.14	314.7	101.24	86.26	325.9
tRNA74-LeuCAA	-1.76742	3.54131	0.0508573	0.144069	5.93	19.63	31.78	6.28	9.11	6.5	20.84	3.75	4.37
SNORA44-201	-2.06814	4.54583	0.051624	0.145781	9.96	41.59	81.95	21.98	1.82	20.05	20.84	16.97	0.98
tRNA26-AsnGTT	2.82902	4.18686	0.0522877	0.147192	26.49	3.97	0	0	5.83	9.21	11.91	75.72	15.18
tRNA144-AspGTC	1.83687	8.63989	0.0530428	0.148677	574.94	161.2	95.33	138.16	487.83	855.56	250.11	121.95	834.41
SNORD96A-201	-2.25948	2.68188	0.0531462	0.148677	2.54	12.36	18.4	15.7	0	2.93	2.98	6.91	0.33
SNORD102-201	-2.63965	7.13727	0.0534553	0.149077	43.49	270.91	637.21	169.56	10.94	12.57	5.96	149.46	0.98
SNORA8-201	-2.53126	2.07559	0.0536735	0.149222	1.42	8.23	18.4	6.28	0	1.95	0	3.75	0
U1.23-201	-2.21317	2.74708	0.0547722	0.151398	2.7	12.33	25.09	0	1.09	1.08	11.91	6.67	1.97
tRNA66-AlaTGC	1.73759	7.00253	0.0547931	0.151398	181.54	54.04	81.95	53.38	157.14	140.01	26.8	335.31	93.71
Y_RNA.263-201	1.81885	4.91878	0.0552143	0.152013	41.98	11.58	16.72	3.14	28.44	35.33	14.89	66.71	37.46
Y_RNA.125-201	2.37914	5.65772	0.0553544	0.152013	74.99	14.38	13.38	0	17.5	123.97	29.78	137.75	20.75
tRNA6-TrpCCA	-1.61064	4.9929	0.0556457	0.152146	17.12	51.71	88.64	18.84	18.96	15.28	47.64	22	12.23
Y_RNA.359-201	1.83208	6.47604	0.0557418	0.152146	126.75	35.76	23.41	9.42	101.72	122.35	74.44	92.23	190.69
hsa-miR-30e-3p	1.87772	8.0687	0.0559804	0.152334	388.27	105.59	118.74	144.44	183.03	192.14	53.6	987.56	190.36
hsa-miR-199a-3p	1.80893	11.1623	0.0570016	0.15464	3301.44	942.52	588.71	1146.12	770.76	2364.47	1092.75	7057.37	3013.15
tRNA120-AlaAGC	1.67728	7.15519	0.0571762	0.15464	200.3	62.62	60.21	50.24	181.57	133.4	77.42	377.33	108.89
hsa-miR-374b-5p	2.75938	3.754	0.0573442	0.15464	19	3.14	0	9.42	3.28	18.75	0	39.56	14.42
U1.84-201	-2.12239	5.69452	0.0575952	0.154852	21.3	92.35	225.78	12.56	4.74	5.53	38.71	62.15	12.78
Y_RNA.565-201	1.92389	4.74371	0.058002	0.155147	37.24	9.9	8.36	9.42	10.57	64.05	11.91	51.85	22.5
hsa-miR-192-5p	2.26156	9.87405	0.0580507	0.155147	1418.08	295.7	297.7	342.27	3368.15	30.99	247.13	577.7	1695.47
hsa-miR-146a-5p	-1.8114	12.5472	0.0587882	0.156652	2883.89	10122.7	4177.8	18868.6	527.57	1747.64	7321.73	7310.41	1949.94
Y_RNA.40-201	1.74598	6.51606	0.0596331	0.158207	128.91	38.82	16.72	28.26	73.65	152.04	71.46	99.6	190.36
hsa-miR-361-5p	2.29623	4.66058	0.0597241	0.158207	36.29	7.46	6.69	15.7	7.66	15.71	0	76.78	45
tRNA48-AspGTC	1.78401	8.94773	0.0599838	0.158428	707.56	205.86	85.3	216.66	638.05	1002.07	315.62	173.33	1016.8
SNORD69-201	-2.12823	6.44976	0.060495	0.159245	35.94	157.32	205.71	254.34	7.66	31.43	11.91	100.42	4.26
tRNA71-LysTTT	-1.85107	5.38949	0.0606481	0.159245	20.21	72.64	45.16	116.18	59.79	6.07	56.57	8.19	6.77
tRNA17-SupTTA	-1.77221	6.43471	0.0610029	0.15943	42.91	146.31	102.02	238.64	119.95	19.07	98.26	15.45	17.15
tRNA33-Pseudo???	-1.62803	4.00696	0.0610735	0.15943	8.69	27.18	16.72	43.96	10.21	3.68	20.84	6.55	14.31
tRNA13-AlaTGC	1.64536	7.14956	0.0620211	0.161435	198.8	63.26	85.3	62.8	187.4	147.38	41.69	358.72	101.68
SNORD50B-201	-2.10422	4.56914	0.0622608	0.161495	9.9	42.26	98.68	25.12	2.92	9.75	2.98	25.51	1.42
Y_RNA.483-201	1.66682	6.27242	0.0624041	0.161495	107.64	34	26.76	15.7	80.58	137.63	59.55	128.04	84.31
tRNA1-AsnGTT	2.50125	3.70752	0.0627318	0.161877	18.17	3.21	3.34	6.28	3.65	7.04	0	53.02	8.96
hsa-miR-769-5p	1.79291	4.64123	0.0633729	0.163063	34.09	9.95	8.36	12.56	15.31	33.05	8.93	52.08	35.93
hsa-miR-330-3p	1.82439	4.25003	0.0639765	0.163746	25.73	7.3	6.69	6.28	12.03	28.39	8.93	31.13	31.34
Y_RNA.312-201	1.66961	6.33315	0.0641762	0.163746	112.34	35.49	25.09	18.84	69.64	153.45	62.53	137.05	89.23
hsa-miR-214-3p	1.75061	5.98798	0.0641856	0.163746	89.16	26.06	41.81	12.56	43.39	60.36	23.82	64.49	188.4
SNORD60-201	-1.97337	3.4756	0.064481	0.164034	5.03	19.8	31.78	15.7	0.36	9.86	11.91	9.13	0.76
tRNA81-AspGTC	1.71468	7.38281	0.064926	0.164455	235.84	72.14	38.47	43.96	218.76	323.91	133.99	87.78	312.9
Y_RNA.637-201	1.61303	6.31687	0.0650439	0.164455	110.36	35.97	38.47	18.84	74.74	147.92	50.62	132.49	86.28
SNORD37-201	-2.69157	3.13208	0.0651961	0.164455	2.8	18.62	15.05	40.82	0	10.4	0	0.7	0.11
hsa-miR-1292-5p	-2.13041	2.13448	0.0656514	0.164876	1.97	9.26	0	18.84	1.82	1.63	8.93	1.05	3.39
hsa-miR-181a-5p	1.79736	7.64999	0.0659086	0.164876	287.09	82.94	45.16	138.16	182.66	144.24	65.51	693.8	127.67
Y_RNA.306-201	2.2624	3.69507	0.0659138	0.164876	17.59	4.08	0	6.28	10.94	20.81	5.96	15.92	22.72
hsa-miR-1301-3p	2.1049	3.71146	0.0667239	0.166439	17.71	4.2	3.34	6.28	13.49	32.4	2.98	3.86	21.08
tRNA7-LysCTT	-1.52455	10.161	0.067085	0.166876	634.72	1826.65	824.52	1526.06	424.03	1006.08	3129.38	310.85	797.93
tRNA75-AspGTC	1.66473	7.36351	0.0672864	0.166915	231.17	73.24	40.14	75.36	210.01	321.09	104.21	76.31	317.27
hsa-miR-27a-3p	1.92278	11.1462	0.0677841	0.167561	3309.34	872.69	1051.98	803.85	894.72	871.28	762.25	9746.08	1725.28
hsa-miR-101-3p	2.34686	10.0525	0.0679202	0.167561	1617.4	317.85	388.01	398.79	270.9	146.3	166.74	5768.55	283.85
tRNA37-ValAAC	-1.51635	8.65845	0.0687786	0.169037	225.09	644.31	272.61	1070.76	332.51	97.21	589.55	291.31	179.33
tRNA133-ValCAC	1.61885	5.22673	0.0688948	0.169037	50.94	16.75	13.38	21.98	38.65	42.91	14.89	52.32	69.9
Y_RNA.170-201	2.26387	3.59239	0.0694727	0.16999	16.34	3.54	1.67	0	5.83	22.32	8.93	30.31	6.88
Y_RNA.519-201	2.26508	3.59149	0.0698918	0.170551	16.34	3.54	1.67	0	7.66	24.17	8.93	26.1	7.43
Y_RNA.549-201	1.74426	5.04159	0.0702459	0.170951	45.33	13.5	13.38	6.28	20.05	68.49	20.84	64.84	27.96
tRNA38-AspGTC	1.71945	8.46567	0.0711494	0.172682	501.94	152.81	63.55	150.72	449.91	714.68	244.16	119.61	723.55
hsa-miR-149-5p	1.7444	5.07105	0.0723228	0.175056	46.34	13.68	16.72	9.42	14.95	29.26	14.89	82.16	58.98
hsa-miR-455-3p	2.42712	3.46594	0.0725684	0.175179	14.94	3.14	0	9.42	6.2	23.19	0	11.82	18.57
SNORD50A-201	-1.93774	5.80995	0.0728041	0.175276	25.45	97.44	177.28	94.2	1.82	48.55	20.84	45.64	5.79
tRNA10-AlaCGC	1.57575	7.05986	0.0733332	0.176078	184.93	61.89	70.24	43.96	173.55	136.76	71.46	337.77	91.63
tRNA110-AlaTGC	-1.75905	3.15439	0.073707	0.176504	4.67	15.8	10.03	31.4	9.84	3.79	5.96	1.76	3.28
tRNA149-LysTTT	-1.59398	4.49216	0.0742636	0.177364	12.29	37.78	8.36	72.22	11.67	18.64	32.75	7.72	11.14
hsa-miR-30e-5p	1.89606	6.33586	0.0755881	0.179652	115.58	31.36	16.72	56.52	33.54	66.1	20.84	315.18	47.51
tRNA28-IleAAT	-2.11743	2.39131	0.0756218	0.179652	2.32	10.7	1.67	12.56	0.36	0.76	17.87	7.61	0.55
Y_RNA.20-201	1.82722	4.41439	0.0759188	0.179881	29.01	8.24	6.69	3.14	9.48	48.98	14.89	31.13	26.43
tRNA123-SerGCT	-1.46685	4.93352	0.0772389	0.182145	17.58	49.13	20.07	43.96	15.68	23.73	83.37	11.7	19.22
SNORD93-201	-1.99253	4.95923	0.0772798	0.182145	13.8	55.08	78.61	62.8	0.36	19.4	23.82	33.71	1.75
tRNA78-AspGTC	1.58419	7.40501	0.0777893	0.182866	235.45	78.79	48.5	62.8	207.46	320.77	125.06	89.53	324.04
Y_RNA.130-201	1.67909	8.23874	0.0786298	0.183932	426.47	133.35	85.3	40.82	408.35	416.24	273.93	189.95	691.34
tRNA45-AspGTC	1.66941	9.00502	0.07869	0.183932	725.64	228.51	97	210.38	629.29	1036.21	378.15	177.9	1059.17
Y_RNA.604-201	1.70046	4.69047	0.078857	0.183932	34.95	10.89	8.36	9.42	14.95	55.92	14.89	38.04	30.91
tRNA9-LysCTT	-1.45805	10.149	0.0791304	0.184091	649.43	1784.81	760.97	1478.96	440.8	1001.86	3114.49	341.63	813.44
Y_RNA.234-201	1.5168	6.30021	0.0813721	0.188817	107.56	37.76	28.43	28.26	71.46	143.91	56.57	131.08	83.77
tRNA11-LysCTT	-1.43232	10.1787	0.0824086	0.190729	670.89	1811.13	903.13	1466.4	434.24	1059.29	3063.87	341.75	848.28
SNORD114-9-201	-2.00112	4.48399	0.0827943	0.191129	9.9	39.7	63.55	37.68	0	15.71	17.87	22.35	1.53
U3.68-201	-1.66362	2.02542	0.083089	0.191199	2.17	6.87	8.36	6.28	1.82	3.68	5.96	1.64	1.53
SCARNA7-201	-2.30069	2.55525	0.0832504	0.191199	2.27	11.37	18.4	15.7	0	6.29	0	2.81	0
hsa-miR-2682-5p	2.48305	5.33613	0.0836831	0.191636	60.24	10.54	16.72	0	65.26	20.81	14.89	0.59	154.32
hsa-miR-199b-3p	1.61519	10.8327	0.0838673	0.191636	2561.98	836.55	545.22	964	653.36	1814.29	1000.45	5411.59	2368.67
Y_RNA.766-201	1.54273	6.34894	0.0844186	0.192196	111.78	38.34	36.79	15.7	72.92	150.52	62.53	137.29	86.39
U1.16-201	-2.10418	2.81047	0.0846588	0.192196	2.96	12.45	28.43	0	1.09	0.65	8.93	8.89	1.2
Y_RNA.623-201	1.51814	6.26414	0.0847545	0.192196	104.98	36.53	40.14	18.84	64.9	147.38	50.62	131.08	76.56
tRNA100-LeuCAA	-1.63137	3.40006	0.0854535	0.193293	5.73	17.35	25.09	3.14	8.75	7.15	23.82	3.86	3.17
Y_RNA.571-201	1.67133	4.77709	0.0860185	0.194082	37.13	11.77	8.36	3.14	29.53	47.14	23.82	35.93	35.93
Y_RNA.147-201	1.4932	6.14414	0.0871149	0.196063	96.12	34.18	30.1	18.84	88.23	71.2	53.6	87.31	137.72
tRNA11-LysTTT	-1.58425	5.99449	0.0885113	0.198316	34.7	103.69	95.33	141.3	96.62	12.35	74.44	16.5	13.32
Y_RNA.341-201	1.7013	10.9405	0.0885577	0.198316	2792.71	859.04	409.75	282.6	2766.2	2559.64	1884.77	852.74	4992.25
hsa-miR-941	1.49219	6.08453	0.088953	0.198706	92.36	32.24	56.86	21.98	76.2	121.59	17.87	63.32	108.34
Y_RNA.31-201	1.51077	6.94578	0.089559	0.199563	169.06	59.52	40.14	28.26	118.49	218.04	110.17	190.19	149.52
hsa-miR-214-5p	1.82719	3.85906	0.0905004	0.201162	19.43	4.95	11.71	3.14	10.94	13.11	0	33.47	20.2
SNORD38B-201	-2.05189	4.22621	0.0911055	0.202007	8.08	33.55	56.86	40.82	0	11.81	2.98	19.08	1.42
Y_RNA.601-201	1.47498	6.28746	0.0918812	0.203225	105.98	38.26	30.1	25.12	68.91	143.7	59.55	128.98	82.35
tRNA119-LysCTT	-1.38268	10.1679	0.0928198	0.204797	681.29	1777.05	809.47	1472.68	433.51	1058.21	3048.98	391.73	841.73
hsa-miR-328-3p	1.52358	6.33596	0.0937392	0.206061	110.54	38.35	41.81	34.54	115.21	36.3	38.71	201.3	89.34
hsa-miR-22-5p	1.73212	6.37928	0.093852	0.206061	116.9	35.69	8.36	65.94	107.92	35.11	32.75	79.47	245.08
Y_RNA.714-201	1.47718	6.27077	0.095109	0.20757	104.8	37.71	31.78	18.84	71.83	141.96	62.53	125.7	79.73
hsa-miR-100-5p	1.46279	15.4686	0.0952164	0.20757	62378.2	22629.9	30871.9	27233.7	54307.9	54452.3	9784.14	34780.9	105972
hsa-miR-222-3p	1.49647	9.0814	0.0954765	0.20757	747.06	265.25	115.4	373.67	308.81	1241.57	306.68	639.26	798.59
Y_RNA.41-201	1.88202	3.1872	0.0955081	0.20757	11.67	3.1	3.34	0	6.93	14.95	5.96	14.86	9.94
tRNA83-LeuTAA	2.10461	3.05044	0.0956951	0.20757	10.64	2.54	1.67	0	3.65	15.39	5.96	13.46	10.05
hsa-miR-95-3p	3.51139	4.44992	0.0959315	0.207582	33.26	3.09	0	6.28	0	0.54	2.98	131.32	1.2
tRNA20-ThrTGT	-1.46294	4.80895	0.0965411	0.208399	16.17	44.04	73.59	37.68	22.24	10.51	20.84	26.45	5.46
hsa-miR-28-3p	1.51866	8.14132	0.0967958	0.208448	389.99	135.81	192.33	128.74	126.52	345.15	86.35	782.16	306.13
Y_RNA.630-201	1.47625	6.22565	0.099768	0.213833	101.49	36.6	28.43	18.84	64.17	141.74	62.53	123.71	76.34
tRNA145-SerAGA	1.42457	6.13592	0.0997825	0.213833	94.77	35.01	46.83	31.4	109.74	60.58	26.8	144.54	64.22
tRNA5-SerAGA	1.51786	6.13355	0.100011	0.213833	95.94	32.96	58.54	31.4	96.62	64.8	8.93	150.04	72.3
Y_RNA.477-201	1.48226	6.31314	0.101895	0.217147	108	38.9	23.41	18.84	77.29	143.48	74.44	122.42	88.79
hsa-miR-378c	2.3824	4.33995	0.10211	0.217147	28.86	5.79	1.67	15.7	13.13	1.84	0	89.65	10.81
Y_RNA.325-201	2.02811	3.99772	0.10293	0.217147	21.8	5.21	6.69	0	3.65	41.4	8.93	37.45	4.7
Y_RNA.16-201	1.40633	6.33337	0.103052	0.217147	108.39	40.98	35.12	28.26	69.64	146.51	59.55	130.26	87.15
SNORA66-201	-1.67239	4.07197	0.103087	0.217147	8.79	27.94	43.48	31.4	3.65	3.25	8.93	25.87	2.4
hsa-miR-494-3p	2.13409	4.17598	0.103229	0.217147	24.97	6.06	0	6.28	4.74	25.68	11.91	12.76	56.68
Y_RNA.479-201	1.48831	6.24899	0.103254	0.217147	103.34	36.98	26.76	15.7	61.62	142.39	68.48	128.62	80.71
Y_RNA.687-201	1.50274	6.81675	0.105135	0.220504	154.36	54.4	55.19	15.7	96.62	177.29	92.3	246.13	97.42
tRNA23-LysTTT	-1.49297	6.07248	0.105341	0.220504	38.21	107.56	56.86	188.4	96.25	13.98	77.42	28.09	14.53
hsa-miR-28-5p	1.80154	3.73159	0.10585	0.221054	17.43	5.14	3.34	3.14	6.56	17.66	8.93	31.72	13.76
hsa-miR-16-5p	1.68846	4.77367	0.107157	0.223264	37.2	11.2	18.4	6.28	7.66	38.04	8.93	85.2	17.91
RNU2-3P-201	-1.2593	7.21492	0.107574	0.223614	93.12	222.78	296.03	232.36	60.89	97.21	139.94	142.2	72.19
Y_RNA.502-201	1.39074	6.25467	0.109139	0.226344	102.36	39.01	38.47	21.98	65.99	142.94	56.57	119.03	81.47
Y_RNA.669-201	1.6302	5.07667	0.109575	0.226724	45.88	14.87	11.71	3.14	43.39	43.13	29.78	16.39	80.6
hsa-miR-574-3p	1.53547	6.10623	0.110256	0.227608	93.97	32.75	18.4	47.1	30.26	66.65	32.75	80.76	198.23
Y_RNA.508-201	1.42301	6.29596	0.110642	0.227882	105.8	39.63	28.43	21.98	65.26	139.69	68.48	131.55	86.72
hsa-miR-191-5p	1.38768	9.11161	0.110996	0.228088	750.67	287.22	183.97	379.95	291.68	726.17	297.75	1201.98	782.86
hsa-miR-660-5p	1.74151	3.92146	0.112093	0.229816	20	6.19	3.34	6.28	19.32	5.53	8.93	36.16	19
Y_RNA.563-201	1.85971	3.26222	0.112622	0.230375	12.3	3.54	1.67	0	9.84	15.06	8.93	14.04	10.27
hsa-miR-30a-5p	1.84235	10.5935	0.114107	0.232882	2234.17	623.28	354.56	1029.94	475.43	446.26	485.34	7415.62	599.38
hsa-miR-31-5p	2.05607	4.98913	0.114587	0.233265	45.03	11.09	5.02	28.26	12.76	127.87	0	13.93	25.56
Y_RNA.273-201	1.53446	11.4929	0.114814	0.233265	4004.52	1382.67	663.97	524.39	3989.79	3939.49	2959.66	1302.04	6786.78
Y_RNA.333-201	2.10211	3.1673	0.115481	0.23409	11.61	2.98	0	0	5.47	14.52	8.93	13.46	13
Y_RNA.321-201	1.5429	16.4709	0.115762	0.234131	126413	43384.4	18746.6	14717.4	112716	129043	96689.1	48431.2	215460
tRNA168-TrpCCA	-1.61319	3.68779	0.116755	0.235609	6.95	20.37	51.85	6.28	10.57	5.74	2.98	3.51	7.97
SNORD25-201	-1.90842	3.02284	0.117502	0.236585	3.8	14.15	26.76	15.7	1.46	3.47	0	10.07	0.22
hsa-miR-147b	3.10408	3.53791	0.118914	0.238892	16.43	2.09	0	6.28	0.73	0.54	0	63.9	0.55
hsa-miR-140-5p	2.28955	4.7599	0.119843	0.240222	38.91	8.32	0	21.98	3.28	16.15	2.98	125.93	10.27
tRNA173-GlnTTG	-1.28458	5.25811	0.120775	0.241129	23.82	57.65	85.3	25.12	24.43	34.14	62.53	11.59	25.12
hsa-miR-1246	-1.24417	10.7357	0.120833	0.241129	1074.84	2546.02	3169.31	2003.35	684.35	742.43	2465.39	2176.43	696.14
Y_RNA.734-201	1.80676	3.67039	0.12159	0.241446	16.69	4.76	5.02	6.28	4.74	17.56	2.98	39.32	5.13
Y_RNA.196-201	1.45561	6.71237	0.122051	0.241446	142.33	52.37	15.05	40.82	90.06	164.61	101.24	102.88	211.77
hsa-miR-221-3p	1.50092	10.2412	0.122096	0.241446	1672.48	591.46	148.85	744.19	450.64	2355.91	881.35	1310.47	2572.9
SNORD10-201	-1.88844	2.72215	0.122271	0.241446	3.11	11.43	21.74	12.56	0.73	4.12	0	7.49	0.11
Y_RNA.44-201	1.49189	8.79754	0.122336	0.241446	613.04	218.23	108.71	78.5	629.66	575.76	467.47	229.28	1017.45
tRNA13-ValCAC	1.41455	7.20505	0.122632	0.241499	199.74	75.4	28.43	81.64	87.14	219.34	116.12	167.13	325.35
Y_RNA.7-201	1.46885	10.4956	0.123161	0.24201	1986.27	717.85	367.94	270.04	1901.74	1946.28	1515.56	794.92	3302.14
hsa-miR-450b-5p	1.48329	4.57984	0.124556	0.243762	31.61	11.03	15.05	3.14	40.83	18.86	14.89	18.26	48.49
hsa-miR-181d-5p	2.15369	4.53511	0.124596	0.243762	32.82	7	15.05	0	4.74	4.98	5.96	115.98	5.57
U2.9-201	-1.41944	7.52953	0.125216	0.244444	107.71	287.15	637.21	75.36	197.61	34.03	148.88	84.97	114.24
Y_RNA.182-201	1.81782	6.04221	0.126668	0.246137	93.23	26.35	28.43	0	26.98	191.49	50.62	106.27	48.16
U2.13-201	-1.39846	3.26476	0.126833	0.246137	5.73	14.55	28.43	6.28	5.47	3.79	8.93	6.67	6.99
tRNA73-GlyTCC	-1.59394	3.22477	0.126906	0.246137	5.12	15.5	16.72	0	3.65	7.26	29.78	4.56	5.02
Y_RNA.670-201	1.34327	5.87635	0.128073	0.247866	77.76	30.89	20.07	21.98	54.33	67.51	50.62	82.51	106.7
Y_RNA.796-201	1.40941	9.56805	0.128504	0.248165	1034.22	389.54	247.52	135.02	965.09	1047.16	786.07	509.11	1615.52
tRNA67-AlaAGC	-1.44972	4.29299	0.130846	0.251687	11.53	31.3	28.43	56.52	28.44	5.96	8.93	5.5	6.23
tRNA72-AspGTC	1.38043	7.45505	0.130997	0.251687	236.71	91.32	40.14	87.92	216.94	332.04	145.9	83.45	314.43
tRNA19-TyrGTA	1.71005	5.42961	0.131169	0.251687	59.72	17.77	35.12	6.28	23.7	17.34	11.91	180.59	17.26
hsa-miR-29b-3p	1.56401	5.09807	0.132364	0.253439	46.01	16	5.02	25.12	10.94	33.92	17.87	69.05	70.12
Y_RNA.668-201	1.40509	6.52201	0.132717	0.253575	123.76	46.78	38.47	12.56	102.09	102.52	89.33	90.35	200.08
hsa-miR-378a-3p	1.55833	8.8621	0.133423	0.254382	647.29	219.98	158.88	361.11	564.4	72.28	139.94	1534.95	417.53
tRNA79-GlyTCC	-1.36875	3.10934	0.133764	0.254492	5.22	13.81	8.36	6.28	3.65	7.59	26.8	3.75	5.9
Y_RNA.388-201	1.34896	6.48412	0.134951	0.256207	119.62	46.65	61.88	12.56	103.18	99.26	65.51	98.55	177.48
tRNA57-IleAAT	-1.76781	2.8232	0.135522	0.256749	3.68	13.07	0	9.42	2.19	1.63	29.78	9.71	1.2
tRNA78-LeuAAG	1.56919	3.5673	0.135889	0.256902	15.18	4.77	8.36	0	12.76	21.35	5.96	7.61	19
Y_RNA.787-201	1.37456	7.00473	0.136665	0.257462	172.74	66.73	50.17	21.98	153.5	156.05	128.03	100.42	281.01
hsa-miR-361-3p	1.27666	6.77627	0.136759	0.257462	145.1	59.56	83.62	53.38	78.02	147.92	41.69	226.12	128.33
Y_RNA.266-201	1.57554	3.55269	0.137333	0.258003	14.87	5.14	3.34	3.14	8.02	20.59	8.93	16.03	14.85
hsa-miR-374a-5p	1.98815	3.49973	0.138902	0.260404	14.82	4.13	0	9.42	4.38	8.89	2.98	33.12	12.89
Y_RNA.622-201	1.28009	6.28613	0.139742	0.261416	102.89	42.28	45.16	25.12	57.24	137.63	56.57	130.97	85.73
tRNA19-ArgTCG	-1.43875	2.9341	0.140107	0.261416	4.46	12.39	10.03	6.28	1.09	3.03	20.84	10.88	2.84
hsa-miR-34a-5p	1.61791	3.51481	0.140314	0.261416	14.55	4.7	5.02	3.14	4.38	24.17	5.96	10.65	19
tRNA31-SerGCT	-1.2165	4.57149	0.141191	0.262503	15.28	36.09	13.38	50.24	12.76	18.96	44.66	11.47	17.91
Y_RNA.540-201	1.36973	6.27453	0.141839	0.263164	103.37	40.27	21.74	15.7	64.53	131.12	83.37	133.31	84.53
tRNA68-AlaAGC	-1.30855	4.27779	0.142223	0.263332	12.11	30	21.74	53.38	24.79	8.45	14.89	8.19	6.99
Y_RNA.49-201	1.38437	4.95735	0.144614	0.267209	40.64	15.85	8.36	9.42	22.61	55.38	29.78	38.51	46.09
Y_RNA.318-201	1.34688	4.92112	0.145584	0.268449	39.44	15.59	13.38	12.56	20.78	50.82	20.84	57.11	29.05
hsa-miR-382-3p	1.46252	5.52154	0.14719	0.270725	61.58	22.54	13.38	12.56	57.24	28.28	41.69	23.17	137.61
tRNA101-AlaAGC	-1.43239	3.39385	0.147422	0.270725	6.3	16.97	13.38	34.54	13.49	2.82	2.98	4.1	4.81
hsa-miR-549a	-1.55727	4.35564	0.14932	0.273652	11.25	32.66	65.23	0	10.94	6.72	32.75	5.38	21.95
hsa-miR-186-5p	1.60314	6.69441	0.150014	0.274363	143.48	47.62	18.4	103.62	30.26	70.33	20.84	392.08	81.26
Y_RNA.633-201	1.97098	2.95087	0.151898	0.277245	9.73	2.54	1.67	0	2.19	13	5.96	21.65	2.08
hsa-miR-423-3p	1.18573	10.0703	0.153603	0.279268	1413.63	621.19	781.04	492.99	911.13	1032.09	589.55	1424.11	2287.2
Y_RNA.788-201	1.71438	3.14926	0.153628	0.279268	11.11	3.54	1.67	0	6.93	13	8.93	11.94	12.56
U2.16-201	-1.3777	3.1172	0.154437	0.28017	5.23	12.94	26.76	3.14	6.56	2.71	8.93	4.33	7.32
Y_RNA.3-201	1.35999	9.11485	0.155207	0.281	749.26	292.07	187.32	78.5	663.2	735.27	610.39	342.57	1255.98
tRNA50-SerAGA	1.21475	6.18284	0.156395	0.282446	94.74	40.73	45.16	50.24	103.55	66.86	26.8	138.22	70.33
SNORD114-3-201	-1.6941	2.02847	0.156746	0.282446	2.13	6.55	13.38	6.28	2.19	1.3	0	4.8	0.22
SNORD81-201	-1.51899	5.9755	0.15695	0.282446	35.16	101.2	66.9	200.96	3.65	54.08	35.73	78.77	4.15
hsa-miR-455-5p	1.18268	7.13986	0.157797	0.282962	184.01	81.34	55.19	81.64	121.41	200.7	107.19	165.02	248.9
Y_RNA.168-201	1.7867	3.62595	0.157889	0.282962	16.02	5.02	0	3.14	6.56	23.41	11.91	25.05	9.06
Y_RNA.100-201	1.93654	2.94236	0.158181	0.282962	9.64	2.65	1.67	6.28	4.01	10.62	0	21.53	2.4
Y_RNA.295-201	1.70117	3.15195	0.159164	0.284153	11.13	3.64	1.67	6.28	10.94	11.27	2.98	3.86	18.46
tRNA7-CysGCA	-1.30812	3.76246	0.161038	0.286591	8.54	21.36	8.36	40.82	18.23	4.44	14.89	5.27	6.23
Y_RNA.442-201	-1.46013	2.30333	0.161168	0.286591	2.97	7.86	8.36	6.28	6.56	2.28	8.93	1.4	1.64
hsa-miR-340-5p	1.61901	5.29285	0.161826	0.287193	53.33	17.71	6.69	34.54	11.67	16.04	11.91	152.73	32.87
hsa-miR-129-5p	-1.40762	4.30976	0.163575	0.289725	11.83	31.69	16.72	75.36	16.41	4.33	2.98	18.73	7.86
tRNA47-SerAGA	1.17832	6.15183	0.164315	0.290463	92.18	40.53	48.5	31.4	104.64	62.2	41.69	134.94	66.95
tRNA1-ArgCCG	-1.39862	3.53685	0.165069	0.291222	6.94	18.87	5.02	18.84	2.19	3.25	32.75	18.84	3.49
U2.38-201	-1.25739	10.2659	0.166068	0.291924	771.55	1843.58	4057.38	392.51	1224.32	299.42	1080.84	652.37	910.09
hsa-miR-224-5p	1.22877	7.58018	0.166117	0.291924	252.24	107.58	117.07	119.32	107.19	274.82	86.35	483.01	143.95
Y_RNA.319-201	1.32679	7.22242	0.167619	0.293988	199.52	80.01	20.07	50.24	124.33	320.33	169.72	145.13	208.27
SNORD51-201	-1.67655	2.25946	0.168519	0.294694	2.45	7.67	16.72	6.28	0	5.31	0	3.51	0.98
SNORD114-12-201	-1.78065	2.92515	0.168678	0.294694	3.73	12.62	28.43	9.42	0.36	4.01	0	10.53	0
hsa-miR-885-5p	-1.91878	1.3357	0.169674	0.295858	1.26	5.07	0	6.28	2.19	0.11	8.93	0.47	2.29
tRNA2-TyrGTA	1.42806	6.69932	0.171088	0.297263	140.72	51.87	88.64	28.26	55.78	50.39	38.71	403.08	53.62
hsa-let-7a-3p	1.75217	4.27553	0.171141	0.297263	25.92	8.1	0	9.42	10.57	10.84	14.89	65.89	16.38
Y_RNA.190-201	1.20809	6.29477	0.172446	0.298845	102.3	44.35	36.79	18.84	83.13	87.34	77.42	89.42	149.3
tRNA44-SerAGA	1.16161	6.18641	0.172776	0.298845	94.21	41.82	55.19	34.54	101.72	58.84	35.73	144.07	72.19
tRNA10-SerGCT	-1.15614	4.86631	0.173051	0.298845	19.23	43.42	11.71	47.1	18.96	24.92	71.46	13.58	19.44
hsa-miR-106b-3p	1.22447	6.17161	0.173757	0.299489	94.15	39.96	58.54	34.54	39.38	126.25	26.8	151.56	59.41
tRNA43-GlyGCC	1.11348	7.3373	0.174407	0.300034	208.83	96.57	90.31	113.04	244.28	175.77	86.35	147.58	267.69
Y_RNA.148-201	1.45823	3.69978	0.174994	0.300467	16.36	6.19	3.34	6.28	7.29	24.17	8.93	24.46	9.5
Y_RNA.532-201	1.37196	3.65102	0.175645	0.30101	15.7	5.87	8.36	6.28	6.93	22.54	2.98	18.49	14.85
U2.12-201	-1.29168	5.48242	0.175981	0.301012	27.64	66.76	163.9	12.56	35.37	14.63	23.82	18.96	41.61
Y_RNA.179-201	1.30455	4.84079	0.176406	0.301165	36.94	15.3	6.69	9.42	25.16	48.98	29.78	39.56	34.08
Y_RNA.205-201	1.48518	3.21392	0.177461	0.302392	11.4	4.15	3.34	3.14	5.83	14.09	5.96	16.39	9.28
hsa-miR-504-5p	1.93151	3.05895	0.178651	0.303841	10.55	3.09	0	6.28	7.66	1.3	2.98	25.16	8.08
tRNA15-TyrGTA	1.47898	5.86497	0.180402	0.306191	78.84	27.86	50.17	12.56	27.34	25.14	20.84	240.16	22.72
Y_RNA.360-201	1.77747	3.33267	0.180714	0.306191	12.81	4.13	0	9.42	6.2	19.18	2.98	22.35	3.49
hsa-miR-30c-5p	1.38683	7.56614	0.182143	0.307481	256.03	98.26	43.48	138.16	79.48	110.32	113.15	724	110.31
hsa-miR-485-5p	-1.16948	6.48925	0.18216	0.307481	58.67	131.06	259.23	56.52	118.13	31.21	77.42	33.24	52.1
Y_RNA.413-201	1.41577	8.51737	0.183085	0.308225	498.84	187.3	63.55	78.5	337.98	1070.89	419.83	88.48	498.02
hsa-miR-151a-3p	1.12965	11.1209	0.183287	0.308225	2901.06	1325.55	1836.36	1485.24	1922.52	3175.39	655.06	4383.41	2122.94
tRNA43-SerGCT	-1.15321	4.5986	0.183845	0.308584	15.98	36.19	8.36	37.68	10.94	22.22	62.53	12.76	18.02
tRNA102-PseudoTTC	1.18763	6.04783	0.184256	0.308698	85.73	37.71	33.45	43.96	102.09	79.76	35.73	29.38	131.71
Y_RNA.353-201	1.1891	6.00528	0.184642	0.308768	83.08	36.83	16.72	28.26	58.7	101	65.51	84.27	88.36
hsa-miR-425-5p	1.23112	4.24534	0.18828	0.314267	23.84	10.07	11.71	12.56	14.58	33.05	5.96	22.59	25.12
tRNA51-SerTGA	1.12076	6.21331	0.18866	0.314317	95.32	43.63	51.85	31.4	112.66	61.12	47.64	138.81	68.7
hsa-miR-30a-3p	1.43763	9.23879	0.189605	0.31512	826.36	305.05	324.46	367.39	234.8	160.38	223.31	2626.09	284.18
tRNA107-AlaTGC	-1.30202	2.68785	0.189844	0.31512	4.12	10.01	8.36	15.7	9.48	2.49	5.96	1.87	2.62
hsa-miR-452-5p	1.43478	4.60028	0.19083	0.316172	31.69	11.68	13.38	15.7	5.47	55.81	5.96	56.53	8.96
Y_RNA.144-201	1.27238	8.58145	0.191993	0.317514	509.94	211.48	75.26	103.62	347.46	974.12	455.56	210.78	507.42
hsa-miR-483-5p	-1.92971	2.53891	0.193794	0.319903	2.9	10.73	8.36	0	10.57	0	23.82	0.94	0.11
hsa-miR-30d-5p	1.4422	10.9992	0.196473	0.323606	2805.73	1032.11	1816.29	511.83	681.43	1037.4	768.2	8846.06	658.02
hsa-miR-92b-5p	-1.22064	3.21297	0.196899	0.323606	6.05	13.99	11.71	9.42	12.03	4.66	20.84	1.17	6.33
Y_RNA.188-201	1.48351	5.27151	0.197118	0.323606	51.71	18.48	16.72	0	26.62	34.68	38.71	115.52	30.03
hsa-miR-130a-3p	1.45645	4.59293	0.199185	0.325652	31.58	11.61	10.03	18.84	5.47	10.19	5.96	85.67	25.01
SNORD1B-201	-1.60176	6.77448	0.199366	0.325652	58.6	177.91	257.56	273.18	5.47	115.74	2.98	109.9	3.28
Y_RNA.118-201	1.31514	8.40469	0.199453	0.325652	454.09	182.83	66.9	100.48	315.74	946.92	381.12	89.77	463.95
Y_RNA.37-201	1.44885	3.53674	0.199969	0.325902	14.44	5.63	1.67	6.28	8.39	19.94	8.93	22.24	7.21
tRNA46-SerAGA	1.08395	6.15141	0.200806	0.32613	90.66	42.62	48.5	37.68	101.72	61.23	41.69	134.83	64.87
Y_RNA.553-201	1.39628	4.57755	0.200835	0.32613	30.93	12.09	3.34	3.14	10.94	51.04	29.78	31.6	30.14
hsa-miR-130b-5p	1.45474	3.61432	0.201643	0.32673	15.56	5.02	15.05	0	16.41	28.61	0	12.52	4.7
SNORD63-201	-1.53146	5.95239	0.201932	0.32673	34.24	98.82	190.66	87.92	2.19	22.65	17.87	110.37	1.75
RNU2-4P-201	-1.3374	5.43316	0.203613	0.328857	26.11	65.1	177.28	3.14	33.18	17.23	14.89	19.31	34.73
tRNA7-SerGCT	-1.06029	4.56655	0.204462	0.329053	16.22	34.44	11.71	43.96	11.67	23.19	47.64	12.99	17.04
U2.23-201	-1.17214	10.1991	0.204764	0.329053	764.79	1722.52	3861.7	320.29	1238.17	266.91	985.56	635.05	919.05
hsa-miR-370-3p	1.18686	6.5383	0.205016	0.329053	120.86	53.5	25.09	84.78	122.14	209.91	50.62	36.4	115
Y_RNA.246-201	1.34545	5.33586	0.2052	0.329053	53.08	20.81	25.09	31.4	19.32	40.75	5.96	135.76	16.49
U2.22-201	-1.14503	10.1604	0.207406	0.331998	753.39	1665.23	3667.7	345.41	1175.46	285.33	982.58	626.62	926.15
Y_RNA.307-201	1.1568	5.55404	0.208548	0.332674	60.19	26.95	26.76	9.42	41.2	38.36	44.66	76.54	84.64
tRNA70-AlaCGC	-1.33273	3.99756	0.208666	0.332674	9.96	25.46	1.67	62.8	21.51	6.29	11.91	7.14	4.91
tRNA12-TrpCCA	-1.11384	4.72065	0.20894	0.332674	17.6	37.73	66.9	31.4	6.93	14.41	14.89	34.53	14.53
SNORD71-201	-1.62754	2.74052	0.211567	0.33626	3.54	10.88	20.07	12.56	0	4.23	0	9.6	0.33
Y_RNA.161-201	1.25389	4.38809	0.212577	0.336945	26.42	11.33	6.69	9.42	8.75	41.94	17.87	30.08	24.9
U2.6-201	-1.13484	10.2769	0.212748	0.336945	820.35	1800.57	3903.52	354.83	1297.6	296.93	1143.37	670.63	1016.25
tRNA25-PseudoCTC	1.01048	9.55687	0.215952	0.341417	959.35	475.98	561.95	335.99	1249.48	1036.54	530	588	963.39
hsa-miR-339-3p	1.29207	4.26247	0.219087	0.345764	24.3	10.06	8.36	18.84	14.22	8.78	2.98	36.4	37.79
Y_RNA.121-201	1.16898	7.83113	0.221364	0.348371	297.37	132.55	61.88	43.96	243.55	302.89	291.8	154.72	488.3
SNORD17-201	-1.52352	5.8446	0.221896	0.348371	31.94	91.81	147.18	119.32	1.09	82.25	8.93	43.3	1.09
hsa-miR-532-5p	1.05852	9.13594	0.221902	0.348371	722.68	346.53	533.51	285.74	451.37	466.96	220.34	1332.71	639.68
Y_RNA.122-201	1.08783	10.0742	0.223554	0.350351	1393.09	655.71	361.25	364.25	989.88	2141.45	1241.63	760.98	1680.07
RNU2-6P-201	-1.0559	9.55131	0.226587	0.354486	513.12	1065.91	2234.4	260.62	735.39	241.66	702.7	445.56	629.85
Y_RNA.741-201	1.34159	3.81268	0.230929	0.360652	17.52	7.18	3.34	6.28	7.66	39.12	11.91	13.81	9.5
Y_RNA.57-201	1.29237	3.19109	0.231338	0.360663	11.08	3.9	11.71	0	9.84	20.91	0	8.66	4.91
Y_RNA.224-201	1.08664	5.5186	0.231911	0.360929	57.91	27.61	13.38	18.84	48.86	77.16	50.62	59.1	46.53
tRNA59-GluCTC	0.969459	15.7406	0.233304	0.361666	69279.6	35380.8	37821	28574.5	91613.1	75167.1	39747	38914.4	71423.7
RNU7-1-201	1.19434	4.32606	0.233388	0.361666	25.19	10.7	16.72	9.42	15.31	49.96	5.96	7.84	27.63
Y_RNA.481-201	1.65026	2.81866	0.233593	0.361666	8.51	2.98	0	0	4.74	17.23	8.93	7.49	4.59
RNU3P3-201	-1.35058	2.175	0.235474	0.363571	2.69	6.55	13.38	6.28	1.46	3.68	0	3.75	1.86
Y_RNA.349-201	1.17765	4.33022	0.235902	0.363571	25.05	11.33	6.69	9.42	12.03	20.37	17.87	42.25	25.56
U2.61-201	-1.11679	3.63189	0.236038	0.363571	8.29	17.28	36.79	3.14	10.21	3.9	11.91	9.01	10.05
hsa-miR-378i	1.31054	3.60024	0.236488	0.363641	15.03	5.87	8.36	6.28	13.13	2.17	2.98	32.07	12.78
Y_RNA.212-201	1.39868	3.41643	0.239645	0.367865	13.16	5.09	3.34	0	7.29	20.59	11.91	19.31	5.46
RNU2-7P-201	-1.06723	10.2229	0.240386	0.368373	813.36	1703.43	3712.86	364.25	1289.22	278.29	1033.2	666.41	1019.53
hsa-miR-320d	-1.03919	4.84077	0.245552	0.375649	19.78	39.93	80.28	15.7	25.16	6.07	23.82	28.67	19.22
tRNA77-GluCTC	0.944738	16.4317	0.247581	0.378109	111318	57832	62369.3	46300	148399	122442	64826.6	59163.8	115266
hsa-miR-379-5p	0.922742	8.74209	0.254747	0.388263	535.71	282.62	279.3	342.27	493.3	727.25	226.29	378.73	543.57
tRNA152-ValCAC	-0.891145	12.9431	0.255095	0.388263	5763.93	10690.4	6601.19	17838.6	7603.68	3330.46	7631.39	6431.45	5690.14
Y_RNA.790-201	1.01559	5.08637	0.259783	0.39473	42.13	20.86	20.07	15.7	25.52	34.14	26.8	68.35	40.52
tRNA4-AsnGTT	1.54023	3.47234	0.262423	0.397613	13.96	4.81	5.02	9.42	2.55	3.47	0	45.76	4.04
Y_RNA.535-201	1.32834	3.67374	0.262566	0.397613	15.74	6.62	1.67	6.28	4.01	23.52	11.91	26.92	8.52
tRNA10-MetCAT	1.06705	4.35468	0.263774	0.39877	25.12	12	11.71	9.42	11.67	25.57	14.89	32.42	30.8
hsa-miR-145-3p	1.22646	6.13562	0.264251	0.398819	91.76	39.31	30.1	28.26	76.2	8.13	59.55	244.14	38.55
hsa-let-7b-5p	0.891158	12.3206	0.26971	0.406376	6372.86	3436.08	3600.8	4411.77	8280.73	5778.59	2295.67	5133.97	6298.14
tRNA147-SerAGA	0.953161	6.25334	0.272091	0.409275	95.22	48.59	81.95	25.12	109.74	65.78	38.71	137.64	67.71
SCARNA11-201	-1.31846	1.79172	0.273027	0.409484	2.09	5.63	1.67	6.28	0.73	0.43	8.93	6.44	0.76
SNORD45C-201	-1.16806	2.47231	0.273177	0.409484	3.56	7.93	11.71	3.14	0.73	6.39	8.93	6.55	0.55
Y_RNA.52-201	1.10901	5.20481	0.273833	0.409484	46.54	21.92	8.36	15.7	45.21	70.76	41.69	10.65	59.52
Y_RNA.81-201	1.44521	2.87022	0.274053	0.409484	8.69	3.21	3.34	6.28	1.82	9.21	0	21.89	1.86
tRNA87-GluCTC	0.901161	15.0535	0.27517	0.41047	42459.1	22734.8	25095.2	17443	58003.1	47380.3	25666.2	20395.8	44057.2
hsa-let-7i-5p	0.893485	13.7907	0.276334	0.411522	17665.5	9509.51	10138.4	8358.81	11926	28261.4	10031.3	18540.4	11934.3
tRNA27-GlyCCC	0.976638	5.76103	0.277331	0.411692	67.4	34.53	21.74	28.26	32.45	100.89	53.6	69.87	66.4
hsa-miR-375	1.61787	2.9911	0.277365	0.411692	9.8	2.79	8.36	0	5.1	0.11	0	32.77	1.2
Y_RNA.485-201	1.18331	4.21323	0.278574	0.412804	23.04	10.54	1.67	3.14	20.42	27.96	26.8	21.07	22.72
tRNA71-GluCTC	0.890223	15.0496	0.279933	0.413639	42250.7	22795.4	24994.9	18407	57696.8	47225.9	24984.4	20297.4	43782.7
tRNA23-ArgCCG	0.915878	5.48318	0.280058	0.413639	54.92	28.9	35.12	18.84	44.12	55.16	32.75	65.89	54.5
tRNA74-GluCTC	0.888094	15.0606	0.281797	0.415523	42556.3	22994.2	25128.7	17967.4	58084.7	47414.7	25886.6	20408.6	44317.3
SNORD90-201	-1.23778	3.39716	0.284054	0.417382	6.59	15.23	33.45	6.28	0.36	9.75	5.96	15.68	0.55
hsa-miR-99b-5p	0.934277	10.6299	0.284413	0.417382	1990.35	1041	1707.58	596.61	1724.18	1170.48	818.82	3650.76	1415.98
tRNA116-GluCTC	0.88301	15.0613	0.284452	0.417382	42532.7	23062.6	24969.8	18212.3	58087.7	47545.2	26005.7	20355.4	44142.6
Y_RNA.11-201	1.34741	2.88336	0.285173	0.417758	8.65	3.64	1.67	6.28	3.65	17.12	2.98	7.84	6.01
SNORD31-201	-1.2977	4.81943	0.28585	0.418068	17.43	42.92	56.86	65.94	0.36	18.53	5.96	49.62	1.2
tRNA80-GluCTC	0.878098	15.0645	0.286945	0.418986	42586.8	23170.6	25620.4	18290.8	58154.7	47494.2	25600.7	20457.2	44240.9
tRNA11-SerAGA	0.899456	6.25897	0.290329	0.42324	94.56	50.36	68.57	40.82	106.46	61.99	41.69	143.37	66.4
tRNA35-SerAGA	0.888493	6.27597	0.294729	0.428957	95.45	51.38	61.88	56.52	107.92	65.24	35.73	139.27	69.35
SNORD12B-201	-1.28743	2.80134	0.295578	0.429497	4.27	10.32	18.4	12.56	0.73	10.29	0	5.73	0.33
hsa-miR-503-5p	1.18655	5.10494	0.296523	0.430173	43.88	19.59	5.02	3.14	25.16	94.82	50.62	15.33	40.19
tRNA134-GluTTC	0.944098	12.7551	0.297327	0.430645	8703.65	4524.03	2846.52	5705.47	10938.6	6593.3	5020.1	2177.25	15105.4
hsa-miR-127-3p	0.833926	7.97528	0.299096	0.432299	308.88	173.27	175.61	207.24	339.44	350.89	136.97	271.06	274.13
tRNA5-GluTTC	0.893571	13.3536	0.299432	0.432299	13048.8	7024.02	6064.33	8245.77	15541.3	11693.3	6761.96	4278.78	20681.9
hsa-miR-148a-5p	1.42419	4.38108	0.302617	0.436196	27.07	9.48	28.43	0	15.31	1.41	0	68.94	22.61
Y_RNA.207-201	1.23731	4.89817	0.303592	0.436791	38.14	16.55	1.67	6.28	23.33	80.19	41.69	6.44	42.59
tRNA94-GluTTC	0.923254	12.7719	0.304002	0.436791	8769.3	4624.47	3043.87	5815.37	11028	6603.05	5014.15	2337.36	15108.8
SNORD26-201	-1.22835	6.22544	0.305601	0.438386	47.5	111.23	180.63	138.16	2.92	38.47	14.89	146.65	1.97
tRNA84-GluTTC	0.924259	12.7691	0.306745	0.439326	8754.1	4613.23	3035.51	5670.93	11033.4	6600.88	5133.25	2174.21	15207.9
Y_RNA.605-201	1.1595	4.19899	0.308462	0.441081	22.68	10.54	1.67	3.14	8.02	36.09	26.8	22.47	24.14
hsa-miR-215-5p	1.19597	4.14348	0.310132	0.442764	22.09	9.83	5.02	12.56	42.29	1.41	11.91	12.64	32
tRNA22-MetCAT	0.91368	4.48483	0.314022	0.447606	27.02	13.87	23.41	6.28	20.05	27.63	11.91	24.34	36.04
tRNA1-PheGAA	1.6221	2.71161	0.314934	0.448194	7.81	2.65	1.67	6.28	1.82	1.41	0	27.04	0.98
SNORD49A-201	-1.07975	3.82068	0.315566	0.448383	9.53	20.16	26.76	18.84	0.36	21.57	14.89	14.98	1.2
hsa-miR-19b-3p	1.24316	3.31526	0.316895	0.449414	11.92	5.19	3.34	6.28	2.55	5.09	5.96	33.36	6.66
hsa-miR-3615	1.13812	3.89752	0.317292	0.449414	18.27	7.68	20.07	0	6.93	12.46	2.98	45.06	8.63
Y_RNA.24-201	0.910497	5.63308	0.318287	0.450112	60.95	32.28	36.79	9.42	41.2	43.56	50.62	75.61	83.44
tRNA3-PseudoCAC	-0.788214	5.24466	0.319392	0.450225	28.94	49.99	45.16	69.08	44.48	17.56	35.73	27.39	26.32
Y_RNA.54-201	0.963484	4.7592	0.319482	0.450225	32.98	17.28	6.69	9.42	25.89	41.72	35.73	30.78	33.53
SNORD30-201	-1.04005	4.26564	0.31987	0.450225	13.2	27.1	38.47	21.98	0.73	29.15	20.84	20.72	2.18
tRNA10-PseudoCTC	0.949634	4.54607	0.320604	0.450437	28.36	14.36	21.74	9.42	16.77	23.95	11.91	57.11	15.62
Y_RNA.367-201	1.17585	3.74677	0.321024	0.450437	16.36	7.56	1.67	3.14	17.14	18.1	17.87	4.1	26.1
tRNA8-SerGCT	-0.782822	4.68619	0.325431	0.455453	19.6	34.14	20.07	37.68	14.95	26.33	44.66	14.75	22.39
Y_RNA.496-201	1.14286	3.29998	0.325613	0.455453	11.61	5.57	1.67	3.14	6.56	17.23	11.91	10.18	12.45
hsa-miR-24-3p	0.861484	11.1676	0.326967	0.456267	2848.18	1567.48	1809.6	1240.32	1188.22	1533.08	1652.53	5484.74	3186.7
hsa-miR-25-3p	0.871658	9.9872	0.32752	0.456267	1258.69	687.6	956.65	546.37	554.92	901.62	559.77	2705.79	872.42
tRNA20-GluTTC	0.821011	11.4058	0.32772	0.456267	3332.22	1885.76	2774.61	1676.79	3209.91	4344.78	1205.9	1695.41	4078.77
SNORD68-201	-1.29573	3.69896	0.33107	0.460218	7.9	19.13	45.16	6.28	0	7.04	5.96	24.46	0.11
tRNA172-SerTGA	0.814045	6.35986	0.333598	0.463016	99.76	56.53	68.57	53.38	119.59	63.94	47.64	144.07	71.43
hsa-miR-16-2-3p	1.2964	4.07422	0.335511	0.464951	21.17	8.93	0	0	9.84	25.9	26.8	37.57	11.36
Y_RNA.128-201	1.40244	2.63596	0.337431	0.466661	7.17	2.98	0	0	2.55	16.36	8.93	3.98	5.79
SNORD46.1-201	-1.22723	2.87084	0.337784	0.466661	4.6	10.75	16.72	12.56	0	14.3	2.98	3.98	0.11
Y_RNA.9-201	1.23525	3.46601	0.34109	0.470505	13.31	6.06	0	6.28	4.74	19.51	11.91	23.88	5.13
RNU4-2-201	-1.33572	2.89601	0.347105	0.478068	4.37	10.59	31.78	0	0.36	2.93	0	13.11	1.09
hsa-miR-148b-3p	0.802853	8.61786	0.353173	0.48568	479.75	274.68	391.36	248.06	198.71	469.77	184.61	813.76	436.75
hsa-miR-27a-5p	0.912035	4.56239	0.354568	0.486853	28.46	14.95	20.07	18.84	14.95	11.27	5.96	57.82	29.82
tRNA110-PseudoTTC	0.920775	4.76173	0.356832	0.489214	32.85	17.62	10.03	21.98	37.19	17.01	20.84	12.64	64.55
hsa-miR-425-3p	1.27005	2.93726	0.360077	0.49291	8.92	4.13	0	9.42	3.65	6.94	2.98	14.28	10.81
Y_RNA.778-201	1.02485	3.51025	0.361785	0.494494	13.4	6.69	5.02	3.14	6.93	27.09	11.91	15.45	4.15
tRNA113-AlaTGC	-0.906168	3.21647	0.366319	0.49993	6.87	13.02	5.02	25.12	17.5	4.33	8.93	2.81	2.84
SNORD113-7-201	-0.984028	2.73085	0.371918	0.505331	4.61	9.39	6.69	12.56	0.73	13.87	8.93	3.39	0.44
hsa-miR-1307-3p	0.746457	6.53918	0.372194	0.505331	111.41	66.56	53.52	62.8	102.45	110.75	83.37	78.53	153.88
hsa-miR-125a-5p	1.04206	9.63178	0.372504	0.505331	1016.38	493.19	893.09	285.74	296.05	296.82	300.73	3350.44	122.21
Y_RNA.139-201	0.912021	4.94552	0.372527	0.505331	37.34	20.2	6.69	6.28	22.97	56.24	47.64	39.68	30.47
tRNA2-MetCAT	0.830394	4.12864	0.374437	0.507156	20.58	11.15	18.4	3.14	16.41	19.94	11.91	27.85	18.13
tRNA62-LysTTT	0.753132	10.0291	0.375886	0.508352	1264.22	750.51	404.73	992.26	806.85	2006.21	854.55	838.11	1405.72
SNORD36B-201	-1.02466	2.81969	0.379821	0.512902	4.81	9.54	16.72	0	2.55	12.03	11.91	4.1	0.55
tRNA8-SeCTCA	0.775965	6.80153	0.381733	0.514709	134.63	78.86	50.17	34.54	101.36	130.37	151.85	132.49	174.31
Y_RNA.523-201	0.852078	4.86251	0.384916	0.518222	34.82	19.46	13.38	6.28	16.04	56.89	38.71	36.63	29.71
tRNA19-LeuAAG	0.834633	3.95163	0.388894	0.522794	18.06	10.02	11.71	9.42	15.31	26.55	8.93	8.31	22.06
hsa-miR-10a-5p	0.812558	8.73389	0.391225	0.525141	521.05	296.86	229.13	584.05	793.73	199.83	77.42	509.82	580.81
SNORA74A-201	1.15983	2.76674	0.393355	0.526472	7.76	3.7	1.67	9.42	5.1	2.28	0	4.21	19.44
tRNA14-LysTTT	0.733491	9.99406	0.393388	0.526472	1228.72	739.43	409.75	1058.2	848.42	1992.77	750.34	674.84	1398.84
hsa-miR-143-3p	0.986789	13.0313	0.394273	0.526871	10626.8	5362	8179.99	2659.62	4706.59	1185.76	5246.4	34431.3	2183.55
hsa-miR-409-5p	1.07929	3.10736	0.401374	0.535562	9.93	5.18	0	12.56	5.83	13.11	2.98	11.59	9.17
tRNA104-AlaTGC	-0.851089	2.59833	0.404022	0.538097	4.53	7.97	8.36	12.56	10.94	2.6	2.98	3.16	1.42
hsa-miR-654-3p	0.790619	5.98416	0.404471	0.538097	76.16	44.31	28.43	62.8	68.18	43.56	41.69	29.73	163.17
hsa-miR-145-5p	1.15414	3.97463	0.407586	0.541147	19.26	8.99	0	3.14	5.83	3.14	23.82	51.26	16.82
SNORD58B-201	-0.898601	2.90685	0.40797	0.541147	5.38	10.07	11.71	12.56	1.82	7.04	5.96	12.64	0
hsa-let-7d-3p	0.840283	6.60134	0.411089	0.544481	118.72	65.74	127.11	31.4	77.66	34.68	38.71	308.28	54.28
hsa-miR-125b-1-3p	0.700774	7.88791	0.41433	0.547965	282.72	173.56	250.87	150.72	250.48	388.39	119.1	120.67	371.33
hsa-let-7e-5p	0.679392	8.73713	0.415789	0.549086	507.65	316.88	344.53	320.29	674.14	550.72	285.84	216.75	589
tRNA4-GluCTC	0.859894	3.52608	0.417429	0.549683	13.29	7.36	6.69	9.42	17.5	8.13	5.96	9.95	17.58
tRNA65-AlaAGC	-0.713109	4.88221	0.417465	0.549683	23.17	38.44	10.03	78.5	40.47	21.46	26.8	14.04	16.71
SNORD46-201	-0.942421	3.12386	0.423063	0.555468	6.14	11.8	16.72	15.7	0	18.53	2.98	5.15	0.87
tRNA4-LysCTT	-0.643243	5.64778	0.423096	0.555468	40.27	63.39	31.78	69.08	20.05	68.05	89.33	34.53	38.44
hsa-miR-29c-3p	1.01513	3.05486	0.426755	0.559454	9.5	4.65	5.02	0	2.19	3.25	8.93	21.18	11.36
hsa-miR-128-3p	0.640201	9.34235	0.433297	0.567202	766.05	491.19	658.95	436.47	787.53	474.87	378.15	828.16	973.66
hsa-miR-1180-3p	0.720715	4.53069	0.446351	0.58344	26.81	16.17	18.4	6.28	12.03	24.06	23.82	36.98	34.18
Y_RNA.493-201	0.742912	5.22792	0.448048	0.584807	44.2	26.82	8.36	12.56	33.54	56.35	59.55	43.42	43.47
hsa-miR-382-5p	0.640062	6.85115	0.450502	0.585965	135.41	87	81.95	122.46	100.26	201.46	56.57	106.04	133.9
hsa-miR-29a-3p	0.63904	10.5764	0.451165	0.585965	1802.5	1157.39	1297.83	1164.96	895.82	1128.32	1009.38	2215.76	2970.12
hsa-miR-323b-3p	0.782696	4.61642	0.451252	0.585965	29.01	16.27	33.45	9.42	41.2	5.74	5.96	14.04	55.04
tRNA11-PheGAA	1.04678	3.55451	0.451545	0.585965	13.89	6.85	5.02	12.56	2.19	2.49	2.98	48.69	2.18
tRNA128-LysCTT	-0.660579	5.28652	0.454432	0.58886	31.16	49.82	16.72	91.06	17.5	59.71	41.69	10.07	37.35
hsa-miR-320a	0.661042	10.6678	0.456296	0.590424	1930.03	1220.16	1831.34	593.47	1456.57	1253.16	1235.67	1181.38	3828.99
tRNA3-CysGCA	-0.643148	2.99697	0.458234	0.591557	6.3	9.95	8.36	12.56	6.56	5.42	8.93	9.6	3.6
SNORD64-201	-0.963132	2.46462	0.458489	0.591557	3.76	7.11	15.05	6.28	0	2.38	0	11.35	1.31
tRNA54-LysTTT	0.629994	9.62971	0.460189	0.592898	932.72	603.15	326.13	872.93	639.87	1458.52	610.39	607.19	1025.32
SNORD119-201	-0.898741	5.38919	0.461866	0.593524	30.44	56.56	107.04	59.66	2.55	16.8	2.98	100.89	1.53
hsa-miR-122-5p	-0.819839	14.6873	0.461997	0.593524	19867.4	35070.2	18450.5	54668.3	58003.8	794.66	32091.7	1241.77	19429.5
tRNA169-MetCAT	0.699071	3.92146	0.465432	0.597083	17.28	10.16	18.4	3.14	12.4	16.8	8.93	24.11	15.84
tRNA14-TyrGTA	0.986814	2.62267	0.469325	0.601218	6.79	3.64	1.67	6.28	5.83	3.25	2.98	15.68	2.4
hsa-miR-320c	-0.628432	5.81977	0.470336	0.601655	45.7	69.91	137.14	21.98	60.52	17.77	50.62	35.58	68.92
hsa-miR-23b-5p	0.800171	3.21814	0.471354	0.60189	10.47	5.51	13.38	3.14	8.39	2.49	0	24.58	6.44
Y_RNA.282-201	0.978676	3.30285	0.471861	0.60189	11.35	6.23	0	15.7	4.01	23.62	2.98	5.73	12.01
tRNA16-ValTAC	0.608502	7.537	0.47354	0.603175	216.88	142.54	93.66	182.12	252.3	258.46	151.85	104.05	252.73
tRNA7-LeuAAG	0.72488	3.83835	0.4757	0.605069	16.26	9.95	8.36	12.56	14.22	20.26	8.93	9.25	21.3
hsa-miR-221-5p	0.679393	5.88539	0.477323	0.605696	69.36	43.77	20.07	78.5	33.54	124.08	32.75	37.8	82.02
tRNA2-LysTTT	0.604337	9.65253	0.477542	0.605696	942.11	620.16	317.77	869.79	639.14	1432.08	672.92	666.65	1030.56
tRNA4-ArgTCG	0.788074	2.73621	0.480583	0.608693	7.23	3.78	8.36	0	2.92	4.01	2.98	15.45	6.55
Y_RNA.265-201	0.806211	4.31551	0.487242	0.616026	23.32	13.58	5.02	0	14.58	26.77	35.73	28.56	23.37
hsa-miR-139-3p	1.5566	2.31469	0.487745	0.616026	5.64	2.09	0	6.28	0	0.11	0	22.47	0
RNU5E-1-201	-0.819133	2.5865	0.490151	0.616562	4.37	7.44	13.38	0	1.82	3.58	8.93	9.25	2.84
uc022aol.1	-0.641004	2.51161	0.490814	0.616562	4.42	7.23	3.34	9.42	3.65	4.77	8.93	1.4	7.86
hsa-miR-134-5p	0.59253	7.71682	0.490969	0.616562	244.88	162.6	138.81	241.78	138.55	378.74	107.19	178.6	283.63
tRNA148-SerTGA	0.577064	6.39736	0.491216	0.616562	97.32	65.14	70.24	59.66	109.38	68.05	65.51	136.58	75.25
tRNA156-ArgACG	0.966908	3.01648	0.492549	0.616562	9.16	4.34	10.03	0	1.46	1.19	2.98	32.77	1.2
SNORA63-201	0.736001	3.19086	0.492552	0.616562	10.11	5.93	8.36	9.42	5.83	10.29	0	13.81	10.48
hsa-miR-365b-5p	-0.649312	3.58237	0.492975	0.616562	9.55	14.89	16.72	21.98	14.58	7.8	5.96	1.52	14.31
U2.34-201	-0.625615	6.66801	0.494542	0.617662	82.46	127.01	152.19	106.76	144.02	10.19	122.08	28.09	147.55
Y_RNA.445-201	0.98329	2.62191	0.495326	0.617782	6.73	3.64	1.67	6.28	1.82	16.69	2.98	4.8	3.6
tRNA2-GlyTCC	-0.553621	4.79175	0.49611	0.617901	22.92	33.79	28.43	28.26	18.96	12.9	44.66	42.13	17.69
tRNA76-LysTTT	0.584942	9.603	0.498534	0.62006	906.24	604.64	299.37	901.19	638.05	1435.22	613.37	551.6	1000.09
U2.7-201	0.83718	9.9227	0.499297	0.620151	1195.13	668.55	1272.74	238.64	220.95	477.14	494.27	3994.73	87.7
hsa-let-7b-3p	0.681283	4.58228	0.500592	0.620634	27.66	16.76	31.78	12.56	14.22	10.19	5.96	61.68	24.57
tRNA174-GlnTTG	-0.547474	4.83875	0.501069	0.620634	23.77	34.41	48.5	21.98	24.79	34.35	32.75	9.6	26.32
tRNA3-ArgCCT	-0.574326	5.1768	0.505906	0.625762	29.78	43.6	88.64	9.42	28.07	36.41	32.75	27.97	26.65
Y_RNA.536-201	0.732304	3.09535	0.517542	0.639275	9.39	5.7	5.02	3.14	6.93	12.35	8.93	8.54	9.72
Y_RNA.505-201	0.85425	2.83397	0.519608	0.640944	7.8	4.53	1.67	0	2.55	16.04	11.91	7.49	5.13
hsa-miR-484	0.583485	4.70318	0.526949	0.649109	29.46	19.8	16.72	18.84	17.87	29.26	23.82	33.36	37.35
tRNA111-HisGTG	0.540064	11.5617	0.528264	0.649647	3489.23	2399.52	2555.52	1516.64	6175.91	2474.79	3126.4	1945.75	3360.46
SCARNA3-201	-0.621008	5.0087	0.528833	0.649647	25.95	39.35	86.97	25.12	8.75	20.91	5.96	61.56	12.56
SNORD85-201	-0.808784	3.63599	0.530105	0.65032	9.32	16.48	15.05	31.4	0	6.5	2.98	30.78	0
Y_RNA.384-201	0.56261	6.71857	0.534143	0.654379	121.28	82.58	31.78	87.92	137.09	70.98	128.03	179.54	97.53
hsa-miR-320b	-0.497134	7.19563	0.536115	0.655901	124.5	175.19	282.65	91.06	148.39	56.78	151.85	91.87	200.96
Y_RNA.791-201	0.804705	3.35472	0.54007	0.65984	11.5	7	0	3.14	8.02	14.74	17.87	12.87	10.38
tRNA34-GlyCCC	0.519803	6.1481	0.542706	0.66216	80.61	56.26	53.52	40.82	53.23	111.4	74.44	79.94	77.87
tRNA118-HisGTG	0.516713	11.566	0.543505	0.662235	3480.22	2432.42	2493.63	1742.73	6134.35	2473.81	3060.89	1940.13	3372.58
hsa-miR-99b-3p	0.535774	6.65852	0.544533	0.662588	115.68	79.51	112.05	84.78	67.09	90.7	41.69	207.51	97.42
tRNA33-HisGTG	0.501032	12.4541	0.545309	0.662635	6417.46	4534.54	4351.73	3350.43	9485.36	5686.91	5901.45	3803.72	6693.83
hsa-miR-323a-3p	0.533004	6.35767	0.548132	0.665165	93.7	64.77	60.21	59.66	121.41	44.43	74.44	54.07	154.87
Y_RNA.253-201	0.629279	3.98307	0.553422	0.670126	17.67	11.81	5.02	12.56	12.4	23.08	17.87	18.61	16.6
tRNA8-HisGTG	0.507382	11.5716	0.553712	0.670126	3485.9	2452.21	2466.88	1623.41	6199.25	2457.99	3266.34	1962.37	3323.98
tRNA16-TyrGTA	0.616343	3.89101	0.555888	0.671854	16.53	10.94	8.36	12.56	12.4	10.29	11.91	32.19	11.25
tRNA16-HisGTG	0.498159	11.7832	0.558485	0.673663	4027.87	2851.71	2732.8	2037.89	6960.16	2914.98	3784.43	2227.7	4008.65
U2.44-201	-0.581864	4.48569	0.558885	0.673663	18.32	26.64	61.88	3.14	24.79	8.24	14.89	10.65	29.6
tRNA2-SerTGA	-0.670871	3.11148	0.560466	0.674663	6.67	10.22	21.74	0	1.46	6.72	8.93	15.21	3.28
tRNA7-HisGTG	0.48219	12.5777	0.561401	0.674884	6959.98	4982.57	4609.29	3633.04	9975.38	6247.39	6705.38	4088.48	7528.68
hsa-miR-889-3p	-0.426081	5.46781	0.568365	0.682341	38.37	51.61	48.5	40.82	36.1	42.91	65.51	32.65	41.83
hsa-miR-409-3p	-0.432025	9.55288	0.570437	0.683915	653.2	880.97	1167.38	894.91	712.42	926	580.62	303.13	671.24
tRNA9-HisGTG	0.485508	11.5789	0.571291	0.684025	3485.34	2489.27	2518.72	1676.79	6220.4	2464.06	3272.3	1943.29	3313.61
tRNA1-HisGTG	0.479905	11.7865	0.574168	0.686556	4019.5	2882	2799.69	2041.03	6992.25	2925.71	3805.27	2180.65	3979.38
tRNA157-ValCAC	-0.447391	4.36974	0.584159	0.696092	17.68	24.51	10.03	18.84	19.32	20.7	44.66	11.82	18.89
hsa-miR-1307-5p	0.65437	2.96485	0.58434	0.696092	8.49	5.21	6.69	0	13.13	1.52	8.93	11	8.3
Y_RNA.242-201	0.64791	3.81991	0.584469	0.696092	15.77	10.02	11.71	9.42	2.19	15.28	8.93	40.5	5.13
tRNA138-ArgACG	0.632755	5.25628	0.589066	0.700443	44.14	27.86	65.23	9.42	16.04	11.27	8.93	134.83	14.42
hsa-miR-193b-5p	-0.492903	4.40104	0.589682	0.700443	17.9	24.68	40.14	21.98	36.1	4.01	11.91	11.82	19.66
RNU2-5P-201	-0.481197	4.43833	0.590669	0.700688	18.38	25.09	45.16	6.28	22.61	9.43	23.82	11	30.47
hsa-miR-499a-5p	0.733522	2.35359	0.591511	0.700701	5.29	3.21	3.34	6.28	2.19	0.98	0	14.51	3.49
SNORD61-201	-0.506179	4.31383	0.592241	0.700701	16.61	23.25	41.81	21.98	4.74	14.3	5.96	37.69	9.72
tRNA62-SerGCT	0.533899	3.79632	0.600584	0.709505	15.19	10.56	10.03	15.7	12.76	19.07	5.96	11.47	17.47
tRNA3-GluTTC	0.433123	13.487	0.601525	0.709505	12916.5	9566.26	13563.6	7831.29	13246.2	16907	7303.86	7816.71	13696
tRNA3-LeuAAG	0.544619	3.74095	0.602052	0.709505	14.64	9.91	11.71	3.14	9.84	23.3	14.89	7.61	17.8
tRNA88-PseudoCCT	0.584239	2.84452	0.602965	0.709628	7.66	4.77	8.36	0	11.3	1.95	5.96	13.58	3.82
tRNA11-ArgACG	0.662501	5.10001	0.603737	0.709628	39.73	24.62	55.19	15.7	10.94	7.48	2.98	132.95	7.54
tRNA16-LeuAAG	0.466746	5.05263	0.608593	0.714401	36.86	26.72	25.09	28.26	38.65	48.77	26.8	17.56	42.48
Y_RNA.492-201	0.723582	2.53219	0.61074	0.715985	6.05	3.97	0	0	1.82	12.35	11.91	6.32	3.71
U1.36-201	-0.614428	3.4039	0.613748	0.717748	8.36	12.14	33.45	0	3.65	4.77	2.98	18.02	6.99
Y_RNA.13-201	0.445792	5.76102	0.613843	0.717748	60.39	44.32	45.16	28.26	33.54	52.67	59.55	90.7	64.66
tRNA21-HisGTG	0.424546	11.8121	0.620821	0.724964	4036.29	3007.25	2948.54	2110.11	7019.96	2909.89	3963.08	2205.81	4009.53
SNORA62.4-201	-0.550066	3.76741	0.622917	0.726466	11.06	15.79	35.12	6.28	1.09	25.47	5.96	16.39	1.31
hsa-miR-24-2-5p	0.468762	5.67051	0.627173	0.730481	57.07	40.68	73.59	15.7	41.56	19.4	32.75	112.47	54.83
hsa-miR-125a-3p	0.4504	4.83748	0.634156	0.737659	31.56	22.83	31.78	18.84	25.16	20.7	17.87	18.14	62.25
tRNA140-LeuCAA	-0.463798	2.73366	0.638366	0.741594	5.52	7.37	10.03	3.14	6.56	7.15	8.93	4.1	4.26
hsa-miR-194-5p	-0.446005	4.57332	0.641367	0.743366	20.45	28.34	5.02	50.24	16.77	2.38	29.78	46.58	16.05
RNU12-201	-0.440858	7.52639	0.641546	0.743366	159.6	216.38	349.54	150.72	37.55	53.43	148.88	497.29	50.13
Y_RNA.10-201	0.567923	3.06284	0.645091	0.74651	8.89	5.82	8.36	3.14	3.28	14.85	5.96	14.28	3.17
tRNA11-GluTTC	0.377363	13.4701	0.651229	0.752644	12588.5	9690.69	14246	7554.96	13374.2	15971.8	7271.11	7985.6	13022.3
tRNA98-LeuAAG	-0.357938	4.42025	0.653568	0.754376	18.87	23.98	31.78	28.26	17.87	25.03	11.91	10.3	22.28
RNU2-2-201	0.575763	10.0524	0.654942	0.754991	1235.22	828.28	1736.01	200.96	230.06	522.77	547.86	4098.07	89.99
hsa-miR-3605-5p	0.575727	3.69235	0.65682	0.755449	14.21	8.92	26.76	0	20.42	3.36	0	1.05	32
hsa-miR-136-3p	0.461419	4.75234	0.657802	0.755449	29.66	21.97	8.36	18.84	16.77	18.96	38.71	49.39	33.53
hsa-miR-486-5p	0.473896	6.16213	0.657863	0.755449	80.62	57.16	147.18	9.42	72.55	34.24	14.89	66.48	149.19
tRNA5-LysTTT	0.415171	9.52431	0.659519	0.756384	823.94	618.27	347.87	926.31	626.38	1460.9	580.62	202.48	1005.99
tRNA130-GlnTTG	-0.351307	4.87115	0.662301	0.758605	25.96	32.75	46.83	15.7	29.17	36.09	35.73	13.81	24.79
Y_RNA.218-201	0.61254	2.92658	0.665457	0.761249	8.04	5.57	1.67	3.14	2.92	16.58	11.91	7.84	4.81
hsa-miR-424-3p	0.4026	5.59344	0.672236	0.768025	53.17	40.49	21.74	28.26	77.66	47.14	71.46	25.4	62.47
Y_RNA.456-201	-0.382099	2.37045	0.686091	0.782859	4.31	6.06	0	6.28	4.74	2.71	11.91	4.45	5.35
hsa-miR-671-3p	-0.40639	5.43684	0.689581	0.784337	37.71	49.11	132.12	6.28	41.2	20.91	8.93	18.73	70.01
Y_RNA.112-201	-0.351401	4.00641	0.689921	0.784337	14.1	17.78	23.41	3.14	10.21	14.85	26.8	16.62	14.74
tRNA3-ProTGG	-0.292214	8.38053	0.691135	0.784337	303.8	371.81	446.55	439.61	393.4	299.96	229.27	182.81	339.01
tRNA4-ValTAC	0.337942	7.37628	0.691235	0.784337	181.77	143.96	118.74	182.12	227.87	227.79	131.01	150.39	121.01
Y_RNA.19-201	0.526837	2.8646	0.691754	0.784337	7.57	5.57	1.67	3.14	4.74	13.22	11.91	7.61	4.7
tRNA42-LeuTAG	0.431818	4.13483	0.694484	0.786439	18.94	14.41	6.69	15.7	12.76	28.93	20.84	9.48	24.57
tRNA22-ProAGG	0.33289	7.8876	0.698749	0.790273	259.15	205.35	291.01	182.12	338.71	268.21	142.92	132.84	296.85
hsa-miR-744-5p	0.344612	6.19008	0.70065	0.791426	79.69	62.31	93.66	18.84	75.84	73.69	74.44	68	101.24
hsa-miR-3605-3p	0.471889	3.06233	0.704372	0.794433	8.79	6.25	6.69	3.14	10.94	3.68	8.93	14.98	5.57
hsa-miR-92a-3p	0.327489	11.2905	0.705367	0.794433	2742.9	2185.67	2655.86	1679.93	2532.49	1354.59	2221.23	4764.02	2320.51
RNU5B-1-201	-0.393311	4.22543	0.70638	0.794433	16.16	20.68	46.83	6.28	4.38	14.74	8.93	42.02	3.49
hsa-miR-381-3p	0.314486	8.50707	0.706851	0.794433	396.45	318.8	326.13	326.57	300.79	393.7	303.71	300.44	590.86
tRNA61-MetCAT	0.366245	4.09712	0.709219	0.795292	18.24	13.91	20.07	15.7	10.21	20.26	5.96	24.46	18.02
hsa-miR-493-5p	0.325668	7.37516	0.709386	0.795292	181.04	144.37	170.59	182.12	104.64	262.25	80.39	203.06	154.21
hsa-miR-92b-3p	-0.29731	7.52811	0.710825	0.795911	167.88	205.55	401.39	131.88	196.15	83.77	83.37	146.18	245.41
hsa-miR-365b-3p	-0.358493	2.66898	0.718098	0.802728	5.34	6.81	8.36	3.14	1.09	4.33	8.93	11.12	4.81
tRNA15-ValAAC	0.33347	8.79359	0.718701	0.802728	486	386.28	140.49	690.81	398.14	626.15	327.53	260.06	659.66
Y_RNA.478-201	0.445673	3.347	0.727112	0.811114	10.68	8.17	3.34	6.28	5.1	21.46	14.89	9.71	6.44
Y_RNA.322-201	0.394713	3.98674	0.747118	0.832397	16.87	13.3	3.34	15.7	8.02	34.89	20.84	15.92	8.63
Y_RNA.255-201	-0.28269	2.71622	0.75367	0.838656	5.69	6.81	8.36	3.14	4.38	7.91	8.93	4.68	5.79
tRNA129-MetCAT	0.297408	4.04949	0.759681	0.844298	17.39	13.5	28.43	3.14	12.4	16.58	8.93	25.75	14.85
tRNA132-ValAAC	-0.216537	9.74465	0.763362	0.847341	801.85	932.18	481.67	1234.04	744.87	971.95	1080.84	564.12	926.48
Y_RNA.595-201	0.401105	2.78373	0.764932	0.847368	6.95	5.52	1.67	0	2.55	14.41	14.89	7.02	3.82
hsa-miR-432-5p	-0.212744	6.07803	0.765273	0.847368	62.92	72.88	80.28	84.78	48.86	87.24	53.6	57.7	57.88
Y_RNA.632-201	0.305848	2.6783	0.768732	0.850149	6.36	4.88	8.36	6.28	5.1	6.29	0	4.1	9.94
tRNA65-ProAGG	0.25384	7.90342	0.772365	0.853116	256.65	214.95	279.3	216.66	351.11	251.2	148.88	129.09	295.21
uc022cjg.1	-0.226753	6.15054	0.774311	0.854215	65.87	76.61	132.12	47.1	24.43	73.15	50.62	116.22	49.69
hsa-miR-30b-5p	-0.247633	4.32558	0.777645	0.856841	18.21	22.02	8.36	21.98	3.65	5.42	35.73	45.64	18.13
tRNA6-ProTGG	0.248716	7.81506	0.779077	0.857366	241.04	202.56	269.27	210.38	323.76	238.84	128.03	117.39	284.18
tRNA171-MetCAT	0.293148	4.12291	0.786921	0.864939	18.23	15.04	11.71	12.56	14.22	18.96	20.84	24.11	15.62
tRNA131-GlnCTG	-0.229678	3.45984	0.789244	0.866432	9.93	11.52	13.38	6.28	10.21	14.41	14.89	7.02	8.08
hsa-miR-21-3p	0.340979	2.97339	0.79468	0.871298	7.92	6.25	6.69	3.14	1.46	6.07	8.93	11.7	12.45
tRNA9-ArgTCT	-0.209574	3.71821	0.796463	0.871298	11.94	13.79	16.72	15.7	2.55	15.82	8.93	19.66	9.72
tRNA85-ValCAC	-0.181022	9.76129	0.796588	0.871298	820.43	930.55	516.79	1208.92	796.65	967.83	1065.95	598.65	918.61
hsa-miR-148a-3p	0.296189	15.1076	0.799487	0.873406	38355	31236.2	38677.3	41605.7	41088.7	2186.32	13425.6	88915.5	21229.3
tRNA90-ValCAC	-0.166022	9.75782	0.812418	0.886332	822.36	923.13	478.32	1234.04	788.26	974.01	1057.02	595.02	932.16
SNORD78-201	-0.308017	3.4554	0.813293	0.886332	9.52	11.5	25.09	9.42	0.36	32.29	0	4.45	0.98
hsa-miR-423-5p	-0.220847	12.7937	0.818861	0.891318	6630.3	7726.8	10615.1	5928.42	16341.2	465.11	6636.9	248.24	9466.6
tRNA28-ProTGG	0.199169	8.2146	0.822454	0.894145	313.91	273.19	332.82	257.48	420.38	323.69	229.27	158.23	353.31
hsa-miR-146b-5p	0.221764	11.1693	0.824956	0.895781	2452.13	2102.74	2286.25	3611.06	2671.77	3167.26	410.9	1255.93	2713.57
tRNA18-ValCAC	-0.151389	9.75289	0.827588	0.897553	823.34	914.92	444.87	1174.38	775.13	981.48	1125.5	592.44	944.28
hsa-miR-543	-0.15084	6.85281	0.828997	0.897997	110.07	122.01	140.49	100.48	149.85	134.27	125.06	62.03	94.14
tRNA73-ArgCCG	-0.176068	4.30069	0.830178	0.898193	18.3	21.13	5.02	34.54	4.38	6.72	23.82	56.76	5.35
tRNA136-ValAAC	-0.143784	9.74101	0.835169	0.902505	818.53	904.8	436.51	1152.4	775.86	978.88	1125.5	587.88	931.5
hsa-miR-493-3p	-0.141261	5.8074	0.838849	0.905187	53.29	58.58	71.92	50.24	47.03	82.25	53.6	42.25	41.61
hsa-miR-34c-5p	0.241632	5.03146	0.842293	0.905187	34.37	28.82	43.48	25.12	16.41	8.99	17.87	101.59	10.48
tRNA18-ArgCCT	-0.226255	3.60367	0.844087	0.905187	10.97	12.33	25.09	0	6.93	16.04	11.91	12.05	8.85
tRNA142-MetCAT	0.239933	4.07931	0.844227	0.905187	17.46	14.87	11.71	3.14	13.85	19.18	29.78	24.46	12.34
hsa-miR-22-3p	0.183055	10.6071	0.844342	0.905187	1643.02	1447.64	767.66	2056.73	1851.06	770.38	1518.54	1535.65	2414.98
tRNA102-AlaAGC	-0.162973	3.03002	0.844497	0.905187	7.49	8.4	6.69	12.56	15.68	4.12	5.96	5.27	4.91
tRNA29-ProAGG	0.177167	7.93053	0.844707	0.905187	256.16	226.31	282.65	235.5	337.25	258.13	160.79	136.47	292.81
tRNA67-LeuCAG	-0.155501	3.21641	0.847277	0.905289	8.5	9.41	10.03	6.28	8.75	9.43	11.91	6.44	9.39
Y_RNA.511-201	0.284201	3.05816	0.847784	0.905289	8.36	7.07	3.34	0	4.74	15.71	17.87	8.19	4.81
tRNA12-ValAAC	-0.130415	9.71445	0.847827	0.905289	806.96	883.77	458.25	1124.14	752.16	981.92	1068.93	577.23	916.54
SNORD2.2-201	-0.165494	4.10918	0.859172	0.916314	15.99	18.08	16.72	34.54	1.46	29.91	2.98	30.2	2.4
hsa-miR-193a-5p	-0.121298	6.98259	0.861151	0.917335	121.43	132.51	80.28	204.1	60.89	83.88	113.15	122.54	218.43
tRNA40-ValTAC	-0.11602	5.79576	0.864947	0.920145	53.23	58.13	26.76	91.06	62.71	53.43	56.57	24.69	72.08
tRNA6-ValCAC	0.152579	10.4218	0.865838	0.920145	1432.81	1289.38	796.09	1538.62	1398.96	1649.03	1533.42	969.54	1713.7
tRNA5-TyrGTA	0.346471	2.59275	0.869541	0.922574	5.95	5.07	0	6.28	1.82	2.17	8.93	17.09	2.73
U1.117-201	-0.154848	2.67479	0.870179	0.922574	5.66	6.36	6.69	9.42	1.09	1.08	2.98	18.73	1.75
hsa-miR-337-3p	-0.142951	2.92237	0.87404	0.925576	6.92	8.05	0	6.28	9.84	5.85	17.87	4.21	7.75
hsa-miR-433-3p	-0.0911509	4.14112	0.884596	0.93565	16.76	18.37	3.34	21.98	21.15	15.82	29.78	13.58	16.49
tRNA14-ProTGG	0.135511	8.12762	0.885731	0.935748	290.37	264.06	336.16	238.64	374.81	304.95	217.36	143.49	338.24
tRNA98-ValCAC	-0.085485	9.72657	0.893114	0.941764	825.15	876.02	424.8	1205.78	802.48	983.44	997.47	594.55	920.14
tRNA4-ValAAC	-0.085369	10.0736	0.893522	0.941764	1049.7	1114.17	546.89	1375.34	947.95	1312.98	1420.28	710.07	1227.8
tRNA30-ProCGG	-0.0796222	7.74777	0.899734	0.946507	209.49	221.12	279.3	229.22	263.6	208.17	154.83	119.03	247.16
tRNA20-MetCAT	0.149024	4.29351	0.90013	0.946507	19.93	17.88	20.07	15.7	18.23	21.02	17.87	23.64	16.82
hsa-miR-495-3p	0.141875	5.06439	0.904709	0.949518	34.24	31.28	23.41	37.68	18.59	51.26	32.75	17.09	50.02
tRNA139-ValAAC	-0.0728283	9.72746	0.905321	0.949518	828.86	872.22	480	1127.28	799.2	989.61	1009.38	572.43	954.22
hsa-miR-412-5p	-0.0969303	3.60465	0.906166	0.949518	11.5	12.02	15.05	3.14	20.42	10.08	17.87	7.96	7.54
tRNA9-ProAGG	-0.0684455	8.65857	0.910928	0.953396	395.52	414.44	536.86	417.63	547.63	364.77	288.82	217.22	452.48
tRNA4-ProAGG	0.140827	2.72503	0.912227	0.953644	6.42	5.44	10.03	6.28	9.48	5.64	0	4.21	6.33
tRNA27-LeuTAG	0.152313	3.93731	0.918288	0.958864	15.43	13.99	11.71	9.42	12.4	14.85	20.84	15.68	18.79
tRNA12-ProTGG	-0.0585356	8.02868	0.921062	0.960033	256.25	266.45	369.61	191.54	329.23	294.87	238.2	176.14	224.77
hsa-miR-664a-5p	0.128025	4.66642	0.921546	0.960033	25.84	23.48	30.1	31.4	29.17	7.8	8.93	47.4	19
SNORD52-201	0.218057	3.24548	0.92305	0.960486	9.47	8.44	3.34	21.98	1.82	15.17	0	20.25	0.66
hsa-miR-197-3p	-0.0457198	5.10097	0.927058	0.96354	33.36	34.85	16.72	28.26	19.32	24.06	59.55	41.67	48.38
tRNA10-ValCAC	-0.0475279	9.72049	0.930767	0.965422	831.23	859.5	478.32	1055.06	793	987.23	1045.11	610.23	934.45
tRNA106-HisGTG	-0.053117	6.94034	0.931165	0.965422	120.56	124.66	170.59	75.36	210.01	80.3	128.03	67.76	124.18
tRNA6-ValTAC	0.162921	3.60767	0.932095	0.965422	12.17	11.11	8.36	21.98	7.29	17.56	2.98	15.1	8.74
hsa-miR-365a-3p	0.219378	2.59366	0.934237	0.966526	5.79	5.19	3.34	6.28	2.19	4.77	5.96	12.29	3.93
tRNA6-ProCGG	0.081419	7.76645	0.940309	0.971689	222.54	210.08	259.23	207.24	309.91	208.39	163.76	114.23	257.64
tRNA9-ValCAC	-0.0342558	10.0222	0.944433	0.974829	1028.79	1053.97	546.89	1337.66	945.04	1240.38	1277.36	740.26	1189.47
tRNA52-ProCGG	-0.0347363	7.70922	0.945627	0.974899	206.76	211.41	291.01	188.4	285.84	186.83	154.83	115.4	238.96
tRNA21-ArgCCT	0.0990147	3.53693	0.94767	0.974899	11.4	10.73	8.36	0	6.93	14.3	23.82	14.98	9.39
hsa-miR-654-5p	-0.0317936	4.56891	0.947758	0.974899	23.07	23.67	21.74	31.4	23.33	33.92	17.87	9.25	25.77
SNORA20-201	-0.20907	2.60396	0.949118	0.975181	5.2	5.57	16.72	0	0.36	1.63	0	18.37	0.44
tRNA1-LeuAAG	0.11446	4.07001	0.952913	0.977362	16.8	15.65	13.38	15.7	13.13	22.43	17.87	11.12	20.53
tRNA12-ProAGG	0.0688296	7.60362	0.953417	0.977362	198.04	188.46	257.56	194.68	273.45	184.55	113.15	108.96	225.2
tRNA150-MetCAT	-0.0145391	4.07239	0.956069	0.978962	16.26	16.59	13.38	12.56	10.21	16.91	23.82	21.53	16.38
hsa-miR-7706	-0.0524724	4.88963	0.958659	0.980496	28.72	28.99	71.92	3.14	19.32	15.39	11.91	50.79	29.38
hsa-miR-136-5p	0.216364	2.52663	0.960899	0.981669	5.5	5.18	0	12.56	0.36	3.36	2.98	12.17	6.12
tRNA2-ProAGG	0.0585301	7.64756	0.96439	0.984116	203.58	195.18	255.89	213.52	297.51	183.25	116.12	102.88	230.66
tRNA17-ValTAC	0.056115	7.45388	0.967712	0.986385	177.72	171.23	115.4	216.66	217.3	226.16	181.63	144.89	122.54
tRNA2-ValAAC	-0.00840857	10.1321	0.970538	0.988144	1118.89	1125.89	592.05	1469.54	1038.74	1373.78	1316.07	746.12	1316.92
tRNA37-ProCGG	-0.00277734	8.05	0.977132	0.992644	264.42	264.68	327.8	263.76	345.27	267.13	202.47	138.81	306.46
tRNA96-PseudoCCT	0.0108619	4.06918	0.977169	0.992644	16.49	16.31	15.05	21.98	37.19	2.38	11.91	18.96	7.43
tRNA32-MetCAT	0.055648	5.22307	0.980624	0.993317	37.45	36.07	35.12	31.4	28.07	29.26	41.69	71.51	20.97
tRNA23-ProAGG	0.0401678	7.96679	0.981205	0.993317	252.74	245.48	322.78	226.08	334.34	260.84	187.58	129.33	286.47
tRNA151-ThrCGT	0.00964792	3.88829	0.98143	0.993317	14.36	14.48	10.03	12.56	12.4	14.52	20.84	20.25	10.27
tRNA126-LeuAAG	0.0367341	2.96883	0.982491	0.993317	7.38	7.3	6.69	6.28	2.92	8.34	8.93	7.02	11.25
tRNA8-ProTGG	0.00460684	8.02607	0.984749	0.993317	260.65	259.46	342.85	188.4	357.67	258.35	247.13	133.54	293.03
tRNA11-ProAGG	0.0368477	7.81906	0.984783	0.993317	227.9	221.77	306.06	210.38	315.74	217.93	148.88	121.37	256.55
tRNA5-ValAAC	0.00672038	10.0221	0.985574	0.993317	1041.36	1037	503.41	1309.4	943.21	1292.39	1298.2	705.74	1224.09
RNU5A-1-201	0.0855582	3.25498	0.993866	0.999475	9.22	8.48	13.38	3.14	1.46	7.59	8.93	25.98	1.86
tRNA1-PseudoCCC	0.0271327	3.46103	0.99391	0.999475	10.62	10.45	10.03	9.42	9.11	11.16	11.91	11.7	10.48
tRNA2-ValCAC	0.0193668	9.98122	0.998721	1	1016.03	1002.92	541.88	1237.18	912.59	1225.75	1229.72	731.72	1194.06
hsa-miR-574-5p	0.0407478	6.15759	1	1	71.79	69.84	60.21	65.94	87.14	38.47	83.37	1.87	159.67
tRNA2-ArgCCT	0.0392633	3.50161	1	1	10.97	10.52	13.38	6.28	7.29	17.45	11.91	13.34	5.79
tRNA2-LeuTAG	0.0122567	4.70242	1	1	25.71	25.45	26.76	37.68	36.1	29.26	11.91	6.67	30.8
hsa-miR-1468-5p	-0.00845147	2.88037	1	1	6.89	6.55	13.38	6.28	6.93	1.08	0	16.27	3.28
