# Supplementary material for: Exosomes from normal and diabetic human corneolimbal keratocytes differentially regulate migration, proliferation and marker expression of limbal epithelial cells
Source: Sci Rep. 2018 Oct 11;8:15173. doi: 10.1038/s41598-018-33169-5 (PMC6182003; doi:10.1038/s41598-018-33169-5)
Supplement: Supplementary file 6 — Supplementary Dataset S4 [file 41598_2018_33169_MOESM6_ESM.xlsx]

## Sheet: Supplementary Table S4
Exosomes from normal and diabetic human corneolimbal keratocytes differentially regulate migration, proliferation and marker expression of limbal epithelial cells
Aleksandra Leszczynska1,2, Mangesh Kulkarni1,2, Alexander V. Ljubimov1,2,3, Mehrnoosh Saghizadeh*1,2,3
1Biomedical Sciences, 2Regenerative Medicine Institute Eye Program, 3David Geffen School of Medicine, University of California Los Angeles, Los Angeles, California, USA.
List of differentially expressed miRNAs in DM-Exos vs. N-Exos
names	logFC	logCPM	PValue	FDR	diabetic	normal	normal:3	normal:4	diabetic:5	diabetic:6	normal:8	diabetic:9	diabetic:10
hsa-miR-4516	-8.71639	6.45784	1.81e-09	6.02e-07	0.92	216.8	324.08	77.7	3.33	0	248.62	0	0.33
hsa-miR-184	6.53387	15.435	5.08e-08	8.47e-06	76887.9	827.6	1208.56	699.32	61438.5	21259.4	574.93	173694	51159.8
hsa-miR-4449	-7.26284	4.21554	9.35e-06	0.00103748	0.23	52.23	94.52	62.16	0	0.5	0	0.42	0
hsa-miR-4461	-5.72446	3.52255	6.95e-05	0.00578343	0.5	32.87	67.52	31.08	0	0	0	0	2.01
hsa-miR-7704	-3.6099	5.93855	0.000195342	0.0116979	11.4	135.75	236.31	93.24	11.65	21.81	77.69	5.46	6.7
hsa-miR-3195	-4.07622	4.88169	0.000210773	0.0116979	4.15	71.59	121.53	15.54	1.66	7.93	77.69	5.67	1.34
hsa-miR-708-5p	9.75624	5.54565	0.000279741	0.0133077	70.76	0	0	0	21.64	157.11	0	62.77	41.52
hsa-miR-200b-3p	7.60363	8.51286	0.000750097	0.0312228	622.97	2.25	6.75	0	56.59	7.93	0	2413.64	13.73
hsa-miR-200c-3p	12.5226	8.15212	0.00105144	0.0389033	483.32	0	0	0	11.65	17.84	0	1902.45	1.34
hsa-let-7c-5p	2.67598	12.3262	0.00133479	0.0444485	8032.43	1257.32	1161.3	1398.64	7770.52	8021.83	1212.01	9937.99	6399.37
hsa-miR-23b-3p	4.10677	8.84611	0.00274576	0.0764472	757.39	46.62	0	46.62	154.78	443.56	93.23	1380.96	1050.27
hsa-miR-146a-5p	-2.74655	14.6333	0.00275485	0.0764472	7372.85	49485.9	16865.9	93382.5	2408.21	7992.59	38209.3	13113.1	5977.52
hsa-miR-103a-3p	3.35887	9.60734	0.00434066	0.107733	1258.86	125.21	33.76	124.32	267.95	2664.36	217.54	1718.12	385.02
hsa-miR-1304-3p	8.50685	4.44714	0.00488516	0.107733	30.04	0	0	0	44.94	19.33	0	3.99	51.89
hsa-miR-99a-5p	2.8822	14.7688	0.00524744	0.107733	44332.2	6011.66	7825.28	7070.9	22216.5	13698.5	3138.79	109443	31970.7
hsa-miR-142-5p	8.91963	4.80273	0.00527307	0.107733	39.82	0	0	0	58.25	0	0	59.83	41.18
hsa-miR-500a-3p	3.64068	4.94471	0.0054999	0.107733	42.81	2.25	6.75	0	24.96	54.02	0	60.46	31.81
hsa-miR-27b-5p	3.15352	5.81268	0.00639109	0.113713	82.84	6.75	20.26	0	89.87	61.95	0	124.28	55.24
hsa-miR-107	4.00462	5.4718	0.00678455	0.113713	64.51	5.18	0	0	66.57	72.36	15.54	38.42	80.69
hsa-miR-655-3p	-3.51057	2.97442	0.00699552	0.113713	1.84	25.22	13.5	46.62	0	0.99	15.54	0	6.36
hsa-miR-125b-2-3p	2.94815	7.83744	0.00733244	0.113713	352.81	48.87	6.75	77.7	204.71	224.01	62.15	503.43	479.1
hsa-miR-24-1-5p	8.31306	4.29004	0.00751257	0.113713	25.85	0	0	0	18.31	9.91	0	66.13	9.04
hsa-miR-151a-5p	8.20121	4.19812	0.0100733	0.144636	23.78	0	0	0	1.66	39.15	0	21.83	32.48
hsa-miR-1246	-1.91742	12.7467	0.0108811	0.144636	3139.31	11858.4	12794.6	9914.8	3123.85	3395.38	12865.9	3903.98	2134.02
hsa-miR-26b-5p	2.91772	9.84416	0.0112156	0.144636	1450.76	194.8	40.51	248.65	386.11	1352.5	295.23	3556.54	507.89
hsa-miR-345-5p	7.82776	3.88264	0.0112929	0.144636	18.34	0	0	0	8.32	21.81	0	16.79	26.45
hsa-miR-152-3p	2.20946	11.5616	0.0140766	0.16439	4541.03	984.75	452.37	1476.34	2579.63	4955.53	1025.54	7141	3487.95
hsa-miR-374a-3p	3.6665	5.17806	0.0142225	0.16439	50.84	5.18	0	15.54	48.26	53.03	0	57.52	44.53
hsa-miR-130b-3p	7.76458	3.83044	0.0143549	0.16439	17.79	0	0	0	14.98	30.73	0	6.72	18.75
hsa-miR-126-3p	3.78047	9.97887	0.0151578	0.16439	1660.95	122.28	40.51	217.57	191.39	129.35	108.77	6213.92	109.14
hsa-miR-7-5p	2.54688	9.48882	0.0153036	0.16439	1104.11	190.05	135.04	279.73	690.68	2813.04	155.39	267.88	644.83
hsa-miR-140-3p	2.42504	9.31532	0.0193632	0.179939	968.26	180.58	168.79	186.49	226.34	620	186.46	2496.36	530.32
hsa-miR-6852-5p	-4.70911	1.60546	0.019496	0.179939	0.29	9.68	13.5	15.54	0	0.5	0	0	0.67
hsa-miR-200a-3p	5.2232	8.5769	0.0200458	0.179939	640.86	17.79	6.75	46.62	33.29	0.99	0	2522.81	6.36
hsa-miR-23a-3p	2.256	10.509	0.0208513	0.179939	2193.65	461.4	249.81	528.37	466	1743.04	606	3421.13	3144.44
hsa-miR-582-3p	3.6116	5.13845	0.0208595	0.179939	49.18	5.18	0	15.54	38.28	65.92	0	24.56	67.96
hsa-miR-210-3p	7.57517	3.67613	0.0214015	0.179939	15.43	0	0	0	11.65	12.89	0	28.13	9.04
hsa-miR-10b-5p	4.41724	12.4776	0.021572	0.179939	9628.33	451.51	189.05	777.02	802.18	16.85	388.46	37513.8	180.46
hsa-miR-424-5p	7.50714	3.62149	0.0215829	0.179939	15.11	0	0	0	21.64	14.87	0	8.19	15.74
hsa-miR-4791	-3.47956	2.46181	0.0219023	0.179939	1.22	14.18	27.01	15.54	0	2.97	0	1.89	0
hsa-miR-205-5p	5.84648	7.3002	0.0223249	0.179939	258.52	5.18	0	15.54	24.96	0.99	0	1008.12	0
hsa-miR-155-5p	2.71887	9.76762	0.0227336	0.179939	1358.8	207.15	155.29	108.78	525.91	3927.16	357.39	138.77	843.36
hsa-miR-335-3p	8.17847	4.17555	0.0232354	0.179939	23.68	0	0	0	26.63	1.98	0	62.77	3.35
hsa-miR-548o-3p	7.47347	3.59375	0.0247398	0.187235	14.55	0	0	0	13.31	23.29	0	8.19	13.39
hsa-miR-183-5p	4.14701	8.32259	0.0253951	0.187924	526.01	28.36	54.01	31.08	539.23	0.99	0	1553.11	10.71
hsa-miR-3909	7.1922	3.36892	0.0271197	0.192722	12.15	0	0	0	18.31	5.45	0	7.77	17.07
hsa-let-7a-5p	1.88344	15.608	0.0273703	0.192722	72627.1	19686	14583.8	23372.8	63618.7	127535	21101.4	44313.2	55040.8
hsa-miR-589-5p	2.66038	5.70698	0.0277798	0.192722	73.35	12.61	6.75	15.54	68.24	60.96	15.54	34.64	129.57
hsa-miR-342-3p	2.84202	6.03456	0.0289902	0.194659	93.96	15.54	0	31.08	46.6	93.67	15.54	138.14	97.43
hsa-miR-195-3p	2.99959	5.63168	0.0304238	0.194659	71.01	6.75	20.26	0	23.3	21.31	0	225.05	14.4
hsa-miR-27b-3p	1.91928	13.599	0.0305072	0.194659	18113.5	4788.34	5367.64	4631.05	11709.9	9022.45	4366.33	36900.2	14821.6
hsa-let-7f-5p	1.83487	15.1443	0.0317181	0.194659	52359.6	14678.8	10735.3	16472.9	35449.1	83569.5	16828.2	61377.3	29042.2
hsa-miR-3129-5p	7.62423	3.71609	0.031817	0.194659	16.11	0	0	0	13.31	19.33	0	1.68	30.13
hsa-miR-181a-2-3p	2.637	6.50163	0.0318267	0.194659	134.79	18	54.01	0	292.91	47.58	0	133.73	64.95
hsa-miR-182-5p	3.67122	7.305	0.0323439	0.194659	249.48	20.04	13.5	15.54	66.57	4.46	31.08	921.2	5.69
hsa-miR-1292-5p	-2.64765	4.19325	0.0327354	0.194659	7.01	46.62	0	93.24	8.32	7.43	46.62	1.89	10.38
hsa-miR-1271-5p	3.3996	4.96858	0.0345785	0.202012	42.8	5.18	0	0	36.61	39.65	15.54	12.6	82.36
hsa-let-7c-3p	7.34887	3.49353	0.0374756	0.215161	13.54	0	0	0	21.64	5.45	0	16.38	10.71
hsa-miR-218-5p	2.0743	8.32781	0.0393266	0.221962	468.5	112.14	87.77	155.4	204.71	702.27	93.23	125.33	841.69
hsa-miR-877-5p	7.03847	3.24633	0.0406052	0.222893	10.96	0	0	0	16.64	7.93	0	2.52	16.74
hsa-miR-21-5p	1.6893	15.9534	0.0412336	0.222893	90086.9	27934.9	22983	31951.1	99282.6	114108	28870.6	45463.9	101493
hsa-miR-98-5p	1.85017	8.75501	0.0414997	0.222893	617.44	172.94	114.78	217.57	376.13	1190.44	186.46	438.14	465.04
hsa-miR-93-5p	2.43247	7.05645	0.0460182	0.240238	194.56	38.51	6.75	15.54	49.93	375.17	93.23	241.64	111.49
hsa-miR-340-3p	7.15185	3.33678	0.0461719	0.240238	11.61	0	0	0	11.65	13.88	0	13.23	7.7
hsa-miR-3653	-3.69568	1.76592	0.0488023	0.249204	0.57	9.68	13.5	15.54	0	0	0	1.26	1
hsa-miR-185-5p	2.05797	7.78468	0.0493919	0.249204	318.14	77.91	47.26	93.24	93.2	778.1	93.23	166.9	234.36
hsa-miR-6842-3p	6.98814	3.20891	0.0513372	0.255153	10.27	0	0	0	9.99	0.99	0	16.38	13.73
hsa-miR-138-5p	-2.18508	3.53386	0.0533517	0.261267	5.07	24.54	27.01	31.08	0	4.96	15.54	2.94	12.39
hsa-miR-652-3p	7.04891	3.26266	0.0570931	0.274298	10.51	0	0	0	0	21.81	0	13.86	6.36
hsa-miR-129-5p	-1.98956	6.35802	0.0576602	0.274298	38.1	152.01	67.52	372.97	74.89	19.82	15.54	33.59	24.11
hsa-miR-1278	6.81372	3.07108	0.0616347	0.289076	8.94	0	0	0	3.33	12.89	0	6.51	13.06
hsa-miR-376a-3p	6.91419	3.1512	0.0626908	0.289945	9.76	0	0	0	6.66	10.9	0	1.05	20.42
hsa-miR-26a-5p	1.70975	14.089	0.0637263	0.290697	24799.7	7584.99	2491.4	10629.7	14615.7	24059	9633.9	44976.4	15547.8
hsa-miR-501-3p	1.75186	6.24599	0.0661522	0.292992	102.56	29.04	40.51	15.54	88.21	88.22	31.08	103.92	129.9
hsa-miR-1287-5p	2.69468	4.14749	0.0671541	0.292992	21.77	2.25	6.75	0	4.99	47.58	0	10.08	24.44
hsa-miR-1255a	7.19582	3.33988	0.067826	0.292992	12.48	0	0	0	33.29	14.87	0	0.42	1.34
hsa-miR-20a-5p	2.20568	7.55007	0.0683019	0.292992	272.66	60.8	27.01	77.7	26.63	431.17	77.69	566.2	66.63
hsa-miR-411-3p	2.69995	4.14613	0.0688203	0.292992	21.99	2.25	6.75	0	14.98	50.55	0	3.36	19.08
hsa-miR-1	2.7846	6.51163	0.0695085	0.292992	134.15	20.04	13.5	31.08	28.29	7.93	15.54	486.63	13.73
hsa-miR-199b-5p	1.47643	10.4344	0.0735825	0.306287	1900.09	684.98	438.86	652.7	1730.85	2155.87	963.39	2269.63	1443.99
hsa-miR-629-5p	1.73676	8.0864	0.0749916	0.308299	380.14	116.42	54.01	217.57	252.97	458.93	77.69	174.88	633.78
hsa-miR-708-3p	1.71043	8.57204	0.0801915	0.325656	536.06	161.65	236.31	202.03	1088.44	331.06	46.62	215.19	509.57
hsa-miR-505-3p	2.88241	4.54315	0.081503	0.326994	29.85	5.18	0	15.54	14.98	55.01	0	9.24	40.18
hsa-miR-331-5p	2.84703	4.5011	0.087565	0.347009	29.1	5.18	0	0	36.61	18.34	15.54	16.59	44.86
hsa-let-7d-5p	1.72054	9.31355	0.0885757	0.347009	898.57	275.64	81.02	279.73	414.41	2053.28	466.16	549.4	577.2
hsa-miR-320d	-1.51037	6.79161	0.0905506	0.35062	63.24	175.36	324.08	77.7	114.84	27.75	124.31	51.43	58.92
hsa-miR-516b-5p	-3.58289	2.13018	0.09284	0.351526	1.51	15.54	0	15.54	4.99	0	31.08	1.05	0
hsa-miR-549a	-1.90211	6.38137	0.0941089	0.351526	39.4	144.75	263.32	0	49.93	30.73	170.92	9.66	67.29
hsa-miR-32-5p	1.9695	4.36607	0.0942049	0.351526	25.19	4.5	13.5	0	16.64	20.32	0	27.29	36.49
hsa-miR-885-5p	-2.44148	3.29166	0.095007	0.351526	4.59	25.9	0	31.08	9.99	0.5	46.62	0.84	7.03
hsa-miR-380-5p	6.56614	2.88092	0.0993916	0.360096	8.09	0	0	0	14.98	12.39	0	2.31	2.68
hsa-let-7g-5p	1.54335	13.6888	0.100547	0.360096	18371.7	6304.83	4105.07	9697.23	5304.06	28539.3	5112.18	29893.5	9749.72
hsa-miR-15a-5p	-2.55473	2.39623	0.100567	0.360096	1.95	15.54	0	31.08	0	0.99	15.54	5.46	1.34
hsa-miR-181a-3p	2.71981	4.40372	0.102936	0.364655	27.11	5.18	0	0	48.26	30.23	15.54	6.51	23.44
hsa-miR-542-3p	1.94294	5.42453	0.105043	0.368204	56.81	14.86	13.5	0	78.22	75.83	31.08	24.98	48.21
hsa-miR-204-5p	2.71352	6.4262	0.11261	0.388219	125.29	20.72	0	0	56.59	13.88	62.15	421.34	9.37
hsa-miR-450a-5p	2.05145	6.13352	0.113148	0.388219	96.49	25.9	0	46.62	154.78	103.58	31.08	29.18	98.43
hsa-miR-195-5p	3.23475	4.90421	0.115308	0.388219	39.93	5.18	0	15.54	4.99	3.96	0	146.75	4.02
hsa-miR-193b-3p	2.22378	5.5328	0.115878	0.388219	61.78	15.54	0	31.08	16.64	56.5	15.54	54.79	119.19
hsa-miR-132-3p	1.60693	6.80467	0.116582	0.388219	150.65	49.08	54.01	77.7	86.54	330.57	15.54	79.36	106.13
hsa-miR-192-5p	1.96273	11.8571	0.118536	0.390817	5437.51	1395.14	1201.81	1693.91	15374.6	141.74	1289.7	1036.25	5197.44
hsa-miR-125b-5p	1.26841	11.429	0.130278	0.425319	3673.18	1525.75	1282.83	1942.55	2822.62	4123.42	1351.85	5801.81	1944.85
hsa-miR-9-5p	2.61509	5.58168	0.138567	0.444734	66.51	9	27.01	0	3.33	1.98	0	259.06	1.67
hsa-miR-1301-3p	1.86562	5.72667	0.138896	0.444734	70.33	20.04	13.5	31.08	61.58	148.19	15.54	6.93	64.62
hsa-miR-485-5p	-1.36837	8.55254	0.140683	0.446165	225.32	576.75	1046.52	279.73	539.23	142.73	404	59.62	159.7
hsa-miR-1290	-2.15939	2.96792	0.142177	0.44665	3.88	14.18	27.01	0	8.32	2.48	15.54	2.73	2.01
hsa-miR-576-3p	1.74601	4.81328	0.146013	0.454413	35.19	9.68	13.5	0	43.27	39.15	15.54	17.84	40.51
hsa-miR-2682-5p	2.13798	7.22921	0.149389	0.460615	216.8	48.4	67.52	0	297.91	95.16	77.69	1.05	473.07
hsa-miR-3934-5p	2.46836	4.20104	0.15273	0.466599	22.2	5.18	0	15.54	13.31	24.28	0	10.71	40.51
hsa-miR-92b-5p	-1.47607	5.3301	0.154632	0.468112	24.44	67.55	47.26	46.62	54.92	21.31	108.77	2.1	19.42
hsa-miR-584-5p	1.40372	6.94613	0.15738	0.471738	161.54	63.05	33.76	124.32	98.19	121.42	31.08	185.16	241.39
hsa-miR-17-5p	1.88921	6.50904	0.159743	0.471738	124.54	36.26	0	77.7	29.96	253.75	31.08	156.19	58.26
hsa-miR-30c-2-3p	2.56543	4.30091	0.160079	0.471738	23.92	5.18	0	0	6.66	11.89	15.54	63.4	13.73
hsa-miR-203a	1.78469	9.45582	0.167927	0.490524	1000.87	291.61	175.55	295.27	199.71	80.29	404	3541	182.47
hsa-miR-214-3p	1.27883	7.79543	0.170216	0.492886	291.83	118.42	168.79	62.16	198.05	276.05	124.31	115.68	577.53
hsa-miR-411-5p	1.23048	7.74612	0.173961	0.496677	278.78	120.92	67.52	155.4	331.19	400.45	139.85	158.5	224.99
hsa-miR-455-3p	1.97486	5.35165	0.174801	0.496677	53.12	15.54	0	46.62	28.29	106.06	0	21.2	56.92
hsa-miR-30b-5p	-1.24264	6.11904	0.176463	0.496677	44.72	109.67	33.76	108.78	16.64	24.78	186.46	81.88	55.58
hsa-miR-194-5p	-1.33006	6.46178	0.177491	0.496677	55.06	141.43	20.26	248.65	76.56	10.9	155.39	83.55	49.22
hsa-miR-374b-5p	2.00284	5.37472	0.179053	0.496871	53.97	15.54	0	46.62	14.98	85.74	0	70.96	44.19
hsa-miR-483-5p	-2.10917	4.69316	0.187912	0.513256	12.57	52.69	33.76	0	48.26	0	124.31	1.68	0.33
hsa-miR-941	1.20187	8.01687	0.18804	0.513256	337.4	143.86	229.56	108.78	347.83	556.07	93.23	113.58	332.12
hsa-miR-181b-5p	1.16309	7.95766	0.192464	0.517819	320.42	143.43	135.04	139.86	241.32	302.81	155.39	588.24	149.32
hsa-miR-31-5p	1.8431	7.06773	0.192901	0.517819	186.6	53.37	20.26	139.86	58.25	584.81	0	24.98	78.34
hsa-miR-199a-5p	1.05725	10.7805	0.194377	0.517819	2257.16	1086.22	803.46	916.89	2028.76	3071.25	1538.32	1689.15	2239.48
hsa-miR-139-5p	1.78328	6.62903	0.195938	0.517836	134.72	40.76	13.5	62.16	76.56	5.45	46.62	420.71	36.16
hsa-miR-330-3p	1.3069	6.061	0.198816	0.521304	84.18	34.9	27.01	31.08	54.92	129.85	46.62	55.84	96.09
hsa-miR-361-5p	1.4833	6.20545	0.206086	0.536146	95.62	34.9	27.01	77.7	34.95	71.86	0	137.72	137.94
hsa-miR-769-5p	1.19958	6.40251	0.212408	0.546517	106.16	47.51	33.76	62.16	69.9	151.16	46.62	93.42	110.15
hsa-miR-214-5p	1.27027	5.54142	0.213355	0.546517	57.97	20.93	47.26	15.54	49.93	59.97	0	60.04	61.94
hsa-miR-100-5p	1.09481	17.3808	0.223447	0.567998	221043	103491	124631	134782	247899	249030	51059.7	62388.4	324856
hsa-miR-30e-3p	1.05053	9.63624	0.225733	0.569462	1017.29	491.31	479.37	714.86	835.47	878.7	279.69	1771.45	583.56
hsa-miR-149-5p	1.04858	6.74053	0.249005	0.621385	132.55	63.94	67.52	46.62	68.24	133.81	77.69	147.38	180.79
hsa-miR-130b-5p	1.34546	5.5876	0.250047	0.621385	60.65	20.26	60.77	0	74.89	130.84	0	22.46	14.4
hsa-miR-199a-3p	0.983341	12.8024	0.25652	0.632749	9056.96	4583.84	2376.62	5672.26	3518.29	10813.6	5702.65	12659.2	9236.8
hsa-miR-450a-2-3p	1.7097	3.36498	0.26312	0.640513	11.39	2.25	6.75	0	23.3	7.43	0	0.42	14.4
hsa-miR-494-3p	1.55575	6.02058	0.268191	0.640513	83.93	31.08	0	31.08	21.64	117.46	62.15	22.88	173.76
hsa-miR-450b-5p	1.12058	6.4993	0.268419	0.640513	113.51	51.33	60.77	15.54	186.4	86.23	77.69	32.75	148.65
hsa-miR-485-3p	-1.29865	5.08979	0.268599	0.640513	22.32	55.62	27.01	139.86	43.27	21.31	0	7.98	16.74
hsa-miR-320c	-0.984783	7.80148	0.26935	0.640513	158.16	308.86	553.64	108.78	276.27	81.28	264.16	63.82	211.26
hsa-miR-1262	-1.15283	4.58375	0.272023	0.640513	16.25	32.87	67.52	15.54	16.64	31.22	15.54	7.77	9.37
hsa-miR-222-3p	1.03619	11.0284	0.275872	0.640513	2670.63	1305.22	465.87	1849.31	1409.64	5678.12	1600.47	1146.67	2448.06
hsa-miR-365b-3p	-1.07665	4.43831	0.278783	0.640513	14.87	31.97	33.76	15.54	4.99	19.82	46.62	19.94	14.73
hsa-miR-22-5p	1.15221	8.2287	0.280527	0.640513	386.76	177.01	33.76	326.35	492.63	160.58	170.92	142.55	751.29
hsa-miR-206	-1.84662	2.25505	0.281296	0.640513	2.84	10.36	0	15.54	8.32	0	15.54	1.05	2.01
hsa-miR-320b	-0.892889	9.19422	0.281782	0.640513	429.47	794.73	1141.05	450.67	677.36	259.7	792.47	164.8	616.03
hsa-miR-181a-5p	0.968179	9.28237	0.282749	0.640513	782.33	402.64	182.3	683.78	833.8	659.65	341.85	1244.51	391.38
hsa-miR-889-3p	-0.843505	7.51227	0.292158	0.657355	136.96	246.56	195.8	202.03	164.76	196.26	341.85	58.57	128.23
hsa-miR-101-3p	1.15805	11.293	0.299001	0.665724	3280.78	1470.07	1566.41	1973.64	1236.56	669.06	870.16	10347.4	870.15
hsa-miR-34a-5p	1.24037	5.41891	0.300925	0.665724	51.96	22.29	20.26	15.54	19.97	110.52	31.08	19.1	58.26
hsa-miR-27a-3p	0.922483	12.587	0.301875	0.665724	7709.92	4067.69	4246.85	3978.35	4084.14	3984.65	3977.87	17482.1	5288.84
hsa-miR-28-3p	0.852496	9.83395	0.307445	0.666975	1124.36	621.41	776.45	637.16	577.5	1578.5	450.62	1403.01	938.44
hsa-miR-502-3p	1.37113	4.66835	0.307991	0.666975	29.61	12.61	6.75	15.54	14.98	28.74	15.54	41.57	33.15
hsa-miR-19a-3p	1.86358	3.72038	0.308451	0.666975	14.45	5.18	0	15.54	9.99	16.85	0	20.57	10.38
hsa-miR-328-3p	0.878338	8.07748	0.311229	0.668639	331.72	180.58	168.79	170.94	525.91	166.03	202	361.09	273.87
hsa-miR-16-5p	0.995964	6.41396	0.315496	0.669358	104.16	50.66	74.27	31.08	34.95	173.96	46.62	152.83	54.91
hsa-miR-95-3p	2.08242	5.51414	0.315583	0.669358	60.43	15.54	0	31.08	0	2.48	15.54	235.55	3.68
hsa-miR-1908-5p	-1.46332	3.82343	0.319495	0.673366	9.26	25.22	13.5	0	24.96	6.44	62.15	0.63	5.02
hsa-miR-30e-5p	0.964461	7.87609	0.326948	0.683938	291.61	152.01	67.52	279.73	153.11	302.32	108.77	565.36	145.64
hsa-miR-28-5p	1.14964	5.4545	0.328619	0.683938	52.45	25.22	13.5	15.54	29.96	80.78	46.62	56.89	42.18
hsa-miR-4677-3p	1.74175	3.64088	0.33391	0.690634	13.74	5.18	0	15.54	18.31	10.9	0	2.31	23.44
hsa-miR-574-3p	0.929343	7.91994	0.34095	0.700842	298.86	159.43	74.27	233.11	138.14	304.8	170.92	144.86	607.66
hsa-miR-221-3p	0.963373	12.1572	0.343127	0.700989	5767.34	2961.13	600.91	3683.08	2057.05	10774.4	4599.41	2350.66	7887.22
hsa-miR-378c	1.31106	5.72154	0.345966	0.70235	65.57	28.15	6.75	77.7	59.91	8.43	0	160.81	33.15
hsa-miR-541-3p	-1.5675	2.35688	0.350953	0.70235	2.95	10.36	0	15.54	3.33	6.44	15.54	0	2.01
hsa-miR-199b-3p	0.798031	12.4969	0.351104	0.70235	7061.99	4064.31	2201.07	4770.91	2982.39	8297.38	5220.95	9707.06	7261.15
hsa-miR-15b-3p	-1.23431	3.36599	0.35223	0.70235	6.39	14.18	27.01	0	0	6.44	15.54	5.04	14.06
hsa-miR-660-5p	1.04849	5.62832	0.365542	0.712149	59.15	30.4	13.5	31.08	88.21	25.28	46.62	64.87	58.26
hsa-miR-135b-5p	1.84481	3.73571	0.369041	0.712149	14.37	5.18	0	15.54	3.33	8.92	0	38.21	7.03
hsa-miR-361-3p	0.738584	8.57806	0.369684	0.712149	457.91	273.1	337.59	264.19	356.16	676.5	217.54	405.6	393.39
hsa-miR-147b	1.75152	4.66869	0.36988	0.712149	30.53	10.36	0	31.08	3.33	2.48	0	114.63	1.67
hsa-miR-193a-5p	-0.719974	8.95097	0.370046	0.712149	387.73	641.56	324.08	1010.13	277.93	383.6	590.47	219.8	669.6
hsa-miR-382-3p	0.964674	7.4312	0.370861	0.712149	213.51	111.24	54.01	62.16	261.29	129.35	217.54	41.57	421.85
hsa-miR-365b-5p	-0.905361	5.64282	0.372114	0.712149	37.21	69.13	67.52	108.78	66.57	35.68	31.08	2.73	43.86
hsa-miR-122-5p	-1.04933	16.8773	0.384662	0.731956	82548.2	170840	74485.3	270559	264770	3634.26	167475	2227.43	59561
hsa-miR-191-5p	0.728347	10.903	0.38761	0.733376	2302.09	1392.31	742.69	1880.39	1331.42	3321.03	1553.86	2156.05	2399.85
hsa-miR-370-3p	0.899327	8.61223	0.390677	0.735002	483.84	261.67	101.28	419.59	557.53	959.98	264.16	65.29	352.54
hsa-miR-181d-5p	1.04724	5.80777	0.399291	0.740344	67.39	30.61	60.77	0	21.64	22.8	31.08	208.05	17.07
hsa-miR-197-3p	-0.686718	7.05081	0.400794	0.740344	105.32	172.72	67.52	139.86	88.21	110.02	310.77	74.74	148.32
hsa-miR-425-5p	0.837985	6.15078	0.402537	0.740344	83.81	46.83	47.26	62.16	66.57	151.16	31.08	40.52	77
hsa-let-7e-3p	-1.17269	3.27167	0.405907	0.740344	6.18	14.86	13.5	31.08	1.66	6.94	0	11.76	4.35
hsa-miR-423-3p	0.673889	11.9206	0.409349	0.740344	4611.26	2889.85	3153.07	2439.85	4159.03	4720.12	3076.63	2554.51	7011.39
hsa-miR-409-3p	-0.686294	11.6347	0.410087	0.740344	2522.09	4057.26	4712.72	4429.02	3252	4234.93	3030.02	543.74	2057.68
hsa-miR-664a-3p	-1.09885	3.95382	0.411625	0.740344	10.8	25.9	0	77.7	3.33	15.36	0	11.13	13.39
hsa-miR-106b-3p	0.720346	7.99247	0.415175	0.740344	302.78	182.37	236.31	170.94	179.74	577.38	139.85	271.87	182.13
hsa-miR-374a-5p	1.14952	5.09634	0.416393	0.740344	39.88	20.72	0	46.62	19.97	40.64	15.54	59.41	39.51
hsa-miR-452-5p	0.91721	6.41146	0.417937	0.740344	102.26	54.26	54.01	77.7	24.96	255.24	31.08	101.4	27.45
hsa-miR-193b-5p	-0.78293	6.4155	0.417972	0.740344	66.14	110.99	162.04	108.78	164.76	18.34	62.15	21.2	60.26
hsa-miR-329-3p	1.03888	4.27051	0.423862	0.745485	21.31	9.68	13.5	0	14.98	40.64	15.54	6.51	23.1
hsa-miR-92b-3p	-0.662141	9.48284	0.425793	0.745485	573.25	902.73	1620.42	652.7	895.38	383.1	435.08	262.21	752.3
hsa-miR-140-5p	1.15014	6.1348	0.427591	0.745485	86.55	41.44	0	108.78	14.98	73.84	15.54	225.89	31.47
hsa-miR-29b-3p	0.837926	6.83551	0.431253	0.746277	135.96	79.27	20.26	124.32	49.93	155.12	93.23	123.86	214.94
hsa-miR-455-5p	0.686823	9.05947	0.434248	0.746277	632.77	395.42	222.81	404.05	554.2	917.86	559.39	296.01	763.01
hsa-miR-34c-5p	-0.678712	6.69598	0.434768	0.746277	82.6	131.03	175.55	124.32	74.89	41.14	93.23	182.23	32.14
hsa-miR-151a-3p	0.635448	12.9625	0.443676	0.757661	9417.13	6060.84	7413.42	7350.63	8775.74	14522.1	3418.48	7862.76	6507.85
hsa-miR-432-5p	-0.59493	8.10225	0.451385	0.766894	225.73	341.12	324.08	419.59	223.01	398.96	279.69	103.5	177.44
hsa-miR-378a-3p	0.722711	10.4971	0.456413	0.7715	1735.03	1052.96	641.42	1787.15	2576.3	330.57	730.31	2753.32	1279.94
hsa-miR-224-5p	0.598735	9.35612	0.481907	0.807311	763.46	504.59	472.62	590.54	489.3	1256.85	450.62	866.41	441.27
hsa-miR-342-5p	1.40461	3.38118	0.482447	0.807311	10.82	5.18	0	0	16.64	3.96	15.54	15.33	7.37
hsa-miR-212-5p	0.979108	4.81671	0.492749	0.820427	32.1	17.79	6.75	31.08	44.94	48.07	15.54	11.97	23.44
hsa-miR-30d-3p	0.814334	3.47969	0.49602	0.821618	11.15	4.5	13.5	0	13.31	5.95	0	22.67	2.68
hsa-miR-628-3p	1.40081	3.36902	0.498399	0.821618	10.51	5.18	0	15.54	9.99	9.42	0	12.6	10.04
hsa-miR-30a-5p	0.680606	11.9878	0.509515	0.831954	4837.58	3020.47	1431.37	5097.26	2170.22	2040.89	2532.78	13301.8	1837.38
hsa-miR-503-5p	0.838681	7.18131	0.509665	0.831954	174.8	99.98	20.26	15.54	114.84	433.65	264.16	27.5	123.21
hsa-miR-379-5p	0.57097	10.7366	0.515013	0.836582	1980.85	1334.13	1127.54	1693.91	2251.77	3325.99	1180.93	679.36	1666.3
hsa-miR-5100	-0.695698	3.70229	0.523575	0.846362	10.42	17.79	6.75	31.08	19.97	12.39	15.54	2.94	6.36
hsa-miR-504-5p	1.05772	4.6193	0.528847	0.850454	27.7	15.54	0	31.08	34.95	5.95	15.54	45.14	24.78
hsa-miR-671-3p	-0.652348	7.37404	0.532537	0.850454	132.98	203.7	533.39	31.08	188.06	95.65	46.62	33.59	214.61
hsa-miR-219a-1-3p	-0.707797	3.56129	0.53481	0.850454	9.23	14.86	13.5	15.54	14.98	5.45	15.54	5.46	11.05
hsa-miR-127-5p	-0.624044	4.74694	0.536418	0.850454	21.66	35.58	13.5	77.7	13.31	43.61	15.54	8.61	21.09
hsa-miR-433-3p	-0.556837	6.18627	0.540295	0.850454	60.95	92.56	13.5	108.78	96.53	72.36	155.39	24.35	50.55
hsa-let-7b-5p	0.524667	14.2991	0.543455	0.850454	23185.7	16117	14536.5	21834.3	37799.1	26427.5	11980.2	9209.09	19306.9
hsa-miR-7706	-0.588764	6.69167	0.543984	0.850454	84.94	122.67	290.33	15.54	88.21	70.38	62.15	91.11	90.06
hsa-miR-136-5p	-0.666425	4.19963	0.548735	0.853705	14.4	25.9	0	62.16	1.66	15.36	15.54	21.83	18.75
hsa-miR-186-5p	0.624374	8.24491	0.552032	0.853705	353.04	231.96	74.27	512.83	138.14	321.65	108.77	703.29	249.09
hsa-miR-365a-3p	-0.502322	4.33021	0.554304	0.853705	16.47	25.22	13.5	31.08	9.99	21.81	31.08	22.04	12.05
hsa-miR-215-5p	0.772498	6.09458	0.558134	0.853705	80.07	48.19	20.26	62.16	193.06	6.44	62.15	22.67	98.1
hsa-let-7a-3p	0.795657	5.85268	0.558882	0.853705	66.56	41.44	0	46.62	48.26	49.56	77.69	118.19	50.22
hsa-miR-339-3p	0.625297	5.99063	0.565769	0.856278	71.55	47.51	33.76	93.24	64.91	40.14	15.54	65.29	115.84
hsa-miR-493-3p	-0.461431	7.84917	0.568102	0.856278	198.55	272.89	290.33	248.65	214.69	376.16	279.69	75.79	127.56
hsa-let-7i-5p	0.497946	15.7591	0.569032	0.856278	63382.3	44882.4	40929.1	41368.6	54438.6	129249	52349.4	33256.9	36584.6
hsa-miR-664a-5p	-0.480961	6.50854	0.570852	0.856278	78.03	107.85	121.53	155.4	133.14	35.68	46.62	85.02	58.26
hsa-miR-1468-5p	-0.703382	4.58546	0.576169	0.858815	18.95	28.36	54.01	31.08	31.62	4.96	0	29.18	10.04
hsa-miR-337-3p	-0.600165	4.95005	0.578135	0.858815	25.76	41.44	0	31.08	44.94	26.76	93.23	7.56	23.77
hsa-miR-148a-5p	0.676662	5.89183	0.58028	0.858815	67.32	38.26	114.78	0	69.9	6.44	0	123.65	69.3
hsa-miR-532-5p	0.440184	10.8903	0.583017	0.859047	2136.85	1572.61	2153.81	1414.18	2060.38	2135.55	1149.85	2390.55	1960.92
hsa-miR-651-5p	-0.758378	3.67575	0.595648	0.869112	9.45	17.79	6.75	46.62	0	1.98	0	18.05	17.74
hsa-miR-543	-0.43245	8.93025	0.595817	0.869112	424.48	572.35	567.15	497.29	684.02	614.05	652.62	111.27	288.6
hsa-miR-127-3p	0.457145	9.95448	0.597697	0.869112	1120.19	816.46	708.93	1025.67	1549.44	1604.76	714.77	486.21	840.35
hsa-miR-375	0.654765	4.36424	0.60051	0.869112	21.57	11.25	33.76	0	23.3	0.5	0	58.78	3.68
hsa-miR-2110	0.926975	3.95253	0.603279	0.869112	16.32	10.36	0	31.08	21.64	8.43	0	20.15	15.07
hsa-miR-378d	0.702059	4.02593	0.605508	0.869112	16.95	9.68	13.5	15.54	21.64	3.47	0	23.93	18.75
hsa-miR-340-5p	0.580261	6.79177	0.608435	0.869566	125.34	86.7	27.01	170.94	53.26	73.35	62.15	273.97	100.77
hsa-miR-378i	0.586489	5.24242	0.614962	0.875139	41.63	26.79	33.76	31.08	59.91	9.91	15.54	57.52	39.17
hsa-miR-148a-3p	-0.448782	16.8969	0.621741	0.881021	105532	144038	156141	205911	187558	9998.79	70063.3	159493	65078.5
hsa-miR-30d-5p	0.475806	12.4673	0.631775	0.891445	6434.94	4624.81	7332.4	2533.09	3110.54	4744.41	4008.95	15867.6	2017.17
hsa-miR-656-3p	0.936526	3.95058	0.641135	0.896305	16.26	10.36	0	15.54	18.31	11.89	15.54	5.04	29.8
hsa-miR-431-3p	0.750409	4.41669	0.643035	0.896305	22.91	15.54	0	0	21.64	40.64	46.62	3.57	25.78
hsa-miR-3615	0.447702	5.50894	0.645834	0.896305	48.97	32.19	81.02	0	31.62	56.99	15.54	80.83	26.45
hsa-miR-3679-5p	-0.801311	3.35713	0.646762	0.896305	7.84	11.93	20.26	0	16.64	1.98	15.54	0	12.72
hsa-miR-125b-1-3p	0.426927	9.89693	0.648677	0.896305	1068.59	793.42	1012.76	745.94	1143.36	1776.24	621.54	216.44	1138.32
hsa-miR-22-3p	-0.35273	12.5956	0.653441	0.899157	5532.62	7067.57	3099.05	10179	8449.54	3523.24	7924.66	2754.58	7403.1
hsa-miR-323b-3p	0.461992	6.52193	0.665484	0.904089	102.07	70.91	135.04	46.62	188.06	26.27	31.08	25.19	168.74
hsa-miR-130a-3p	0.491838	6.10773	0.667366	0.904089	75.47	54.94	40.51	93.24	24.96	46.59	31.08	153.67	76.67
hsa-miR-99b-5p	0.356168	12.4159	0.668643	0.904089	6028.16	4706.44	6893.54	2952.68	7870.37	5353.01	4273.1	6548.56	4340.68
hsa-miR-376c-3p	0.751269	3.62579	0.670518	0.904089	12.13	7.43	6.75	0	4.99	8.43	15.54	4.62	30.47
hsa-miR-15b-5p	0.775136	3.86768	0.670601	0.904089	14.69	10.36	0	0	1.66	33.7	31.08	11.34	12.05
hsa-let-7e-5p	0.387118	10.7758	0.67892	0.911615	1947.57	1489.23	1390.86	1585.12	3077.25	2518.65	1491.7	388.8	1805.58
hsa-miR-92a-3p	-0.289503	13.1595	0.684113	0.913439	8353.52	10209.2	10721.8	8314.13	11560.1	6195.04	11591.8	8545.48	7113.5
hsa-miR-944	1.24565	3.37652	0.686369	0.913439	10.08	5.18	0	0	0	0	15.54	40.31	0
hsa-miR-16-2-3p	0.584998	5.89359	0.691061	0.913439	66.4	46.62	0	0	44.94	118.45	139.85	67.39	34.82
hsa-miR-30c-5p	0.383059	9.14569	0.696466	0.913439	626.04	483.26	175.55	683.78	362.81	504.52	590.47	1298.67	338.15
hsa-miR-154-5p	-0.423711	3.01727	0.696878	0.913439	6.06	10.36	0	15.54	0	8.43	15.54	3.78	12.05
hsa-miR-423-5p	-0.423808	14.8932	0.69934	0.913439	26546.3	35609.7	42853.4	29340.3	74593	2127.13	34635.4	445.28	29019.8
hsa-miR-412-5p	-0.380563	5.63804	0.69948	0.913439	44.17	56.51	60.77	15.54	93.2	46.09	93.23	14.28	23.1
hsa-miR-654-5p	-0.319374	6.63201	0.705915	0.918241	89.31	112.14	87.77	155.4	106.51	155.12	93.23	16.59	79.01
hsa-miR-30a-3p	0.368439	10.7065	0.708804	0.918411	1846.75	1431.15	1309.84	1818.23	1071.8	733.49	1165.39	4710.56	871.15
hsa-miR-625-3p	0.497324	4.33607	0.713887	0.921412	20.72	14.86	13.5	0	19.97	25.77	31.08	16.38	20.76
hsa-miR-320e	0.263548	3.11265	0.718003	0.923147	8.05	4.5	13.5	0	16.64	5.45	0	6.09	4.02
hsa-miR-10a-5p	0.363378	10.6772	0.722124	0.923325	1807.99	1406.5	924.99	2890.52	3623.14	913.89	404	914.48	1780.47
hsa-miR-21-3p	-0.308285	4.74701	0.723687	0.923325	23.39	29.72	27.01	15.54	6.66	27.75	46.62	20.99	38.17
hsa-miR-136-3p	-0.261473	6.60293	0.730358	0.925319	88.67	109.67	33.76	93.24	76.56	86.73	202	88.59	102.78
hsa-miR-223-5p	-0.53348	2.77523	0.734786	0.925319	4.71	7.43	6.75	15.54	0	0	0	17.84	1
hsa-miR-409-5p	0.54916	4.98869	0.736481	0.925319	33.88	25.9	0	62.16	26.63	59.97	15.54	20.78	28.12
hsa-miR-1307-3p	0.314089	8.51442	0.737255	0.925319	396.69	320.65	216.06	310.81	467.66	506.51	435.08	140.87	471.73
hsa-miR-671-5p	0.315112	3.12542	0.741872	0.925319	7.54	4.5	13.5	0	0	16.85	0	4.62	8.7
hsa-miR-574-5p	-0.325935	8.20799	0.741922	0.925319	266.63	334.83	243.06	326.35	397.76	175.94	435.08	3.36	489.48
hsa-miR-425-3p	0.579231	4.67594	0.745686	0.926543	26.78	20.72	0	46.62	16.64	31.72	15.54	25.61	33.15
hsa-miR-495-3p	-0.242863	7.09346	0.757968	0.933678	125.82	150.64	94.52	186.49	84.88	234.42	170.92	30.65	153.34
hsa-miR-3605-5p	0.39795	5.61491	0.760086	0.933678	52.14	36.01	108.03	0	93.2	15.36	0	1.89	98.1
hsa-miR-654-3p	0.324128	7.93831	0.760899	0.933678	265.99	214.38	114.78	310.81	311.22	199.23	217.54	53.32	500.19
hsa-miR-487b-3p	0.578106	4.29506	0.762644	0.933678	20.13	15.54	0	46.62	6.66	40.14	0	6.93	26.78
hsa-miR-421	0.336555	4.08288	0.768116	0.936933	16.42	11.93	20.26	15.54	3.33	28.25	0	18.68	15.4
hsa-miR-382-5p	0.272319	8.84718	0.775575	0.942579	494.92	410.72	330.84	606.08	457.68	921.33	295.23	190.2	410.47
hsa-miR-145-3p	0.312799	7.76613	0.783148	0.948321	235.28	190.72	121.53	139.86	347.83	37.17	310.77	437.93	118.18
hsa-miR-221-5p	0.301649	7.91459	0.791867	0.955405	259.96	213.49	81.02	388.51	153.11	567.47	170.92	67.81	251.43
hsa-miR-148b-3p	0.21788	10.4277	0.801014	0.962952	1463.51	1257	1579.91	1227.69	907.03	2148.44	963.39	1459.69	1338.87
hsa-miR-204-3p	-0.408878	3.62272	0.807344	0.965257	10.94	15.54	0	0	33.29	0	46.62	2.1	8.37
hsa-miR-320a	0.229482	12.5858	0.810654	0.965257	6559.2	5592.94	7393.17	2937.14	6648.79	5731.15	6448.5	2119.1	11737.8
hsa-miR-24-2-5p	-0.191593	7.42985	0.811628	0.965257	162.06	181.9	297.08	77.7	189.73	88.71	170.92	201.75	168.07
hsa-miR-296-3p	-0.205283	4.23015	0.821078	0.973022	16.93	20.04	13.5	31.08	26.63	13.38	15.54	1.26	26.45
hsa-miR-1299	-0.584858	3.33109	0.831859	0.975338	7.4	9	27.01	0	0	9.91	0	13.65	6.03
hsa-miR-134-5p	0.205316	9.7145	0.83775	0.975338	888.6	772.13	560.4	1196.61	632.43	1732.13	559.39	320.36	869.48
hsa-miR-222-5p	0.0834147	4.41739	0.840306	0.975338	20.52	15.75	47.26	0	26.63	21.31	0	5.67	28.46
hsa-miR-128-3p	0.17561	11.2496	0.841855	0.975338	2559.21	2264.57	2660.19	2160.12	3594.84	2171.73	1973.4	1485.51	2984.74
hsa-miR-3177-3p	0.237199	4.01143	0.84386	0.975338	15.85	11.93	20.26	15.54	28.29	12.89	0	1.47	20.76
hsa-miR-3174	0.546658	2.80715	0.846438	0.975338	5.84	5.18	0	0	0	8.43	15.54	0.21	14.73
hsa-miR-326	-0.412762	3.04606	0.849173	0.975338	7.09	10.36	0	0	19.97	2.48	31.08	0.21	5.69
hsa-miR-25-3p	0.164653	11.7244	0.850981	0.975338	3546.09	3162.43	3862	2704.04	2533.03	4123.42	2921.25	4853.53	2674.38
hsa-miR-132-5p	0.27165	4.18032	0.851181	0.975338	17.65	14.86	13.5	31.08	13.31	31.22	0	18.68	7.37
hsa-miR-760	0.525116	4.05963	0.852757	0.975338	17.22	12.61	6.75	15.54	34.95	11.89	15.54	7.98	14.06
hsa-miR-381-3p	-0.124356	10.4871	0.855251	0.975338	1380.93	1505.91	1316.59	1616.21	1373.03	1800.53	1584.93	538.91	1811.27
hsa-miR-27a-5p	0.186725	6.2547	0.875133	0.993252	78.72	68.45	81.02	93.24	68.24	51.54	31.08	103.71	91.4
hsa-miR-23b-5p	0.104973	4.85146	0.878125	0.993252	28.38	23.18	54.01	15.54	38.28	11.4	0	44.09	19.75
hsa-miR-3605-3p	-0.109732	4.87738	0.879908	0.993252	27.68	29.72	27.01	15.54	49.93	16.85	46.62	26.87	17.07
hsa-miR-493-5p	-0.0921276	9.33842	0.889686	0.999169	628.5	669.86	688.68	901.35	477.65	1199.36	419.54	364.24	472.74
hsa-miR-24-3p	0.123051	12.9166	0.892021	0.999169	8010.56	7355.92	7305.4	6138.47	5423.88	7011.29	8623.9	9838.27	9768.8
hsa-miR-106b-5p	0.4402	4.15495	0.895681	0.999169	17.6	15.54	0	15.54	11.65	22.3	31.08	16.38	20.09
hsa-miR-1307-5p	0.152882	4.80519	0.901739	0.999169	28.01	24.54	27.01	0	59.91	6.94	46.62	19.73	25.44
hsa-miR-19b-3p	0.295399	4.8464	0.909627	0.999169	28.8	25.22	13.5	31.08	11.65	23.29	31.08	59.83	20.42
hsa-miR-1180-3p	0.139662	6.36608	0.910953	0.999169	84.02	76.55	74.27	31.08	54.92	110.02	124.31	66.34	104.79
hsa-miR-99b-3p	-0.0670607	8.47598	0.913529	0.999169	347.98	363.17	452.37	419.59	306.23	414.82	217.54	372.22	298.64
hsa-miR-486-5p	0.11995	8.01371	0.918237	0.999169	266.1	239.49	594.15	46.62	331.19	156.61	77.69	119.24	457.34
hsa-miR-29c-3p	0.163637	4.65375	0.918796	0.999169	24.42	22.29	20.26	0	9.99	14.87	46.62	38	34.82
hsa-miR-146b-5p	-0.0659283	13.2138	0.919907	0.999169	9313.02	9748.49	9229.65	17871.5	12195.8	14485	2144.32	2252.83	8318.45
hsa-miR-152-5p	-0.258118	3.38005	0.927709	0.999169	8.86	9.68	13.5	0	13.31	4.96	15.54	3.78	13.39
hsa-miR-3182	0.232913	4.69842	0.928535	0.999169	25.89	22.29	20.26	15.54	24.96	32.71	31.08	17.42	28.46
hsa-miR-499a-5p	-0.176404	3.88124	0.929331	0.999169	12.8	14.86	13.5	31.08	9.99	4.46	0	26.03	10.71
hsa-miR-323a-3p	0.108207	8.337	0.930269	0.999169	332.28	308.93	243.06	295.27	554.2	203.2	388.46	96.99	474.75
hsa-miR-744-5p	-0.0481655	8.14884	0.939413	0.999169	278.88	286.6	378.1	93.24	346.17	337.01	388.46	121.97	310.36
hsa-miR-143-3p	-0.0407032	14.5588	0.941414	0.999169	23840.5	24521.5	33022.8	13162.8	21484.2	5422.89	27378.9	61761.3	6693.66
hsa-miR-369-3p	0.0562226	4.3223	0.942417	0.999169	18.97	20.72	0	31.08	23.3	10.41	31.08	7.35	34.82
hsa-miR-451a	0.615591	2.8667	0.95306	0.999169	6.2	5.18	0	15.54	3.33	0	0	20.78	0.67
hsa-let-7f-1-3p	-0.118212	3.79416	0.953237	0.999169	12.22	15.54	0	46.62	9.99	11.4	0	13.44	14.06
hsa-let-7d-3p	0.0686563	8.24369	0.956335	0.999169	308.11	290.18	513.13	155.4	354.49	158.59	202	552.97	166.4
hsa-let-7b-3p	-0.0470659	6.25648	0.956729	0.999169	74.37	73.84	128.28	62.16	64.91	46.59	31.08	110.64	75.33
hsa-miR-146b-3p	0.180574	4.2604	0.957764	0.999169	18.52	17.79	6.75	46.62	19.97	26.76	0	10.29	17.07
hsa-miR-31-3p	-0.14953	3.26863	0.95934	0.999169	7.98	6.75	20.26	0	3.33	16.35	0	0.84	11.38
hsa-miR-6866-5p	-0.235588	3.16158	0.961291	0.999169	7.53	10.36	0	0	11.65	0.99	31.08	2.73	14.73
hsa-miR-330-5p	-0.170556	3.19118	0.962963	0.999169	7.67	10.36	0	0	8.32	13.38	31.08	6.3	2.68
hsa-miR-148b-5p	-0.0486141	4.40503	0.963162	0.999169	19.54	19.36	27.01	15.54	9.99	29.74	15.54	22.04	16.41
hsa-miR-29a-3p	0.0415358	12.4294	0.978009	1	5582.19	5424.14	5239.36	5765.5	4089.13	5160.22	5267.57	3974.52	9104.89
hsa-miR-125a-5p	0.0482428	11.1312	0.986195	1	2273.34	2196.34	3605.44	1414.18	1351.39	1357.46	1569.39	6009.86	374.64
hsa-miR-369-5p	0.162932	4.58161	0.991444	1	23.3	22.97	6.75	46.62	23.3	34.69	15.54	20.15	15.07
hsa-miR-484	0.0590289	6.60635	0.997731	1	97.42	95.02	67.52	93.24	81.55	133.81	124.31	59.83	114.5
hsa-miR-365a-5p	0.385055	3.54728	0.998784	1	10.98	10.36	0	15.54	11.65	9.42	15.54	5.46	17.41
hsa-miR-139-3p	0.1779	3.52394	1	1	10.2	10.36	0	31.08	0	0.5	0	40.31	0
hsa-miR-143-5p	0.144222	3.63535	1	1	10.94	9.68	13.5	0	0	2.97	15.54	40.1	0.67
hsa-miR-299-3p	0.0847817	3.16296	1	1	7.66	7.43	6.75	15.54	3.33	20.32	0	2.31	4.69
hsa-miR-145-5p	0.0740631	5.54464	1	1	46.13	46.62	0	15.54	26.63	14.37	124.31	91.95	51.56
hsa-miR-125a-3p	0.0300738	6.76148	1	1	108.22	104.92	128.28	93.24	114.84	94.66	93.23	32.54	190.84
hsa-miR-424-3p	0.0256474	7.65381	1	1	201.79	200.19	87.77	139.86	354.49	215.59	372.93	45.56	191.51
hsa-miR-598-3p	-0.0119445	3.53212	1	1	10.1	9.68	13.5	15.54	6.66	4.46	0	9.87	19.42
